# Supplementary material for: Comparative genomics of Helicobacter pullorum from different countries
Source: Gut Pathog. 2020 Dec 10;12:56. doi: 10.1186/s13099-020-00394-1 (PMC7727170; doi:10.1186/s13099-020-00394-1)
Supplement: Supplementary file 1 — Additional file 1. Distribution of core-pan genes in H. pullorum. [file 13099_2020_394_MOESM1_ESM.xlsx]

## Sheet: gene_presence_absence_1
note 1: presence 0 : absence
Gene	Annotation	2013BJHL.fna	229254/12.fna	229313/12.fna	229334/12.fna	229336/12.fna	35818/8.fna	35818/9.fna	MGYG-HGUT-01312.fna	MIT98-5489.fna	NAP10B8.fna	NAP11B31.fna	NAP12B32.fna	NAP13B35.fna	NAP14B36.fna	NAP1W4.fna	NAP2W5.fna	NAP3W17.fna	NAP5W19.fna	NAP6W24.fna	NAP8W25.fna	NCTC12824.fna	NCTC13154.fna	NCTC13156.fna	UBA1817.fna
group_1008	hypothetical protein	1	1	1	1	1	1	1	1	1	1	1	1	1	1	1	1	1	1	1	1	1	1	1	1	24
murG	UDP-N-acetylglucosamine--N-acetylmuramyl-(pentapeptide) pyrophosphoryl-undecaprenol N-acetylglucosamine transferase	1	1	1	1	1	1	1	1	1	1	1	1	1	1	1	1	1	1	1	1	1	1	1	1	24
hemN_1	Oxygen-independent coproporphyrinogen III oxidase	1	1	1	1	1	1	1	1	1	1	1	1	1	1	1	1	1	1	1	1	1	1	1	1	24
group_1066	hypothetical protein	1	1	1	1	1	1	1	1	1	1	1	1	1	1	1	1	1	1	1	1	1	1	1	1	24
group_1067	hypothetical protein	1	1	1	1	1	1	1	1	1	1	1	1	1	1	1	1	1	1	1	1	1	1	1	1	24
fliW	Flagellar assembly factor FliW	1	1	1	1	1	1	1	1	1	1	1	1	1	1	1	1	1	1	1	1	1	1	1	1	24
group_1069	hypothetical protein	1	1	1	1	1	1	1	1	1	1	1	1	1	1	1	1	1	1	1	1	1	1	1	1	24
pepA	Cytosol aminopeptidase	1	1	1	1	1	1	1	1	1	1	1	1	1	1	1	1	1	1	1	1	1	1	1	1	24
metH	Methionine synthase	1	1	1	1	1	1	1	1	1	1	1	1	1	1	1	1	1	1	1	1	1	1	1	1	24
truA	tRNA pseudouridine synthase A	1	1	1	1	1	1	1	1	1	1	1	1	1	1	1	1	1	1	1	1	1	1	1	1	24
group_1074	hypothetical protein	1	1	1	1	1	1	1	1	1	1	1	1	1	1	1	1	1	1	1	1	1	1	1	1	24
group_1075	hypothetical protein	1	1	1	1	1	1	1	1	1	1	1	1	1	1	1	1	1	1	1	1	1	1	1	1	24
yfiC	tRNA1(Val) (adenine(37)-N6)-methyltransferase	1	1	1	1	1	1	1	1	1	1	1	1	1	1	1	1	1	1	1	1	1	1	1	1	24
group_1077	hypothetical protein	1	1	1	1	1	1	1	1	1	1	1	1	1	1	1	1	1	1	1	1	1	1	1	1	24
group_1078	hypothetical protein	1	1	1	1	1	1	1	1	1	1	1	1	1	1	1	1	1	1	1	1	1	1	1	1	24
uppP	Undecaprenyl-diphosphatase	1	1	1	1	1	1	1	1	1	1	1	1	1	1	1	1	1	1	1	1	1	1	1	1	24
group_1081	hypothetical protein	1	1	1	1	1	1	1	1	1	1	1	1	1	1	1	1	1	1	1	1	1	1	1	1	24
hemL	Glutamate-1-semialdehyde 2,1-aminomutase	1	1	1	1	1	1	1	1	1	1	1	1	1	1	1	1	1	1	1	1	1	1	1	1	24
yjfC	Putative acid--amine ligase YjfC	1	1	1	1	1	1	1	1	1	1	1	1	1	1	1	1	1	1	1	1	1	1	1	1	24
gdh	NADP-specific glutamate dehydrogenase	1	1	1	1	1	1	1	1	1	1	1	1	1	1	1	1	1	1	1	1	1	1	1	1	24
group_1085	hypothetical protein	1	1	1	1	1	1	1	1	1	1	1	1	1	1	1	1	1	1	1	1	1	1	1	1	24
gatB	Aspartyl/glutamyl-tRNA(Asn/Gln) amidotransferase subunit B	1	1	1	1	1	1	1	1	1	1	1	1	1	1	1	1	1	1	1	1	1	1	1	1	24
wbpA	UDP-N-acetyl-D-glucosamine 6-dehydrogenase	1	1	1	1	1	1	1	1	1	1	1	1	1	1	1	1	1	1	1	1	1	1	1	1	24
pglJ	N-acetylgalactosamine-N,N'-diacetylbacillosaminyl-diphospho-undecaprenol 4-alpha-N-acetylgalactosaminyltransferase	1	1	1	1	1	1	1	1	1	1	1	1	1	1	1	1	1	1	1	1	1	1	1	1	24
group_1089	hypothetical protein	1	1	1	1	1	1	1	1	1	1	1	1	1	1	1	1	1	1	1	1	1	1	1	1	24
group_1090	hypothetical protein	1	1	1	1	1	1	1	1	1	1	1	1	1	1	1	1	1	1	1	1	1	1	1	1	24
group_1092	hypothetical protein	1	1	1	1	1	1	1	1	1	1	1	1	1	1	1	1	1	1	1	1	1	1	1	1	24
dctM	C4-dicarboxylate TRAP transporter large permease protein DctM	1	1	1	1	1	1	1	1	1	1	1	1	1	1	1	1	1	1	1	1	1	1	1	1	24
group_1094	hypothetical protein	1	1	1	1	1	1	1	1	1	1	1	1	1	1	1	1	1	1	1	1	1	1	1	1	24
ppa	Inorganic pyrophosphatase	1	1	1	1	1	1	1	1	1	1	1	1	1	1	1	1	1	1	1	1	1	1	1	1	24
alaC	Glutamate-pyruvate aminotransferase AlaC	1	1	1	1	1	1	1	1	1	1	1	1	1	1	1	1	1	1	1	1	1	1	1	1	24
group_1097	hypothetical protein	1	1	1	1	1	1	1	1	1	1	1	1	1	1	1	1	1	1	1	1	1	1	1	1	24
group_1098	hypothetical protein	1	1	1	1	1	1	1	1	1	1	1	1	1	1	1	1	1	1	1	1	1	1	1	1	24
lpxA	Acyl-[acyl-carrier-protein]--UDP-N-acetylglucosamine O-acyltransferase	1	1	1	1	1	1	1	1	1	1	1	1	1	1	1	1	1	1	1	1	1	1	1	1	24
resA	Thiol-disulfide oxidoreductase ResA	1	1	1	1	1	1	1	1	1	1	1	1	1	1	1	1	1	1	1	1	1	1	1	1	24
group_1101	hypothetical protein	1	1	1	1	1	1	1	1	1	1	1	1	1	1	1	1	1	1	1	1	1	1	1	1	24
group_112	hypothetical protein	1	1	1	1	1	1	1	1	1	1	1	1	1	1	1	1	1	1	1	1	1	1	1	1	24
lpxB	Lipid-A-disaccharide synthase	1	1	1	1	1	1	1	1	1	1	1	1	1	1	1	1	1	1	1	1	1	1	1	1	24
mepM	Murein DD-endopeptidase MepM	1	1	1	1	1	1	1	1	1	1	1	1	1	1	1	1	1	1	1	1	1	1	1	1	24
group_1123	hypothetical protein	1	1	1	1	1	1	1	1	1	1	1	1	1	1	1	1	1	1	1	1	1	1	1	1	24
yejF	putative ABC transporter ATP-binding protein YejF	1	1	1	1	1	1	1	1	1	1	1	1	1	1	1	1	1	1	1	1	1	1	1	1	24
rimM	Ribosome maturation factor RimM	1	1	1	1	1	1	1	1	1	1	1	1	1	1	1	1	1	1	1	1	1	1	1	1	24
frdA	Fumarate reductase flavoprotein subunit	1	1	1	1	1	1	1	1	1	1	1	1	1	1	1	1	1	1	1	1	1	1	1	1	24
group_1127	hypothetical protein	1	1	1	1	1	1	1	1	1	1	1	1	1	1	1	1	1	1	1	1	1	1	1	1	24
rpsB	30S ribosomal protein S2	1	1	1	1	1	1	1	1	1	1	1	1	1	1	1	1	1	1	1	1	1	1	1	1	24
tsf	Elongation factor Ts	1	1	1	1	1	1	1	1	1	1	1	1	1	1	1	1	1	1	1	1	1	1	1	1	24
hldD	ADP-L-glycero-D-manno-heptose-6-epimerase	1	1	1	1	1	1	1	1	1	1	1	1	1	1	1	1	1	1	1	1	1	1	1	1	24
hldE	Bifunctional protein HldE	1	1	1	1	1	1	1	1	1	1	1	1	1	1	1	1	1	1	1	1	1	1	1	1	24
argG	Argininosuccinate synthase	1	1	1	1	1	1	1	1	1	1	1	1	1	1	1	1	1	1	1	1	1	1	1	1	24
queF	NADPH-dependent 7-cyano-7-deazaguanine reductase	1	1	1	1	1	1	1	1	1	1	1	1	1	1	1	1	1	1	1	1	1	1	1	1	24
group_1138	hypothetical protein	1	1	1	1	1	1	1	1	1	1	1	1	1	1	1	1	1	1	1	1	1	1	1	1	24
hisZ	ATP phosphoribosyltransferase regulatory subunit	1	1	1	1	1	1	1	1	1	1	1	1	1	1	1	1	1	1	1	1	1	1	1	1	24
group_1140	hypothetical protein	1	1	1	1	1	1	1	1	1	1	1	1	1	1	1	1	1	1	1	1	1	1	1	1	24
yajC	hypothetical protein	1	1	1	1	1	1	1	1	1	1	1	1	1	1	1	1	1	1	1	1	1	1	1	1	24
secD	Protein translocase subunit SecD	1	1	1	1	1	1	1	1	1	1	1	1	1	1	1	1	1	1	1	1	1	1	1	1	24
leuS	Leucine--tRNA ligase	1	1	1	1	1	1	1	1	1	1	1	1	1	1	1	1	1	1	1	1	1	1	1	1	24
group_1163	hypothetical protein	1	1	1	1	1	1	1	1	1	1	1	1	1	1	1	1	1	1	1	1	1	1	1	1	24
trpB_1	Tryptophan synthase beta chain	1	1	1	1	1	1	1	1	1	1	1	1	1	1	1	1	1	1	1	1	1	1	1	1	24
pdxA	4-hydroxythreonine-4-phosphate dehydrogenase	1	1	1	1	1	1	1	1	1	1	1	1	1	1	1	1	1	1	1	1	1	1	1	1	24
waaA	3-deoxy-D-manno-octulosonic acid transferase	1	1	1	1	1	1	1	1	1	1	1	1	1	1	1	1	1	1	1	1	1	1	1	1	24
rplI	50S ribosomal protein L9	1	1	1	1	1	1	1	1	1	1	1	1	1	1	1	1	1	1	1	1	1	1	1	1	24
group_1168	dITP/XTP pyrophosphatase	1	1	1	1	1	1	1	1	1	1	1	1	1	1	1	1	1	1	1	1	1	1	1	1	24
ttcA	tRNA-cytidine(32) 2-sulfurtransferase	1	1	1	1	1	1	1	1	1	1	1	1	1	1	1	1	1	1	1	1	1	1	1	1	24
pta	Phosphate acetyltransferase	1	1	1	1	1	1	1	1	1	1	1	1	1	1	1	1	1	1	1	1	1	1	1	1	24
group_1171	hypothetical protein	1	1	1	1	1	1	1	1	1	1	1	1	1	1	1	1	1	1	1	1	1	1	1	1	24
tmk	Thymidylate kinase	1	1	1	1	1	1	1	1	1	1	1	1	1	1	1	1	1	1	1	1	1	1	1	1	24
atoS	Signal transduction histidine-protein kinase AtoS	1	1	1	1	1	1	1	1	1	1	1	1	1	1	1	1	1	1	1	1	1	1	1	1	24
mdtI	Spermidine export protein MdtI	1	1	1	1	1	1	1	1	1	1	1	1	1	1	1	1	1	1	1	1	1	1	1	1	24
groL	60 kDa chaperonin	1	1	1	1	1	1	1	1	1	1	1	1	1	1	1	1	1	1	1	1	1	1	1	1	24
pepF1	Oligoendopeptidase F, plasmid	1	1	1	1	1	1	1	1	1	1	1	1	1	1	1	1	1	1	1	1	1	1	1	1	24
group_1178	hypothetical protein	1	1	1	1	1	1	1	1	1	1	1	1	1	1	1	1	1	1	1	1	1	1	1	1	24
group_1179	hypothetical protein	1	1	1	1	1	1	1	1	1	1	1	1	1	1	1	1	1	1	1	1	1	1	1	1	24
acpS	Holo-[acyl-carrier-protein] synthase	1	1	1	1	1	1	1	1	1	1	1	1	1	1	1	1	1	1	1	1	1	1	1	1	24
ubiE_1	Ubiquinone/menaquinone biosynthesis C-methyltransferase UbiE	1	1	1	1	1	1	1	1	1	1	1	1	1	1	1	1	1	1	1	1	1	1	1	1	24
glnM	putative glutamine ABC transporter permease protein GlnM	1	1	1	1	1	1	1	1	1	1	1	1	1	1	1	1	1	1	1	1	1	1	1	1	24
korA	2-oxoglutarate oxidoreductase subunit KorA	1	1	1	1	1	1	1	1	1	1	1	1	1	1	1	1	1	1	1	1	1	1	1	1	24
group_1185	Putative formate dehydrogenase	1	1	1	1	1	1	1	1	1	1	1	1	1	1	1	1	1	1	1	1	1	1	1	1	24
fdnI	hypothetical protein	1	1	1	1	1	1	1	1	1	1	1	1	1	1	1	1	1	1	1	1	1	1	1	1	24
fdhD	Sulfur carrier protein FdhD	1	1	1	1	1	1	1	1	1	1	1	1	1	1	1	1	1	1	1	1	1	1	1	1	24
group_1188	hypothetical protein	1	1	1	1	1	1	1	1	1	1	1	1	1	1	1	1	1	1	1	1	1	1	1	1	24
dnaG_1	DNA primase	1	1	1	1	1	1	1	1	1	1	1	1	1	1	1	1	1	1	1	1	1	1	1	1	24
group_1190	hypothetical protein	1	1	1	1	1	1	1	1	1	1	1	1	1	1	1	1	1	1	1	1	1	1	1	1	24
group_1192	hypothetical protein	1	1	1	1	1	1	1	1	1	1	1	1	1	1	1	1	1	1	1	1	1	1	1	1	24
cbpA	Curved DNA-binding protein	1	1	1	1	1	1	1	1	1	1	1	1	1	1	1	1	1	1	1	1	1	1	1	1	24
bepE_1	Efflux pump membrane transporter BepE	1	1	1	1	1	1	1	1	1	1	1	1	1	1	1	1	1	1	1	1	1	1	1	1	24
group_1199	hypothetical protein	1	1	1	1	1	1	1	1	1	1	1	1	1	1	1	1	1	1	1	1	1	1	1	1	24
ribBA	Riboflavin biosynthesis protein RibBA	1	1	1	1	1	1	1	1	1	1	1	1	1	1	1	1	1	1	1	1	1	1	1	1	24
fliI	Flagellum-specific ATP synthase	1	1	1	1	1	1	1	1	1	1	1	1	1	1	1	1	1	1	1	1	1	1	1	1	24
gpsA	Glycerol-3-phosphate dehydrogenase [NAD(P)+]	1	1	1	1	1	1	1	1	1	1	1	1	1	1	1	1	1	1	1	1	1	1	1	1	24
hisD	Histidinol dehydrogenase	1	1	1	1	1	1	1	1	1	1	1	1	1	1	1	1	1	1	1	1	1	1	1	1	24
group_1206	hypothetical protein	1	1	1	1	1	1	1	1	1	1	1	1	1	1	1	1	1	1	1	1	1	1	1	1	24
group_1207	hypothetical protein	1	1	1	1	1	1	1	1	1	1	1	1	1	1	1	1	1	1	1	1	1	1	1	1	24
group_1208	hypothetical protein	1	1	1	1	1	1	1	1	1	1	1	1	1	1	1	1	1	1	1	1	1	1	1	1	24
ycfH	putative metal-dependent hydrolase YcfH	1	1	1	1	1	1	1	1	1	1	1	1	1	1	1	1	1	1	1	1	1	1	1	1	24
ywiE	putative cardiolipin synthase YwiE	1	1	1	1	1	1	1	1	1	1	1	1	1	1	1	1	1	1	1	1	1	1	1	1	24
metAA1	Homoserine O-acetyltransferase 1	1	1	1	1	1	1	1	1	1	1	1	1	1	1	1	1	1	1	1	1	1	1	1	1	24
thiE_2	Thiamine-phosphate synthase	1	1	1	1	1	1	1	1	1	1	1	1	1	1	1	1	1	1	1	1	1	1	1	1	24
group_1213	hypothetical protein	1	1	1	1	1	1	1	1	1	1	1	1	1	1	1	1	1	1	1	1	1	1	1	1	24
lepA_1	Elongation factor 4	1	1	1	1	1	1	1	1	1	1	1	1	1	1	1	1	1	1	1	1	1	1	1	1	24
group_1215	hypothetical protein	1	1	1	1	1	1	1	1	1	1	1	1	1	1	1	1	1	1	1	1	1	1	1	1	24
group_1216	hypothetical protein	1	1	1	1	1	1	1	1	1	1	1	1	1	1	1	1	1	1	1	1	1	1	1	1	24
group_1217	hypothetical protein	1	1	1	1	1	1	1	1	1	1	1	1	1	1	1	1	1	1	1	1	1	1	1	1	24
hypB	Hydrogenase/urease maturation factor HypB	1	1	1	1	1	1	1	1	1	1	1	1	1	1	1	1	1	1	1	1	1	1	1	1	24
hypC	Hydrogenase maturation factor HypC	1	1	1	1	1	1	1	1	1	1	1	1	1	1	1	1	1	1	1	1	1	1	1	1	24
group_1220	hypothetical protein	1	1	1	1	1	1	1	1	1	1	1	1	1	1	1	1	1	1	1	1	1	1	1	1	24
metN2	Methionine import ATP-binding protein MetN 2	1	1	1	1	1	1	1	1	1	1	1	1	1	1	1	1	1	1	1	1	1	1	1	1	24
group_1222	hypothetical protein	1	1	1	1	1	1	1	1	1	1	1	1	1	1	1	1	1	1	1	1	1	1	1	1	24
mcpA	hypothetical protein	1	1	1	1	1	1	1	1	1	1	1	1	1	1	1	1	1	1	1	1	1	1	1	1	24
alr	Alanine racemase	1	1	1	1	1	1	1	1	1	1	1	1	1	1	1	1	1	1	1	1	1	1	1	1	24
menH	2-succinyl-6-hydroxy-2,4-cyclohexadiene-1-carboxylate synthase	1	1	1	1	1	1	1	1	1	1	1	1	1	1	1	1	1	1	1	1	1	1	1	1	24
murF	UDP-N-acetylmuramoyl-tripeptide--D-alanyl-D-alanine ligase	1	1	1	1	1	1	1	1	1	1	1	1	1	1	1	1	1	1	1	1	1	1	1	1	24
mdtC_1	Multidrug resistance protein MdtC	1	1	1	1	1	1	1	1	1	1	1	1	1	1	1	1	1	1	1	1	1	1	1	1	24
group_1241	hypothetical protein	1	1	1	1	1	1	1	1	1	1	1	1	1	1	1	1	1	1	1	1	1	1	1	1	24
tgt	Queuine tRNA-ribosyltransferase	1	1	1	1	1	1	1	1	1	1	1	1	1	1	1	1	1	1	1	1	1	1	1	1	24
group_1243	hypothetical protein	1	1	1	1	1	1	1	1	1	1	1	1	1	1	1	1	1	1	1	1	1	1	1	1	24
lptA	Lipopolysaccharide export system protein LptA	1	1	1	1	1	1	1	1	1	1	1	1	1	1	1	1	1	1	1	1	1	1	1	1	24
ctb	Group 3 truncated hemoglobin ctb	1	1	1	1	1	1	1	1	1	1	1	1	1	1	1	1	1	1	1	1	1	1	1	1	24
queC	7-cyano-7-deazaguanine synthase	1	1	1	1	1	1	1	1	1	1	1	1	1	1	1	1	1	1	1	1	1	1	1	1	24
lutB	Lactate utilization protein B	1	1	1	1	1	1	1	1	1	1	1	1	1	1	1	1	1	1	1	1	1	1	1	1	24
dps	DNA protection during starvation protein	1	1	1	1	1	1	1	1	1	1	1	1	1	1	1	1	1	1	1	1	1	1	1	1	24
nikA	Nickel-binding periplasmic protein	1	1	1	1	1	1	1	1	1	1	1	1	1	1	1	1	1	1	1	1	1	1	1	1	24
group_1252	hypothetical protein	1	1	1	1	1	1	1	1	1	1	1	1	1	1	1	1	1	1	1	1	1	1	1	1	24
group_1253	hypothetical protein	1	1	1	1	1	1	1	1	1	1	1	1	1	1	1	1	1	1	1	1	1	1	1	1	24
group_1254	hypothetical protein	1	1	1	1	1	1	1	1	1	1	1	1	1	1	1	1	1	1	1	1	1	1	1	1	24
hpf_1	Putative metal ABC transporter substrate-binding protein Hpf	1	1	1	1	1	1	1	1	1	1	1	1	1	1	1	1	1	1	1	1	1	1	1	1	24
apt	Adenine phosphoribosyltransferase	1	1	1	1	1	1	1	1	1	1	1	1	1	1	1	1	1	1	1	1	1	1	1	1	24
lepB	Signal peptidase I	1	1	1	1	1	1	1	1	1	1	1	1	1	1	1	1	1	1	1	1	1	1	1	1	24
tilS	tRNA(Ile)-lysidine synthase	1	1	1	1	1	1	1	1	1	1	1	1	1	1	1	1	1	1	1	1	1	1	1	1	24
bioD	ATP-dependent dethiobiotin synthetase BioD	1	1	1	1	1	1	1	1	1	1	1	1	1	1	1	1	1	1	1	1	1	1	1	1	24
group_1265	hypothetical protein	1	1	1	1	1	1	1	1	1	1	1	1	1	1	1	1	1	1	1	1	1	1	1	1	24
icd	Isocitrate dehydrogenase [NADP]	1	1	1	1	1	1	1	1	1	1	1	1	1	1	1	1	1	1	1	1	1	1	1	1	24
trxA_1	Thioredoxin	1	1	1	1	1	1	1	1	1	1	1	1	1	1	1	1	1	1	1	1	1	1	1	1	24
group_1268	hypothetical protein	1	1	1	1	1	1	1	1	1	1	1	1	1	1	1	1	1	1	1	1	1	1	1	1	24
csd_1	putative cysteine desulfurase	1	1	1	1	1	1	1	1	1	1	1	1	1	1	1	1	1	1	1	1	1	1	1	1	24
rpsL	30S ribosomal protein S12	1	1	1	1	1	1	1	1	1	1	1	1	1	1	1	1	1	1	1	1	1	1	1	1	24
rny	Ribonuclease Y	1	1	1	1	1	1	1	1	1	1	1	1	1	1	1	1	1	1	1	1	1	1	1	1	24
mfd_1	Transcription-repair-coupling factor	1	1	1	1	1	1	1	1	1	1	1	1	1	1	1	1	1	1	1	1	1	1	1	1	24
bamA	Outer membrane protein assembly factor BamA	1	1	1	1	1	1	1	1	1	1	1	1	1	1	1	1	1	1	1	1	1	1	1	1	24
group_1289	hypothetical protein	1	1	1	1	1	1	1	1	1	1	1	1	1	1	1	1	1	1	1	1	1	1	1	1	24
group_1290	hypothetical protein	1	1	1	1	1	1	1	1	1	1	1	1	1	1	1	1	1	1	1	1	1	1	1	1	24
group_1292	hypothetical protein	1	1	1	1	1	1	1	1	1	1	1	1	1	1	1	1	1	1	1	1	1	1	1	1	24
group_1293	hypothetical protein	1	1	1	1	1	1	1	1	1	1	1	1	1	1	1	1	1	1	1	1	1	1	1	1	24
group_1295	hypothetical protein	1	1	1	1	1	1	1	1	1	1	1	1	1	1	1	1	1	1	1	1	1	1	1	1	24
cysW	Sulfate transport system permease protein CysW	1	1	1	1	1	1	1	1	1	1	1	1	1	1	1	1	1	1	1	1	1	1	1	1	24
hisA	1-(5-phosphoribosyl)-5-[(5-phosphoribosylamino)methylideneamino] imidazole-4-carboxamide isomerase	1	1	1	1	1	1	1	1	1	1	1	1	1	1	1	1	1	1	1	1	1	1	1	1	24
group_1298	hypothetical protein	1	1	1	1	1	1	1	1	1	1	1	1	1	1	1	1	1	1	1	1	1	1	1	1	24
pdxJ	Pyridoxine 5'-phosphate synthase	1	1	1	1	1	1	1	1	1	1	1	1	1	1	1	1	1	1	1	1	1	1	1	1	24
group_1300	hypothetical protein	1	1	1	1	1	1	1	1	1	1	1	1	1	1	1	1	1	1	1	1	1	1	1	1	24
group_1301	hypothetical protein	1	1	1	1	1	1	1	1	1	1	1	1	1	1	1	1	1	1	1	1	1	1	1	1	24
glpE_2	Thiosulfate sulfurtransferase GlpE	1	1	1	1	1	1	1	1	1	1	1	1	1	1	1	1	1	1	1	1	1	1	1	1	24
group_1304	hypothetical protein	1	1	1	1	1	1	1	1	1	1	1	1	1	1	1	1	1	1	1	1	1	1	1	1	24
xseA	Exodeoxyribonuclease 7 large subunit	1	1	1	1	1	1	1	1	1	1	1	1	1	1	1	1	1	1	1	1	1	1	1	1	24
group_1306	hypothetical protein	1	1	1	1	1	1	1	1	1	1	1	1	1	1	1	1	1	1	1	1	1	1	1	1	24
tlyA	16S/23S rRNA (cytidine-2'-O)-methyltransferase TlyA	1	1	1	1	1	1	1	1	1	1	1	1	1	1	1	1	1	1	1	1	1	1	1	1	24
lolA	Outer-membrane lipoprotein carrier protein	1	1	1	1	1	1	1	1	1	1	1	1	1	1	1	1	1	1	1	1	1	1	1	1	24
group_1309	hypothetical protein	1	1	1	1	1	1	1	1	1	1	1	1	1	1	1	1	1	1	1	1	1	1	1	1	24
group_1310	hypothetical protein	1	1	1	1	1	1	1	1	1	1	1	1	1	1	1	1	1	1	1	1	1	1	1	1	24
truD	tRNA pseudouridine synthase D	1	1	1	1	1	1	1	1	1	1	1	1	1	1	1	1	1	1	1	1	1	1	1	1	24
group_1313	Outer membrane lipoprotein Omp16	1	1	1	1	1	1	1	1	1	1	1	1	1	1	1	1	1	1	1	1	1	1	1	1	24
tolB	Protein TolB	1	1	1	1	1	1	1	1	1	1	1	1	1	1	1	1	1	1	1	1	1	1	1	1	24
obg	GTPase Obg	1	1	1	1	1	1	1	1	1	1	1	1	1	1	1	1	1	1	1	1	1	1	1	1	24
group_1316	hypothetical protein	1	1	1	1	1	1	1	1	1	1	1	1	1	1	1	1	1	1	1	1	1	1	1	1	24
group_1317	hypothetical protein	1	1	1	1	1	1	1	1	1	1	1	1	1	1	1	1	1	1	1	1	1	1	1	1	24
folP	Bifunctional dihydropteroate synthase/dihydropteroate reductase	1	1	1	1	1	1	1	1	1	1	1	1	1	1	1	1	1	1	1	1	1	1	1	1	24
group_1319	hypothetical protein	1	1	1	1	1	1	1	1	1	1	1	1	1	1	1	1	1	1	1	1	1	1	1	1	24
panD	Aspartate 1-decarboxylase	1	1	1	1	1	1	1	1	1	1	1	1	1	1	1	1	1	1	1	1	1	1	1	1	24
group_1321	hypothetical protein	1	1	1	1	1	1	1	1	1	1	1	1	1	1	1	1	1	1	1	1	1	1	1	1	24
surE	5'-nucleotidase SurE	1	1	1	1	1	1	1	1	1	1	1	1	1	1	1	1	1	1	1	1	1	1	1	1	24
group_1323	hypothetical protein	1	1	1	1	1	1	1	1	1	1	1	1	1	1	1	1	1	1	1	1	1	1	1	1	24
kdsB	3-deoxy-manno-octulosonate cytidylyltransferase	1	1	1	1	1	1	1	1	1	1	1	1	1	1	1	1	1	1	1	1	1	1	1	1	24
group_1325	hypothetical protein	1	1	1	1	1	1	1	1	1	1	1	1	1	1	1	1	1	1	1	1	1	1	1	1	24
rplD	50S ribosomal protein L4	1	1	1	1	1	1	1	1	1	1	1	1	1	1	1	1	1	1	1	1	1	1	1	1	24
group_1327	hypothetical protein	1	1	1	1	1	1	1	1	1	1	1	1	1	1	1	1	1	1	1	1	1	1	1	1	24
queA	S-adenosylmethionine:tRNA ribosyltransferase-isomerase	1	1	1	1	1	1	1	1	1	1	1	1	1	1	1	1	1	1	1	1	1	1	1	1	24
group_1329	hypothetical protein	1	1	1	1	1	1	1	1	1	1	1	1	1	1	1	1	1	1	1	1	1	1	1	1	24
group_1330	hypothetical protein	1	1	1	1	1	1	1	1	1	1	1	1	1	1	1	1	1	1	1	1	1	1	1	1	24
pheS	Phenylalanine--tRNA ligase alpha subunit	1	1	1	1	1	1	1	1	1	1	1	1	1	1	1	1	1	1	1	1	1	1	1	1	24
serA	D-3-phosphoglycerate dehydrogenase	1	1	1	1	1	1	1	1	1	1	1	1	1	1	1	1	1	1	1	1	1	1	1	1	24
zraS	hypothetical protein	1	1	1	1	1	1	1	1	1	1	1	1	1	1	1	1	1	1	1	1	1	1	1	1	24
group_1334	hypothetical protein	1	1	1	1	1	1	1	1	1	1	1	1	1	1	1	1	1	1	1	1	1	1	1	1	24
speE	Polyamine aminopropyltransferase	1	1	1	1	1	1	1	1	1	1	1	1	1	1	1	1	1	1	1	1	1	1	1	1	24
sasA_3	Adaptive-response sensory-kinase SasA	1	1	1	1	1	1	1	1	1	1	1	1	1	1	1	1	1	1	1	1	1	1	1	1	24
group_1337	hypothetical protein	1	1	1	1	1	1	1	1	1	1	1	1	1	1	1	1	1	1	1	1	1	1	1	1	24
group_1338	hypothetical protein	1	1	1	1	1	1	1	1	1	1	1	1	1	1	1	1	1	1	1	1	1	1	1	1	24
group_1339	Pyridoxal phosphate homeostasis protein	1	1	1	1	1	1	1	1	1	1	1	1	1	1	1	1	1	1	1	1	1	1	1	1	24
dapA	4-hydroxy-tetrahydrodipicolinate synthase	1	1	1	1	1	1	1	1	1	1	1	1	1	1	1	1	1	1	1	1	1	1	1	1	24
group_1341	putative zinc protease	1	1	1	1	1	1	1	1	1	1	1	1	1	1	1	1	1	1	1	1	1	1	1	1	24
clpB	Chaperone protein ClpB	1	1	1	1	1	1	1	1	1	1	1	1	1	1	1	1	1	1	1	1	1	1	1	1	24
cbf2	Putative peptidyl-prolyl cis-trans isomerase Cbf2	1	1	1	1	1	1	1	1	1	1	1	1	1	1	1	1	1	1	1	1	1	1	1	1	24
yajL	Protein/nucleic acid deglycase 3	1	1	1	1	1	1	1	1	1	1	1	1	1	1	1	1	1	1	1	1	1	1	1	1	24
phoR	Alkaline phosphatase synthesis sensor protein PhoR	1	1	1	1	1	1	1	1	1	1	1	1	1	1	1	1	1	1	1	1	1	1	1	1	24
group_1347	hypothetical protein	1	1	1	1	1	1	1	1	1	1	1	1	1	1	1	1	1	1	1	1	1	1	1	1	24
srp54	Signal recognition particle 54 kDa protein	1	1	1	1	1	1	1	1	1	1	1	1	1	1	1	1	1	1	1	1	1	1	1	1	24
group_1351	hypothetical protein	1	1	1	1	1	1	1	1	1	1	1	1	1	1	1	1	1	1	1	1	1	1	1	1	24
group_1352	hypothetical protein	1	1	1	1	1	1	1	1	1	1	1	1	1	1	1	1	1	1	1	1	1	1	1	1	24
group_1359	hypothetical protein	1	1	1	1	1	1	1	1	1	1	1	1	1	1	1	1	1	1	1	1	1	1	1	1	24
tcyP	L-cystine uptake protein TcyP	1	1	1	1	1	1	1	1	1	1	1	1	1	1	1	1	1	1	1	1	1	1	1	1	24
group_1361	hypothetical protein	1	1	1	1	1	1	1	1	1	1	1	1	1	1	1	1	1	1	1	1	1	1	1	1	24
rpe	Ribulose-phosphate 3-epimerase	1	1	1	1	1	1	1	1	1	1	1	1	1	1	1	1	1	1	1	1	1	1	1	1	24
fbp	Fructose-1,6-bisphosphatase class 1	1	1	1	1	1	1	1	1	1	1	1	1	1	1	1	1	1	1	1	1	1	1	1	1	24
group_1364	hypothetical protein	1	1	1	1	1	1	1	1	1	1	1	1	1	1	1	1	1	1	1	1	1	1	1	1	24
ybeY	Endoribonuclease YbeY	1	1	1	1	1	1	1	1	1	1	1	1	1	1	1	1	1	1	1	1	1	1	1	1	24
group_1367	hypothetical protein	1	1	1	1	1	1	1	1	1	1	1	1	1	1	1	1	1	1	1	1	1	1	1	1	24
pseI	Pseudaminic acid synthase	1	1	1	1	1	1	1	1	1	1	1	1	1	1	1	1	1	1	1	1	1	1	1	1	24
nhaA_2	Na(+)/H(+) antiporter NhaA	1	1	1	1	1	1	1	1	1	1	1	1	1	1	1	1	1	1	1	1	1	1	1	1	24
ligA_2	DNA ligase	1	1	1	1	1	1	1	1	1	1	1	1	1	1	1	1	1	1	1	1	1	1	1	1	24
group_1393	hypothetical protein	1	1	1	1	1	1	1	1	1	1	1	1	1	1	1	1	1	1	1	1	1	1	1	1	24
group_1396	hypothetical protein	1	1	1	1	1	1	1	1	1	1	1	1	1	1	1	1	1	1	1	1	1	1	1	1	24
alaS	Alanine--tRNA ligase	1	1	1	1	1	1	1	1	1	1	1	1	1	1	1	1	1	1	1	1	1	1	1	1	24
speB	Agmatinase	1	1	1	1	1	1	1	1	1	1	1	1	1	1	1	1	1	1	1	1	1	1	1	1	24
argD	Acetylornithine aminotransferase	1	1	1	1	1	1	1	1	1	1	1	1	1	1	1	1	1	1	1	1	1	1	1	1	24
aadK	Aminoglycoside 6-adenylyltransferase	1	1	1	1	1	1	1	1	1	1	1	1	1	1	1	1	1	1	1	1	1	1	1	1	24
btsT	Pyruvate/proton symporter BtsT	1	1	1	1	1	1	1	1	1	1	1	1	1	1	1	1	1	1	1	1	1	1	1	1	24
mnmC	tRNA 5-methylaminomethyl-2-thiouridine biosynthesis bifunctional protein MnmC	1	1	1	1	1	1	1	1	1	1	1	1	1	1	1	1	1	1	1	1	1	1	1	1	24
group_1586	hypothetical protein	1	1	1	1	1	1	1	1	1	1	1	1	1	1	1	1	1	1	1	1	1	1	1	1	24
group_1600	hypothetical protein	1	1	1	1	1	1	1	1	1	1	1	1	1	1	1	1	1	1	1	1	1	1	1	1	24
group_1603	hypothetical protein	1	1	1	1	1	1	1	1	1	1	1	1	1	1	1	1	1	1	1	1	1	1	1	1	24
arsB	Arsenical pump membrane protein	1	1	1	1	1	1	1	1	1	1	1	1	1	1	1	1	1	1	1	1	1	1	1	1	24
group_183	hypothetical protein	1	1	1	1	1	1	1	1	1	1	1	1	1	1	1	1	1	1	1	1	1	1	1	1	24
group_207	Carboxynorspermidine synthase	1	1	1	1	1	1	1	1	1	1	1	1	1	1	1	1	1	1	1	1	1	1	1	1	24
porA_2	Major outer membrane protein	1	1	1	1	1	1	1	1	1	1	1	1	1	1	1	1	1	1	1	1	1	1	1	1	24
ilvD	Dihydroxy-acid dehydratase	1	1	1	1	1	1	1	1	1	1	1	1	1	1	1	1	1	1	1	1	1	1	1	1	24
group_242	hypothetical protein	1	1	1	1	1	1	1	1	1	1	1	1	1	1	1	1	1	1	1	1	1	1	1	1	24
group_243	hypothetical protein	1	1	1	1	1	1	1	1	1	1	1	1	1	1	1	1	1	1	1	1	1	1	1	1	24
group_251	hypothetical protein	1	1	1	1	1	1	1	1	1	1	1	1	1	1	1	1	1	1	1	1	1	1	1	1	24
dpnA	hypothetical protein	1	1	1	1	1	1	1	1	1	1	1	1	1	1	1	1	1	1	1	1	1	1	1	1	24
group_299	hypothetical protein	1	1	1	1	1	1	1	1	1	1	1	1	1	1	1	1	1	1	1	1	1	1	1	1	24
group_308	hypothetical protein	1	1	1	1	1	1	1	1	1	1	1	1	1	1	1	1	1	1	1	1	1	1	1	1	24
group_312	hypothetical protein	1	1	1	1	1	1	1	1	1	1	1	1	1	1	1	1	1	1	1	1	1	1	1	1	24
group_317	hypothetical protein	1	1	1	1	1	1	1	1	1	1	1	1	1	1	1	1	1	1	1	1	1	1	1	1	24
fliW2	Flagellar assembly factor FliW 2	1	1	1	1	1	1	1	1	1	1	1	1	1	1	1	1	1	1	1	1	1	1	1	1	24
group_3207	hypothetical protein	1	1	1	1	1	1	1	1	1	1	1	1	1	1	1	1	1	1	1	1	1	1	1	1	24
rpmG1	50S ribosomal protein L33 1	1	1	1	1	1	1	1	1	1	1	1	1	1	1	1	1	1	1	1	1	1	1	1	1	24
rpmI	50S ribosomal protein L35	1	1	1	1	1	1	1	1	1	1	1	1	1	1	1	1	1	1	1	1	1	1	1	1	24
group_3210	hypothetical protein	1	1	1	1	1	1	1	1	1	1	1	1	1	1	1	1	1	1	1	1	1	1	1	1	24
clpS	ATP-dependent Clp protease adapter protein ClpS	1	1	1	1	1	1	1	1	1	1	1	1	1	1	1	1	1	1	1	1	1	1	1	1	24
group_3212	hypothetical protein	1	1	1	1	1	1	1	1	1	1	1	1	1	1	1	1	1	1	1	1	1	1	1	1	24
rplJ	50S ribosomal protein L10	1	1	1	1	1	1	1	1	1	1	1	1	1	1	1	1	1	1	1	1	1	1	1	1	24
rplX	50S ribosomal protein L24	1	1	1	1	1	1	1	1	1	1	1	1	1	1	1	1	1	1	1	1	1	1	1	1	24
acpP	Acyl carrier protein	1	1	1	1	1	1	1	1	1	1	1	1	1	1	1	1	1	1	1	1	1	1	1	1	24
nrfH	Cytochrome c-type protein NrfH	1	1	1	1	1	1	1	1	1	1	1	1	1	1	1	1	1	1	1	1	1	1	1	1	24
rplN	50S ribosomal protein L14	1	1	1	1	1	1	1	1	1	1	1	1	1	1	1	1	1	1	1	1	1	1	1	1	24
cynT	Carbonic anhydrase 1	1	1	1	1	1	1	1	1	1	1	1	1	1	1	1	1	1	1	1	1	1	1	1	1	24
infC	Translation initiation factor IF-3	1	1	1	1	1	1	1	1	1	1	1	1	1	1	1	1	1	1	1	1	1	1	1	1	24
rplU	50S ribosomal protein L21	1	1	1	1	1	1	1	1	1	1	1	1	1	1	1	1	1	1	1	1	1	1	1	1	24
group_3221	hypothetical protein	1	1	1	1	1	1	1	1	1	1	1	1	1	1	1	1	1	1	1	1	1	1	1	1	24
porD	Pyruvate synthase subunit PorD	1	1	1	1	1	1	1	1	1	1	1	1	1	1	1	1	1	1	1	1	1	1	1	1	24
mreB_1	Rod shape-determining protein MreB	1	1	1	1	1	1	1	1	1	1	1	1	1	1	1	1	1	1	1	1	1	1	1	1	24
rpsT	30S ribosomal protein S20	1	1	1	1	1	1	1	1	1	1	1	1	1	1	1	1	1	1	1	1	1	1	1	1	24
infA	Translation initiation factor IF-1	1	1	1	1	1	1	1	1	1	1	1	1	1	1	1	1	1	1	1	1	1	1	1	1	24
rpsI	30S ribosomal protein S9	1	1	1	1	1	1	1	1	1	1	1	1	1	1	1	1	1	1	1	1	1	1	1	1	24
accA	Acetyl-coenzyme A carboxylase carboxyl transferase subunit alpha	1	1	1	1	1	1	1	1	1	1	1	1	1	1	1	1	1	1	1	1	1	1	1	1	24
group_3228	hypothetical protein	1	1	1	1	1	1	1	1	1	1	1	1	1	1	1	1	1	1	1	1	1	1	1	1	24
group_3229	hypothetical protein	1	1	1	1	1	1	1	1	1	1	1	1	1	1	1	1	1	1	1	1	1	1	1	1	24
rpsZ	30S ribosomal protein S14 type Z	1	1	1	1	1	1	1	1	1	1	1	1	1	1	1	1	1	1	1	1	1	1	1	1	24
rpsU	30S ribosomal protein S21	1	1	1	1	1	1	1	1	1	1	1	1	1	1	1	1	1	1	1	1	1	1	1	1	24
fabI	Enoyl-[acyl-carrier-protein] reductase [NADH] FabI	1	1	1	1	1	1	1	1	1	1	1	1	1	1	1	1	1	1	1	1	1	1	1	1	24
ilvE	Branched-chain-amino-acid aminotransferase	1	1	1	1	1	1	1	1	1	1	1	1	1	1	1	1	1	1	1	1	1	1	1	1	24
rpmC	50S ribosomal protein L29	1	1	1	1	1	1	1	1	1	1	1	1	1	1	1	1	1	1	1	1	1	1	1	1	24
dksA	RNA polymerase-binding transcription factor DksA	1	1	1	1	1	1	1	1	1	1	1	1	1	1	1	1	1	1	1	1	1	1	1	1	24
rplB	50S ribosomal protein L2	1	1	1	1	1	1	1	1	1	1	1	1	1	1	1	1	1	1	1	1	1	1	1	1	24
rpsQ	30S ribosomal protein S17	1	1	1	1	1	1	1	1	1	1	1	1	1	1	1	1	1	1	1	1	1	1	1	1	24
rppH	RNA pyrophosphohydrolase	1	1	1	1	1	1	1	1	1	1	1	1	1	1	1	1	1	1	1	1	1	1	1	1	24
group_3239	hypothetical protein	1	1	1	1	1	1	1	1	1	1	1	1	1	1	1	1	1	1	1	1	1	1	1	1	24
group_3240	Nucleoid-associated protein	1	1	1	1	1	1	1	1	1	1	1	1	1	1	1	1	1	1	1	1	1	1	1	1	24
group_3241	hypothetical protein	1	1	1	1	1	1	1	1	1	1	1	1	1	1	1	1	1	1	1	1	1	1	1	1	24
rpsS	30S ribosomal protein S19	1	1	1	1	1	1	1	1	1	1	1	1	1	1	1	1	1	1	1	1	1	1	1	1	24
rpmE	50S ribosomal protein L31	1	1	1	1	1	1	1	1	1	1	1	1	1	1	1	1	1	1	1	1	1	1	1	1	24
minE	Cell division topological specificity factor	1	1	1	1	1	1	1	1	1	1	1	1	1	1	1	1	1	1	1	1	1	1	1	1	24
group_3245	hypothetical protein	1	1	1	1	1	1	1	1	1	1	1	1	1	1	1	1	1	1	1	1	1	1	1	1	24
group_3246	hypothetical protein	1	1	1	1	1	1	1	1	1	1	1	1	1	1	1	1	1	1	1	1	1	1	1	1	24
efp	Elongation factor P	1	1	1	1	1	1	1	1	1	1	1	1	1	1	1	1	1	1	1	1	1	1	1	1	24
rpsJ	30S ribosomal protein S10	1	1	1	1	1	1	1	1	1	1	1	1	1	1	1	1	1	1	1	1	1	1	1	1	24
group_3249	hypothetical protein	1	1	1	1	1	1	1	1	1	1	1	1	1	1	1	1	1	1	1	1	1	1	1	1	24
group_3250	hypothetical protein	1	1	1	1	1	1	1	1	1	1	1	1	1	1	1	1	1	1	1	1	1	1	1	1	24
rpmJ	50S ribosomal protein L36	1	1	1	1	1	1	1	1	1	1	1	1	1	1	1	1	1	1	1	1	1	1	1	1	24
nfuA	Fe/S biogenesis protein NfuA	1	1	1	1	1	1	1	1	1	1	1	1	1	1	1	1	1	1	1	1	1	1	1	1	24
atpD_2	ATP synthase subunit beta	1	1	1	1	1	1	1	1	1	1	1	1	1	1	1	1	1	1	1	1	1	1	1	1	24
cheY	Chemotaxis protein CheY	1	1	1	1	1	1	1	1	1	1	1	1	1	1	1	1	1	1	1	1	1	1	1	1	24
rpsK	30S ribosomal protein S11	1	1	1	1	1	1	1	1	1	1	1	1	1	1	1	1	1	1	1	1	1	1	1	1	24
rpsR	30S ribosomal protein S18	1	1	1	1	1	1	1	1	1	1	1	1	1	1	1	1	1	1	1	1	1	1	1	1	24
ftsE	Cell division ATP-binding protein FtsE	1	1	1	1	1	1	1	1	1	1	1	1	1	1	1	1	1	1	1	1	1	1	1	1	24
group_3258	hypothetical protein	1	1	1	1	1	1	1	1	1	1	1	1	1	1	1	1	1	1	1	1	1	1	1	1	24
rpmA	50S ribosomal protein L27	1	1	1	1	1	1	1	1	1	1	1	1	1	1	1	1	1	1	1	1	1	1	1	1	24
group_3260	hypothetical protein	1	1	1	1	1	1	1	1	1	1	1	1	1	1	1	1	1	1	1	1	1	1	1	1	24
trxA_2	Thioredoxin 1	1	1	1	1	1	1	1	1	1	1	1	1	1	1	1	1	1	1	1	1	1	1	1	1	24
fliF	Flagellar M-ring protein	1	1	1	1	1	1	1	1	1	1	1	1	1	1	1	1	1	1	1	1	1	1	1	1	24
ccoN1	Cbb3-type cytochrome c oxidase subunit CcoN1	1	1	1	1	1	1	1	1	1	1	1	1	1	1	1	1	1	1	1	1	1	1	1	1	24
rpsC	30S ribosomal protein S3	1	1	1	1	1	1	1	1	1	1	1	1	1	1	1	1	1	1	1	1	1	1	1	1	24
rpsM	30S ribosomal protein S13	1	1	1	1	1	1	1	1	1	1	1	1	1	1	1	1	1	1	1	1	1	1	1	1	24
nusG	Transcription termination/antitermination protein NusG	1	1	1	1	1	1	1	1	1	1	1	1	1	1	1	1	1	1	1	1	1	1	1	1	24
aroQ	3-dehydroquinate dehydratase	1	1	1	1	1	1	1	1	1	1	1	1	1	1	1	1	1	1	1	1	1	1	1	1	24
gltA	Citrate synthase	1	1	1	1	1	1	1	1	1	1	1	1	1	1	1	1	1	1	1	1	1	1	1	1	24
rpsP	30S ribosomal protein S16	1	1	1	1	1	1	1	1	1	1	1	1	1	1	1	1	1	1	1	1	1	1	1	1	24
rpsE	30S ribosomal protein S5	1	1	1	1	1	1	1	1	1	1	1	1	1	1	1	1	1	1	1	1	1	1	1	1	24
flgG_2	Flagellar basal-body rod protein FlgG	1	1	1	1	1	1	1	1	1	1	1	1	1	1	1	1	1	1	1	1	1	1	1	1	24
cheV_1	Chemotaxis protein CheV	1	1	1	1	1	1	1	1	1	1	1	1	1	1	1	1	1	1	1	1	1	1	1	1	24
group_3273	hypothetical protein	1	1	1	1	1	1	1	1	1	1	1	1	1	1	1	1	1	1	1	1	1	1	1	1	24
rpmF	50S ribosomal protein L32	1	1	1	1	1	1	1	1	1	1	1	1	1	1	1	1	1	1	1	1	1	1	1	1	24
group_3275	hypothetical protein	1	1	1	1	1	1	1	1	1	1	1	1	1	1	1	1	1	1	1	1	1	1	1	1	24
rplT	50S ribosomal protein L20	1	1	1	1	1	1	1	1	1	1	1	1	1	1	1	1	1	1	1	1	1	1	1	1	24
group_3277	hypothetical protein	1	1	1	1	1	1	1	1	1	1	1	1	1	1	1	1	1	1	1	1	1	1	1	1	24
tufA	Elongation factor Tu	1	1	1	1	1	1	1	1	1	1	1	1	1	1	1	1	1	1	1	1	1	1	1	1	24
rpsO	30S ribosomal protein S15	1	1	1	1	1	1	1	1	1	1	1	1	1	1	1	1	1	1	1	1	1	1	1	1	24
group_3280	hypothetical protein	1	1	1	1	1	1	1	1	1	1	1	1	1	1	1	1	1	1	1	1	1	1	1	1	24
group_3281	hypothetical protein	1	1	1	1	1	1	1	1	1	1	1	1	1	1	1	1	1	1	1	1	1	1	1	1	24
prs	Ribose-phosphate pyrophosphokinase	1	1	1	1	1	1	1	1	1	1	1	1	1	1	1	1	1	1	1	1	1	1	1	1	24
smpB	SsrA-binding protein	1	1	1	1	1	1	1	1	1	1	1	1	1	1	1	1	1	1	1	1	1	1	1	1	24
rplK	50S ribosomal protein L11	1	1	1	1	1	1	1	1	1	1	1	1	1	1	1	1	1	1	1	1	1	1	1	1	24
fliS	Flagellar secretion chaperone FliS	1	1	1	1	1	1	1	1	1	1	1	1	1	1	1	1	1	1	1	1	1	1	1	1	24
group_3286	hypothetical protein	1	1	1	1	1	1	1	1	1	1	1	1	1	1	1	1	1	1	1	1	1	1	1	1	24
group_3287	putative zinc protease	1	1	1	1	1	1	1	1	1	1	1	1	1	1	1	1	1	1	1	1	1	1	1	1	24
msbA	Lipid A export ATP-binding/permease protein MsbA	1	1	1	1	1	1	1	1	1	1	1	1	1	1	1	1	1	1	1	1	1	1	1	1	24
sasA_5	Adaptive-response sensory-kinase SasA	1	1	1	1	1	1	1	1	1	1	1	1	1	1	1	1	1	1	1	1	1	1	1	1	24
group_3290	hypothetical protein	1	1	1	1	1	1	1	1	1	1	1	1	1	1	1	1	1	1	1	1	1	1	1	1	24
apbC	Iron-sulfur cluster carrier protein	1	1	1	1	1	1	1	1	1	1	1	1	1	1	1	1	1	1	1	1	1	1	1	1	24
group_3292	hypothetical protein	1	1	1	1	1	1	1	1	1	1	1	1	1	1	1	1	1	1	1	1	1	1	1	1	24
tyrS	Tyrosine--tRNA ligase	1	1	1	1	1	1	1	1	1	1	1	1	1	1	1	1	1	1	1	1	1	1	1	1	24
hemE	Uroporphyrinogen decarboxylase	1	1	1	1	1	1	1	1	1	1	1	1	1	1	1	1	1	1	1	1	1	1	1	1	24
dcd	dCTP deaminase	1	1	1	1	1	1	1	1	1	1	1	1	1	1	1	1	1	1	1	1	1	1	1	1	24
group_3296	hypothetical protein	1	1	1	1	1	1	1	1	1	1	1	1	1	1	1	1	1	1	1	1	1	1	1	1	24
ynfM	Inner membrane transport protein YnfM	1	1	1	1	1	1	1	1	1	1	1	1	1	1	1	1	1	1	1	1	1	1	1	1	24
dnaK	Chaperone protein DnaK	1	1	1	1	1	1	1	1	1	1	1	1	1	1	1	1	1	1	1	1	1	1	1	1	24
lon	Lon protease	1	1	1	1	1	1	1	1	1	1	1	1	1	1	1	1	1	1	1	1	1	1	1	1	24
rnc	Ribonuclease 3	1	1	1	1	1	1	1	1	1	1	1	1	1	1	1	1	1	1	1	1	1	1	1	1	24
nikE	Nickel import ATP-binding protein NikE	1	1	1	1	1	1	1	1	1	1	1	1	1	1	1	1	1	1	1	1	1	1	1	1	24
nuoM	NADH-quinone oxidoreductase subunit M	1	1	1	1	1	1	1	1	1	1	1	1	1	1	1	1	1	1	1	1	1	1	1	1	24
ahpC	Alkyl hydroperoxide reductase C	1	1	1	1	1	1	1	1	1	1	1	1	1	1	1	1	1	1	1	1	1	1	1	1	24
trpB_2	Tryptophan synthase beta chain	1	1	1	1	1	1	1	1	1	1	1	1	1	1	1	1	1	1	1	1	1	1	1	1	24
group_3305	hypothetical protein	1	1	1	1	1	1	1	1	1	1	1	1	1	1	1	1	1	1	1	1	1	1	1	1	24
hypE	Carbamoyl dehydratase HypE	1	1	1	1	1	1	1	1	1	1	1	1	1	1	1	1	1	1	1	1	1	1	1	1	24
nrgA	Ammonium transporter	1	1	1	1	1	1	1	1	1	1	1	1	1	1	1	1	1	1	1	1	1	1	1	1	24
glmM	Phosphoglucosamine mutase	1	1	1	1	1	1	1	1	1	1	1	1	1	1	1	1	1	1	1	1	1	1	1	1	24
era_1	GTPase Era	1	1	1	1	1	1	1	1	1	1	1	1	1	1	1	1	1	1	1	1	1	1	1	1	24
rnj	Ribonuclease J	1	1	1	1	1	1	1	1	1	1	1	1	1	1	1	1	1	1	1	1	1	1	1	1	24
group_3311	hypothetical protein	1	1	1	1	1	1	1	1	1	1	1	1	1	1	1	1	1	1	1	1	1	1	1	1	24
eno	Enolase	1	1	1	1	1	1	1	1	1	1	1	1	1	1	1	1	1	1	1	1	1	1	1	1	24
miaB_1	tRNA-2-methylthio-N(6)-dimethylallyladenosine synthase	1	1	1	1	1	1	1	1	1	1	1	1	1	1	1	1	1	1	1	1	1	1	1	1	24
mnmG	tRNA uridine 5-carboxymethylaminomethyl modification enzyme MnmG	1	1	1	1	1	1	1	1	1	1	1	1	1	1	1	1	1	1	1	1	1	1	1	1	24
clpX	ATP-dependent Clp protease ATP-binding subunit ClpX	1	1	1	1	1	1	1	1	1	1	1	1	1	1	1	1	1	1	1	1	1	1	1	1	24
fliA	RNA polymerase sigma factor FliA	1	1	1	1	1	1	1	1	1	1	1	1	1	1	1	1	1	1	1	1	1	1	1	1	24
recR	Recombination protein RecR	1	1	1	1	1	1	1	1	1	1	1	1	1	1	1	1	1	1	1	1	1	1	1	1	24
group_3318	hypothetical protein	1	1	1	1	1	1	1	1	1	1	1	1	1	1	1	1	1	1	1	1	1	1	1	1	24
aspS	Aspartate--tRNA(Asp/Asn) ligase	1	1	1	1	1	1	1	1	1	1	1	1	1	1	1	1	1	1	1	1	1	1	1	1	24
nuoD	NADH-quinone oxidoreductase subunit D	1	1	1	1	1	1	1	1	1	1	1	1	1	1	1	1	1	1	1	1	1	1	1	1	24
engB	putative GTP-binding protein EngB	1	1	1	1	1	1	1	1	1	1	1	1	1	1	1	1	1	1	1	1	1	1	1	1	24
group_3322	hypothetical protein	1	1	1	1	1	1	1	1	1	1	1	1	1	1	1	1	1	1	1	1	1	1	1	1	24
group_3323	hypothetical protein	1	1	1	1	1	1	1	1	1	1	1	1	1	1	1	1	1	1	1	1	1	1	1	1	24
slyD	FKBP-type peptidyl-prolyl cis-trans isomerase SlyD	1	1	1	1	1	1	1	1	1	1	1	1	1	1	1	1	1	1	1	1	1	1	1	1	24
map	Methionine aminopeptidase 1	1	1	1	1	1	1	1	1	1	1	1	1	1	1	1	1	1	1	1	1	1	1	1	1	24
murA	UDP-N-acetylglucosamine 1-carboxyvinyltransferase	1	1	1	1	1	1	1	1	1	1	1	1	1	1	1	1	1	1	1	1	1	1	1	1	24
clpA	ATP-dependent Clp protease ATP-binding subunit ClpA	1	1	1	1	1	1	1	1	1	1	1	1	1	1	1	1	1	1	1	1	1	1	1	1	24
argC	N-acetyl-gamma-glutamyl-phosphate reductase	1	1	1	1	1	1	1	1	1	1	1	1	1	1	1	1	1	1	1	1	1	1	1	1	24
group_3329	hypothetical protein	1	1	1	1	1	1	1	1	1	1	1	1	1	1	1	1	1	1	1	1	1	1	1	1	24
pheT	Phenylalanine--tRNA ligase beta subunit	1	1	1	1	1	1	1	1	1	1	1	1	1	1	1	1	1	1	1	1	1	1	1	1	24
frdC	Fumarate reductase cytochrome b subunit	1	1	1	1	1	1	1	1	1	1	1	1	1	1	1	1	1	1	1	1	1	1	1	1	24
nrfA	Cytochrome c-552	1	1	1	1	1	1	1	1	1	1	1	1	1	1	1	1	1	1	1	1	1	1	1	1	24
group_3333	hypothetical protein	1	1	1	1	1	1	1	1	1	1	1	1	1	1	1	1	1	1	1	1	1	1	1	1	24
ccsA	Cytochrome c biogenesis protein CcsA	1	1	1	1	1	1	1	1	1	1	1	1	1	1	1	1	1	1	1	1	1	1	1	1	24
cheB	Chemotaxis response regulator protein-glutamate methylesterase	1	1	1	1	1	1	1	1	1	1	1	1	1	1	1	1	1	1	1	1	1	1	1	1	24
cysS	Cysteine--tRNA ligase	1	1	1	1	1	1	1	1	1	1	1	1	1	1	1	1	1	1	1	1	1	1	1	1	24
dnaN	Beta sliding clamp	1	1	1	1	1	1	1	1	1	1	1	1	1	1	1	1	1	1	1	1	1	1	1	1	24
ywrO_2	General stress protein 14	1	1	1	1	1	1	1	1	1	1	1	1	1	1	1	1	1	1	1	1	1	1	1	1	24
sodB	Superoxide dismutase [Fe]	1	1	1	1	1	1	1	1	1	1	1	1	1	1	1	1	1	1	1	1	1	1	1	1	24
pldA	hypothetical protein	1	1	1	1	1	1	1	1	1	1	1	1	1	1	1	1	1	1	1	1	1	1	1	1	24
phsB	Thiosulfate reductase electron transfer subunit PhsB	1	1	1	1	1	1	1	1	1	1	1	1	1	1	1	1	1	1	1	1	1	1	1	1	24
dnaA	Chromosomal replication initiator protein DnaA	1	1	1	1	1	1	1	1	1	1	1	1	1	1	1	1	1	1	1	1	1	1	1	1	24
panC	Pantothenate synthetase	1	1	1	1	1	1	1	1	1	1	1	1	1	1	1	1	1	1	1	1	1	1	1	1	24
group_3343	hypothetical protein	1	1	1	1	1	1	1	1	1	1	1	1	1	1	1	1	1	1	1	1	1	1	1	1	24
rpoA	DNA-directed RNA polymerase subunit alpha	1	1	1	1	1	1	1	1	1	1	1	1	1	1	1	1	1	1	1	1	1	1	1	1	24
fusA	Elongation factor G	1	1	1	1	1	1	1	1	1	1	1	1	1	1	1	1	1	1	1	1	1	1	1	1	24
lpxC	UDP-3-O-acyl-N-acetylglucosamine deacetylase	1	1	1	1	1	1	1	1	1	1	1	1	1	1	1	1	1	1	1	1	1	1	1	1	24
thyX	Flavin-dependent thymidylate synthase	1	1	1	1	1	1	1	1	1	1	1	1	1	1	1	1	1	1	1	1	1	1	1	1	24
cheW	Chemotaxis protein CheW	1	1	1	1	1	1	1	1	1	1	1	1	1	1	1	1	1	1	1	1	1	1	1	1	24
gyrB	Type 2 topoisomerase subunit B	1	1	1	1	1	1	1	1	1	1	1	1	1	1	1	1	1	1	1	1	1	1	1	1	24
thiE_1	Thiamine-phosphate synthase	1	1	1	1	1	1	1	1	1	1	1	1	1	1	1	1	1	1	1	1	1	1	1	1	24
ndk	Nucleoside diphosphate kinase	1	1	1	1	1	1	1	1	1	1	1	1	1	1	1	1	1	1	1	1	1	1	1	1	24
kdsA	2-dehydro-3-deoxyphosphooctonate aldolase	1	1	1	1	1	1	1	1	1	1	1	1	1	1	1	1	1	1	1	1	1	1	1	1	24
nikB	Nickel transport system permease protein NikB	1	1	1	1	1	1	1	1	1	1	1	1	1	1	1	1	1	1	1	1	1	1	1	1	24
hisG	ATP phosphoribosyltransferase	1	1	1	1	1	1	1	1	1	1	1	1	1	1	1	1	1	1	1	1	1	1	1	1	24
atpG	ATP synthase gamma chain	1	1	1	1	1	1	1	1	1	1	1	1	1	1	1	1	1	1	1	1	1	1	1	1	24
group_3355	hypothetical protein	1	1	1	1	1	1	1	1	1	1	1	1	1	1	1	1	1	1	1	1	1	1	1	1	24
trmL	tRNA (cytidine(34)-2'-O)-methyltransferase	1	1	1	1	1	1	1	1	1	1	1	1	1	1	1	1	1	1	1	1	1	1	1	1	24
guaB	Inosine-5'-monophosphate dehydrogenase	1	1	1	1	1	1	1	1	1	1	1	1	1	1	1	1	1	1	1	1	1	1	1	1	24
group_3358	NADH-quinone oxidoreductase subunit 11	1	1	1	1	1	1	1	1	1	1	1	1	1	1	1	1	1	1	1	1	1	1	1	1	24
purF	Amidophosphoribosyltransferase	1	1	1	1	1	1	1	1	1	1	1	1	1	1	1	1	1	1	1	1	1	1	1	1	24
ylpA	Lipoprotein YlpA	1	1	1	1	1	1	1	1	1	1	1	1	1	1	1	1	1	1	1	1	1	1	1	1	24
group_3361	hypothetical protein	1	1	1	1	1	1	1	1	1	1	1	1	1	1	1	1	1	1	1	1	1	1	1	1	24
gluQ	Glutamyl-Q tRNA(Asp) synthetase	1	1	1	1	1	1	1	1	1	1	1	1	1	1	1	1	1	1	1	1	1	1	1	1	24
fliP	Flagellar biosynthetic protein FliP	1	1	1	1	1	1	1	1	1	1	1	1	1	1	1	1	1	1	1	1	1	1	1	1	24
napA_2	Periplasmic nitrate reductase	1	1	1	1	1	1	1	1	1	1	1	1	1	1	1	1	1	1	1	1	1	1	1	1	24
typA	GTP-binding protein TypA/BipA	1	1	1	1	1	1	1	1	1	1	1	1	1	1	1	1	1	1	1	1	1	1	1	1	24
rplF	50S ribosomal protein L6	1	1	1	1	1	1	1	1	1	1	1	1	1	1	1	1	1	1	1	1	1	1	1	1	24
def1	Peptide deformylase 1	1	1	1	1	1	1	1	1	1	1	1	1	1	1	1	1	1	1	1	1	1	1	1	1	24
hom	Homoserine dehydrogenase	1	1	1	1	1	1	1	1	1	1	1	1	1	1	1	1	1	1	1	1	1	1	1	1	24
lysA	Diaminopimelate decarboxylase	1	1	1	1	1	1	1	1	1	1	1	1	1	1	1	1	1	1	1	1	1	1	1	1	24
group_337	hypothetical protein	1	1	1	1	1	1	1	1	1	1	1	1	1	1	1	1	1	1	1	1	1	1	1	1	24
cydA	Cytochrome bd-I ubiquinol oxidase subunit 1	1	1	1	1	1	1	1	1	1	1	1	1	1	1	1	1	1	1	1	1	1	1	1	1	24
rplA	50S ribosomal protein L1	1	1	1	1	1	1	1	1	1	1	1	1	1	1	1	1	1	1	1	1	1	1	1	1	24
SERB	Phosphoserine phosphatase	1	1	1	1	1	1	1	1	1	1	1	1	1	1	1	1	1	1	1	1	1	1	1	1	24
purE	N5-carboxyaminoimidazole ribonucleotide mutase	1	1	1	1	1	1	1	1	1	1	1	1	1	1	1	1	1	1	1	1	1	1	1	1	24
nadE	NH(3)-dependent NAD(+) synthetase	1	1	1	1	1	1	1	1	1	1	1	1	1	1	1	1	1	1	1	1	1	1	1	1	24
yejE	Inner membrane ABC transporter permease protein YejE	1	1	1	1	1	1	1	1	1	1	1	1	1	1	1	1	1	1	1	1	1	1	1	1	24
miaB_2	tRNA-2-methylthio-N(6)-dimethylallyladenosine synthase	1	1	1	1	1	1	1	1	1	1	1	1	1	1	1	1	1	1	1	1	1	1	1	1	24
purA	Adenylosuccinate synthetase	1	1	1	1	1	1	1	1	1	1	1	1	1	1	1	1	1	1	1	1	1	1	1	1	24
group_3378	hypothetical protein	1	1	1	1	1	1	1	1	1	1	1	1	1	1	1	1	1	1	1	1	1	1	1	1	24
cyf	Cytochrome c-553	1	1	1	1	1	1	1	1	1	1	1	1	1	1	1	1	1	1	1	1	1	1	1	1	24
lolC	Lipoprotein-releasing system transmembrane protein LolC	1	1	1	1	1	1	1	1	1	1	1	1	1	1	1	1	1	1	1	1	1	1	1	1	24
prfB	Peptide chain release factor RF2	1	1	1	1	1	1	1	1	1	1	1	1	1	1	1	1	1	1	1	1	1	1	1	1	24
group_3382	hypothetical protein	1	1	1	1	1	1	1	1	1	1	1	1	1	1	1	1	1	1	1	1	1	1	1	1	24
group_3383	hypothetical protein	1	1	1	1	1	1	1	1	1	1	1	1	1	1	1	1	1	1	1	1	1	1	1	1	24
group_3384	hypothetical protein	1	1	1	1	1	1	1	1	1	1	1	1	1	1	1	1	1	1	1	1	1	1	1	1	24
group_3385	putative protein	1	1	1	1	1	1	1	1	1	1	1	1	1	1	1	1	1	1	1	1	1	1	1	1	24
rplL	50S ribosomal protein L7/L12	1	1	1	1	1	1	1	1	1	1	1	1	1	1	1	1	1	1	1	1	1	1	1	1	24
macB	Macrolide export ATP-binding/permease protein MacB	1	1	1	1	1	1	1	1	1	1	1	1	1	1	1	1	1	1	1	1	1	1	1	1	24
napA_1	Nitrate reductase	1	1	1	1	1	1	1	1	1	1	1	1	1	1	1	1	1	1	1	1	1	1	1	1	24
dapB	4-hydroxy-tetrahydrodipicolinate reductase	1	1	1	1	1	1	1	1	1	1	1	1	1	1	1	1	1	1	1	1	1	1	1	1	24
secA	Protein translocase subunit SecA	1	1	1	1	1	1	1	1	1	1	1	1	1	1	1	1	1	1	1	1	1	1	1	1	24
ndhC	NAD(P)H-quinone oxidoreductase subunit 3, chloroplastic	1	1	1	1	1	1	1	1	1	1	1	1	1	1	1	1	1	1	1	1	1	1	1	1	24
sdaC	Serine transporter	1	1	1	1	1	1	1	1	1	1	1	1	1	1	1	1	1	1	1	1	1	1	1	1	24
artM	Arginine transport ATP-binding protein ArtM	1	1	1	1	1	1	1	1	1	1	1	1	1	1	1	1	1	1	1	1	1	1	1	1	24
group_3394	putative AAA domain-containing protein	1	1	1	1	1	1	1	1	1	1	1	1	1	1	1	1	1	1	1	1	1	1	1	1	24
thiC	Phosphomethylpyrimidine synthase	1	1	1	1	1	1	1	1	1	1	1	1	1	1	1	1	1	1	1	1	1	1	1	1	24
yeeO	putative FMN/FAD exporter YeeO	1	1	1	1	1	1	1	1	1	1	1	1	1	1	1	1	1	1	1	1	1	1	1	1	24
mtnN	Aminodeoxyfutalosine nucleosidase	1	1	1	1	1	1	1	1	1	1	1	1	1	1	1	1	1	1	1	1	1	1	1	1	24
pomA	Chemotaxis protein PomA	1	1	1	1	1	1	1	1	1	1	1	1	1	1	1	1	1	1	1	1	1	1	1	1	24
group_3399	hypothetical protein	1	1	1	1	1	1	1	1	1	1	1	1	1	1	1	1	1	1	1	1	1	1	1	1	24
nhaA_1	Na(+)/H(+) antiporter NhaA	1	1	1	1	1	1	1	1	1	1	1	1	1	1	1	1	1	1	1	1	1	1	1	1	24
group_3401	hypothetical protein	1	1	1	1	1	1	1	1	1	1	1	1	1	1	1	1	1	1	1	1	1	1	1	1	24
gyrA	DNA gyrase subunit A	1	1	1	1	1	1	1	1	1	1	1	1	1	1	1	1	1	1	1	1	1	1	1	1	24
perR	Peroxide operon regulator	1	1	1	1	1	1	1	1	1	1	1	1	1	1	1	1	1	1	1	1	1	1	1	1	24
group_3404	hypothetical protein	1	1	1	1	1	1	1	1	1	1	1	1	1	1	1	1	1	1	1	1	1	1	1	1	24
purC	Phosphoribosylaminoimidazole-succinocarboxamide synthase	1	1	1	1	1	1	1	1	1	1	1	1	1	1	1	1	1	1	1	1	1	1	1	1	24
penA	putative peptidoglycan D,D-transpeptidase PenA	1	1	1	1	1	1	1	1	1	1	1	1	1	1	1	1	1	1	1	1	1	1	1	1	24
group_3407	hypothetical protein	1	1	1	1	1	1	1	1	1	1	1	1	1	1	1	1	1	1	1	1	1	1	1	1	24
group_3408	putative HIT-like protein	1	1	1	1	1	1	1	1	1	1	1	1	1	1	1	1	1	1	1	1	1	1	1	1	24
mdh	Malate dehydrogenase	1	1	1	1	1	1	1	1	1	1	1	1	1	1	1	1	1	1	1	1	1	1	1	1	24
maeB	NADP-dependent malic enzyme	1	1	1	1	1	1	1	1	1	1	1	1	1	1	1	1	1	1	1	1	1	1	1	1	24
relA	GTP pyrophosphokinase	1	1	1	1	1	1	1	1	1	1	1	1	1	1	1	1	1	1	1	1	1	1	1	1	24
clpP	ATP-dependent Clp protease proteolytic subunit	1	1	1	1	1	1	1	1	1	1	1	1	1	1	1	1	1	1	1	1	1	1	1	1	24
ftsH_1	ATP-dependent zinc metalloprotease FtsH	1	1	1	1	1	1	1	1	1	1	1	1	1	1	1	1	1	1	1	1	1	1	1	1	24
kefC	Glutathione-regulated potassium-efflux system protein KefC	1	1	1	1	1	1	1	1	1	1	1	1	1	1	1	1	1	1	1	1	1	1	1	1	24
serS	Serine--tRNA ligase	1	1	1	1	1	1	1	1	1	1	1	1	1	1	1	1	1	1	1	1	1	1	1	1	24
tdcB	L-threonine ammonia-lyase	1	1	1	1	1	1	1	1	1	1	1	1	1	1	1	1	1	1	1	1	1	1	1	1	24
metK	S-adenosylmethionine synthase	1	1	1	1	1	1	1	1	1	1	1	1	1	1	1	1	1	1	1	1	1	1	1	1	24
fumC	Fumarate hydratase class II	1	1	1	1	1	1	1	1	1	1	1	1	1	1	1	1	1	1	1	1	1	1	1	1	24
lapB	Lipopolysaccharide assembly protein B	1	1	1	1	1	1	1	1	1	1	1	1	1	1	1	1	1	1	1	1	1	1	1	1	24
hemB	Delta-aminolevulinic acid dehydratase	1	1	1	1	1	1	1	1	1	1	1	1	1	1	1	1	1	1	1	1	1	1	1	1	24
fliM	Flagellar motor switch protein FliM	1	1	1	1	1	1	1	1	1	1	1	1	1	1	1	1	1	1	1	1	1	1	1	1	24
leuB	3-isopropylmalate dehydrogenase	1	1	1	1	1	1	1	1	1	1	1	1	1	1	1	1	1	1	1	1	1	1	1	1	24
pgbB	Plasminogen-binding protein PgbB	1	1	1	1	1	1	1	1	1	1	1	1	1	1	1	1	1	1	1	1	1	1	1	1	24
frr	Ribosome-recycling factor	1	1	1	1	1	1	1	1	1	1	1	1	1	1	1	1	1	1	1	1	1	1	1	1	24
group_3425	hypothetical protein	1	1	1	1	1	1	1	1	1	1	1	1	1	1	1	1	1	1	1	1	1	1	1	1	24
ydfG	NADP-dependent 3-hydroxy acid dehydrogenase YdfG	1	1	1	1	1	1	1	1	1	1	1	1	1	1	1	1	1	1	1	1	1	1	1	1	24
group_3427	hypothetical protein	1	1	1	1	1	1	1	1	1	1	1	1	1	1	1	1	1	1	1	1	1	1	1	1	24
appA	Oligopeptide-binding protein AppA	1	1	1	1	1	1	1	1	1	1	1	1	1	1	1	1	1	1	1	1	1	1	1	1	24
fabG	3-oxoacyl-[acyl-carrier-protein] reductase FabG	1	1	1	1	1	1	1	1	1	1	1	1	1	1	1	1	1	1	1	1	1	1	1	1	24
hydA	Quinone-reactive Ni/Fe-hydrogenase small chain	1	1	1	1	1	1	1	1	1	1	1	1	1	1	1	1	1	1	1	1	1	1	1	1	24
yafV_1	Omega-amidase YafV	1	1	1	1	1	1	1	1	1	1	1	1	1	1	1	1	1	1	1	1	1	1	1	1	24
pstA	Phosphate transport system permease protein PstA	1	1	1	1	1	1	1	1	1	1	1	1	1	1	1	1	1	1	1	1	1	1	1	1	24
group_3433	hypothetical protein	1	1	1	1	1	1	1	1	1	1	1	1	1	1	1	1	1	1	1	1	1	1	1	1	24
group_3434	hypothetical protein	1	1	1	1	1	1	1	1	1	1	1	1	1	1	1	1	1	1	1	1	1	1	1	1	24
radA	DNA repair protein RadA	1	1	1	1	1	1	1	1	1	1	1	1	1	1	1	1	1	1	1	1	1	1	1	1	24
group_3436	NADH dehydrogenase-like protein	1	1	1	1	1	1	1	1	1	1	1	1	1	1	1	1	1	1	1	1	1	1	1	1	24
dxs	1-deoxy-D-xylulose-5-phosphate synthase	1	1	1	1	1	1	1	1	1	1	1	1	1	1	1	1	1	1	1	1	1	1	1	1	24
group_3438	hypothetical protein	1	1	1	1	1	1	1	1	1	1	1	1	1	1	1	1	1	1	1	1	1	1	1	1	24
trpS	Tryptophan--tRNA ligase	1	1	1	1	1	1	1	1	1	1	1	1	1	1	1	1	1	1	1	1	1	1	1	1	24
group_3440	hypothetical protein	1	1	1	1	1	1	1	1	1	1	1	1	1	1	1	1	1	1	1	1	1	1	1	1	24
group_3441	hypothetical protein	1	1	1	1	1	1	1	1	1	1	1	1	1	1	1	1	1	1	1	1	1	1	1	1	24
cusR	Transcriptional regulatory protein CusR	1	1	1	1	1	1	1	1	1	1	1	1	1	1	1	1	1	1	1	1	1	1	1	1	24
ppk2	Polyphosphate:ADP/GDP phosphotransferase	1	1	1	1	1	1	1	1	1	1	1	1	1	1	1	1	1	1	1	1	1	1	1	1	24
group_3444	hypothetical protein	1	1	1	1	1	1	1	1	1	1	1	1	1	1	1	1	1	1	1	1	1	1	1	1	24
mqo	Malate:quinone oxidoreductase	1	1	1	1	1	1	1	1	1	1	1	1	1	1	1	1	1	1	1	1	1	1	1	1	24
ung	Uracil-DNA glycosylase	1	1	1	1	1	1	1	1	1	1	1	1	1	1	1	1	1	1	1	1	1	1	1	1	24
rplO	50S ribosomal protein L15	1	1	1	1	1	1	1	1	1	1	1	1	1	1	1	1	1	1	1	1	1	1	1	1	24
glnH	ABC transporter glutamine-binding protein GlnH	1	1	1	1	1	1	1	1	1	1	1	1	1	1	1	1	1	1	1	1	1	1	1	1	24
rplP	50S ribosomal protein L16	1	1	1	1	1	1	1	1	1	1	1	1	1	1	1	1	1	1	1	1	1	1	1	1	24
ppc	Phosphoenolpyruvate carboxylase	1	1	1	1	1	1	1	1	1	1	1	1	1	1	1	1	1	1	1	1	1	1	1	1	24
acnB	Aconitate hydratase B	1	1	1	1	1	1	1	1	1	1	1	1	1	1	1	1	1	1	1	1	1	1	1	1	24
asd	Aspartate-semialdehyde dehydrogenase	1	1	1	1	1	1	1	1	1	1	1	1	1	1	1	1	1	1	1	1	1	1	1	1	24
nuoI	NADH-quinone oxidoreductase subunit I	1	1	1	1	1	1	1	1	1	1	1	1	1	1	1	1	1	1	1	1	1	1	1	1	24
trmD	tRNA (guanine-N(1)-)-methyltransferase	1	1	1	1	1	1	1	1	1	1	1	1	1	1	1	1	1	1	1	1	1	1	1	1	24
lepA_2	Elongation factor 4	1	1	1	1	1	1	1	1	1	1	1	1	1	1	1	1	1	1	1	1	1	1	1	1	24
rplQ	50S ribosomal protein L17	1	1	1	1	1	1	1	1	1	1	1	1	1	1	1	1	1	1	1	1	1	1	1	1	24
ffh	Signal recognition particle protein	1	1	1	1	1	1	1	1	1	1	1	1	1	1	1	1	1	1	1	1	1	1	1	1	24
selU	tRNA 2-selenouridine synthase	1	1	1	1	1	1	1	1	1	1	1	1	1	1	1	1	1	1	1	1	1	1	1	1	24
thrB	Homoserine kinase	1	1	1	1	1	1	1	1	1	1	1	1	1	1	1	1	1	1	1	1	1	1	1	1	24
porC	Pyruvate synthase subunit PorC	1	1	1	1	1	1	1	1	1	1	1	1	1	1	1	1	1	1	1	1	1	1	1	1	24
flhB_1	Flagellar biosynthetic protein FlhB	1	1	1	1	1	1	1	1	1	1	1	1	1	1	1	1	1	1	1	1	1	1	1	1	24
glnQ	Glutamine transport ATP-binding protein GlnQ	1	1	1	1	1	1	1	1	1	1	1	1	1	1	1	1	1	1	1	1	1	1	1	1	24
group_3463	hypothetical protein	1	1	1	1	1	1	1	1	1	1	1	1	1	1	1	1	1	1	1	1	1	1	1	1	24
group_3464	hypothetical protein	1	1	1	1	1	1	1	1	1	1	1	1	1	1	1	1	1	1	1	1	1	1	1	1	24
dnaE	DNA polymerase III subunit alpha	1	1	1	1	1	1	1	1	1	1	1	1	1	1	1	1	1	1	1	1	1	1	1	1	24
group_3466	hypothetical protein	1	1	1	1	1	1	1	1	1	1	1	1	1	1	1	1	1	1	1	1	1	1	1	1	24
group_3467	hypothetical protein	1	1	1	1	1	1	1	1	1	1	1	1	1	1	1	1	1	1	1	1	1	1	1	1	24
group_3468	hypothetical protein	1	1	1	1	1	1	1	1	1	1	1	1	1	1	1	1	1	1	1	1	1	1	1	1	24
group_3469	Soluble hydrogenase 42 kDa subunit	1	1	1	1	1	1	1	1	1	1	1	1	1	1	1	1	1	1	1	1	1	1	1	1	24
artQ	Arginine transport system permease protein ArtQ	1	1	1	1	1	1	1	1	1	1	1	1	1	1	1	1	1	1	1	1	1	1	1	1	24
bpt	Aspartate/glutamate leucyltransferase	1	1	1	1	1	1	1	1	1	1	1	1	1	1	1	1	1	1	1	1	1	1	1	1	24
mnmE	tRNA modification GTPase MnmE	1	1	1	1	1	1	1	1	1	1	1	1	1	1	1	1	1	1	1	1	1	1	1	1	24
group_3473	hypothetical protein	1	1	1	1	1	1	1	1	1	1	1	1	1	1	1	1	1	1	1	1	1	1	1	1	24
group_3474	hypothetical protein	1	1	1	1	1	1	1	1	1	1	1	1	1	1	1	1	1	1	1	1	1	1	1	1	24
dnaJ	Chaperone protein DnaJ	1	1	1	1	1	1	1	1	1	1	1	1	1	1	1	1	1	1	1	1	1	1	1	1	24
lysU	Lysine--tRNA ligase, heat inducible	1	1	1	1	1	1	1	1	1	1	1	1	1	1	1	1	1	1	1	1	1	1	1	1	24
group_3477	hypothetical protein	1	1	1	1	1	1	1	1	1	1	1	1	1	1	1	1	1	1	1	1	1	1	1	1	24
group_3478	hypothetical protein	1	1	1	1	1	1	1	1	1	1	1	1	1	1	1	1	1	1	1	1	1	1	1	1	24
group_3479	hypothetical protein	1	1	1	1	1	1	1	1	1	1	1	1	1	1	1	1	1	1	1	1	1	1	1	1	24
polA	DNA polymerase I	1	1	1	1	1	1	1	1	1	1	1	1	1	1	1	1	1	1	1	1	1	1	1	1	24
ppsA	Phosphoenolpyruvate synthase	1	1	1	1	1	1	1	1	1	1	1	1	1	1	1	1	1	1	1	1	1	1	1	1	24
uppS	Isoprenyl transferase	1	1	1	1	1	1	1	1	1	1	1	1	1	1	1	1	1	1	1	1	1	1	1	1	24
atpF_1	ATP synthase subunit b	1	1	1	1	1	1	1	1	1	1	1	1	1	1	1	1	1	1	1	1	1	1	1	1	24
rpsG	30S ribosomal protein S7	1	1	1	1	1	1	1	1	1	1	1	1	1	1	1	1	1	1	1	1	1	1	1	1	24
ppk	Polyphosphate kinase	1	1	1	1	1	1	1	1	1	1	1	1	1	1	1	1	1	1	1	1	1	1	1	1	24
mprA_2	Response regulator MprA	1	1	1	1	1	1	1	1	1	1	1	1	1	1	1	1	1	1	1	1	1	1	1	1	24
group_3487	Chemotaxis protein CheV	1	1	1	1	1	1	1	1	1	1	1	1	1	1	1	1	1	1	1	1	1	1	1	1	24
group_3488	hypothetical protein	1	1	1	1	1	1	1	1	1	1	1	1	1	1	1	1	1	1	1	1	1	1	1	1	24
group_3489	hypothetical protein	1	1	1	1	1	1	1	1	1	1	1	1	1	1	1	1	1	1	1	1	1	1	1	1	24
comM	Competence protein ComM	1	1	1	1	1	1	1	1	1	1	1	1	1	1	1	1	1	1	1	1	1	1	1	1	24
moaA	GTP 3',8-cyclase	1	1	1	1	1	1	1	1	1	1	1	1	1	1	1	1	1	1	1	1	1	1	1	1	24
accD	Acetyl-coenzyme A carboxylase carboxyl transferase subunit beta	1	1	1	1	1	1	1	1	1	1	1	1	1	1	1	1	1	1	1	1	1	1	1	1	24
ispG	4-hydroxy-3-methylbut-2-en-1-yl diphosphate synthase (flavodoxin)	1	1	1	1	1	1	1	1	1	1	1	1	1	1	1	1	1	1	1	1	1	1	1	1	24
rpoD	RNA polymerase sigma factor RpoD	1	1	1	1	1	1	1	1	1	1	1	1	1	1	1	1	1	1	1	1	1	1	1	1	24
rimO	Ribosomal protein S12 methylthiotransferase RimO	1	1	1	1	1	1	1	1	1	1	1	1	1	1	1	1	1	1	1	1	1	1	1	1	24
mdtC_2	Multidrug resistance protein MdtC	1	1	1	1	1	1	1	1	1	1	1	1	1	1	1	1	1	1	1	1	1	1	1	1	24
degP	Periplasmic serine endoprotease DegP	1	1	1	1	1	1	1	1	1	1	1	1	1	1	1	1	1	1	1	1	1	1	1	1	24
pyrB	Aspartate carbamoyltransferase	1	1	1	1	1	1	1	1	1	1	1	1	1	1	1	1	1	1	1	1	1	1	1	1	24
group_3499	hypothetical protein	1	1	1	1	1	1	1	1	1	1	1	1	1	1	1	1	1	1	1	1	1	1	1	1	24
thrZ	Threonine--tRNA ligase 2	1	1	1	1	1	1	1	1	1	1	1	1	1	1	1	1	1	1	1	1	1	1	1	1	24
cmpR	HTH-type transcriptional activator CmpR	1	1	1	1	1	1	1	1	1	1	1	1	1	1	1	1	1	1	1	1	1	1	1	1	24
group_3502	hypothetical protein	1	1	1	1	1	1	1	1	1	1	1	1	1	1	1	1	1	1	1	1	1	1	1	1	24
lpxL	Lipid A biosynthesis lauroyltransferase	1	1	1	1	1	1	1	1	1	1	1	1	1	1	1	1	1	1	1	1	1	1	1	1	24
group_3504	hypothetical protein	1	1	1	1	1	1	1	1	1	1	1	1	1	1	1	1	1	1	1	1	1	1	1	1	24
group_3505	hypothetical protein	1	1	1	1	1	1	1	1	1	1	1	1	1	1	1	1	1	1	1	1	1	1	1	1	24
bamD	Outer membrane protein assembly factor BamD	1	1	1	1	1	1	1	1	1	1	1	1	1	1	1	1	1	1	1	1	1	1	1	1	24
group_3507	hypothetical protein	1	1	1	1	1	1	1	1	1	1	1	1	1	1	1	1	1	1	1	1	1	1	1	1	24
minD	Septum site-determining protein MinD	1	1	1	1	1	1	1	1	1	1	1	1	1	1	1	1	1	1	1	1	1	1	1	1	24
lptD	LPS-assembly protein LptD	1	1	1	1	1	1	1	1	1	1	1	1	1	1	1	1	1	1	1	1	1	1	1	1	24
coaX	Type III pantothenate kinase	1	1	1	1	1	1	1	1	1	1	1	1	1	1	1	1	1	1	1	1	1	1	1	1	24
rplM	50S ribosomal protein L13	1	1	1	1	1	1	1	1	1	1	1	1	1	1	1	1	1	1	1	1	1	1	1	1	24
group_3512	hypothetical protein	1	1	1	1	1	1	1	1	1	1	1	1	1	1	1	1	1	1	1	1	1	1	1	1	24
group_3513	hypothetical protein	1	1	1	1	1	1	1	1	1	1	1	1	1	1	1	1	1	1	1	1	1	1	1	1	24
ilvC	Ketol-acid reductoisomerase (NADP(+))	1	1	1	1	1	1	1	1	1	1	1	1	1	1	1	1	1	1	1	1	1	1	1	1	24
group_3515	hypothetical protein	1	1	1	1	1	1	1	1	1	1	1	1	1	1	1	1	1	1	1	1	1	1	1	1	24
group_3516	hypothetical protein	1	1	1	1	1	1	1	1	1	1	1	1	1	1	1	1	1	1	1	1	1	1	1	1	24
livF	High-affinity branched-chain amino acid transport ATP-binding protein LivF	1	1	1	1	1	1	1	1	1	1	1	1	1	1	1	1	1	1	1	1	1	1	1	1	24
group_3518	hypothetical protein	1	1	1	1	1	1	1	1	1	1	1	1	1	1	1	1	1	1	1	1	1	1	1	1	24
nuoH	NADH-quinone oxidoreductase subunit H	1	1	1	1	1	1	1	1	1	1	1	1	1	1	1	1	1	1	1	1	1	1	1	1	24
fliG	Flagellar motor switch protein FliG	1	1	1	1	1	1	1	1	1	1	1	1	1	1	1	1	1	1	1	1	1	1	1	1	24
mgl	L-methionine gamma-lyase	1	1	1	1	1	1	1	1	1	1	1	1	1	1	1	1	1	1	1	1	1	1	1	1	24
aroA	3-phosphoshikimate 1-carboxyvinyltransferase	1	1	1	1	1	1	1	1	1	1	1	1	1	1	1	1	1	1	1	1	1	1	1	1	24
ndhI	NAD(P)H-quinone oxidoreductase subunit I, chloroplastic	1	1	1	1	1	1	1	1	1	1	1	1	1	1	1	1	1	1	1	1	1	1	1	1	24
metN	Methionine import ATP-binding protein MetN	1	1	1	1	1	1	1	1	1	1	1	1	1	1	1	1	1	1	1	1	1	1	1	1	24
exbD_2	Biopolymer transport protein ExbD	1	1	1	1	1	1	1	1	1	1	1	1	1	1	1	1	1	1	1	1	1	1	1	1	24
srrA	Transcriptional regulatory protein SrrA	1	1	1	1	1	1	1	1	1	1	1	1	1	1	1	1	1	1	1	1	1	1	1	1	24
nadB	L-aspartate oxidase	1	1	1	1	1	1	1	1	1	1	1	1	1	1	1	1	1	1	1	1	1	1	1	1	24
fliE	Flagellar hook-basal body complex protein FliE	1	1	1	1	1	1	1	1	1	1	1	1	1	1	1	1	1	1	1	1	1	1	1	1	24
group_3529	hypothetical protein	1	1	1	1	1	1	1	1	1	1	1	1	1	1	1	1	1	1	1	1	1	1	1	1	24
group_3530	hypothetical protein	1	1	1	1	1	1	1	1	1	1	1	1	1	1	1	1	1	1	1	1	1	1	1	1	24
htpX_1	Protease HtpX	1	1	1	1	1	1	1	1	1	1	1	1	1	1	1	1	1	1	1	1	1	1	1	1	24
hydB	Quinone-reactive Ni/Fe-hydrogenase large chain	1	1	1	1	1	1	1	1	1	1	1	1	1	1	1	1	1	1	1	1	1	1	1	1	24
mltC	Membrane-bound lytic murein transglycosylase C	1	1	1	1	1	1	1	1	1	1	1	1	1	1	1	1	1	1	1	1	1	1	1	1	24
group_3534	hypothetical protein	1	1	1	1	1	1	1	1	1	1	1	1	1	1	1	1	1	1	1	1	1	1	1	1	24
porB	Pyruvate synthase subunit PorB	1	1	1	1	1	1	1	1	1	1	1	1	1	1	1	1	1	1	1	1	1	1	1	1	24
znuC	Zinc import ATP-binding protein ZnuC	1	1	1	1	1	1	1	1	1	1	1	1	1	1	1	1	1	1	1	1	1	1	1	1	24
petA	Ubiquinol-cytochrome c reductase iron-sulfur subunit	1	1	1	1	1	1	1	1	1	1	1	1	1	1	1	1	1	1	1	1	1	1	1	1	24
bepD	Efflux pump periplasmic linker BepD	1	1	1	1	1	1	1	1	1	1	1	1	1	1	1	1	1	1	1	1	1	1	1	1	24
copA	putative copper-importing P-type ATPase A	1	1	1	1	1	1	1	1	1	1	1	1	1	1	1	1	1	1	1	1	1	1	1	1	24
folD	Bifunctional protein FolD protein	1	1	1	1	1	1	1	1	1	1	1	1	1	1	1	1	1	1	1	1	1	1	1	1	24
fdhB1	Formate dehydrogenase iron-sulfur subunit	1	1	1	1	1	1	1	1	1	1	1	1	1	1	1	1	1	1	1	1	1	1	1	1	24
flgI	Flagellar P-ring protein	1	1	1	1	1	1	1	1	1	1	1	1	1	1	1	1	1	1	1	1	1	1	1	1	24
group_3543	hypothetical protein	1	1	1	1	1	1	1	1	1	1	1	1	1	1	1	1	1	1	1	1	1	1	1	1	24
group_3544	hypothetical protein	1	1	1	1	1	1	1	1	1	1	1	1	1	1	1	1	1	1	1	1	1	1	1	1	24
group_3545	hypothetical protein	1	1	1	1	1	1	1	1	1	1	1	1	1	1	1	1	1	1	1	1	1	1	1	1	24
fba	Fructose-bisphosphate aldolase	1	1	1	1	1	1	1	1	1	1	1	1	1	1	1	1	1	1	1	1	1	1	1	1	24
luxA	Alkanal monooxygenase alpha chain	1	1	1	1	1	1	1	1	1	1	1	1	1	1	1	1	1	1	1	1	1	1	1	1	24
rho	Transcription termination factor Rho	1	1	1	1	1	1	1	1	1	1	1	1	1	1	1	1	1	1	1	1	1	1	1	1	24
rplE	50S ribosomal protein L5	1	1	1	1	1	1	1	1	1	1	1	1	1	1	1	1	1	1	1	1	1	1	1	1	24
pstB3	Phosphate import ATP-binding protein PstB 3	1	1	1	1	1	1	1	1	1	1	1	1	1	1	1	1	1	1	1	1	1	1	1	1	24
group_3551	hypothetical protein	1	1	1	1	1	1	1	1	1	1	1	1	1	1	1	1	1	1	1	1	1	1	1	1	24
rsfS	Ribosomal silencing factor RsfS	1	1	1	1	1	1	1	1	1	1	1	1	1	1	1	1	1	1	1	1	1	1	1	1	24
frdB	Fumarate reductase iron-sulfur subunit	1	1	1	1	1	1	1	1	1	1	1	1	1	1	1	1	1	1	1	1	1	1	1	1	24
group_3554	hypothetical protein	1	1	1	1	1	1	1	1	1	1	1	1	1	1	1	1	1	1	1	1	1	1	1	1	24
group_3555	hypothetical protein	1	1	1	1	1	1	1	1	1	1	1	1	1	1	1	1	1	1	1	1	1	1	1	1	24
group_3556	putative FAD-linked oxidoreductase	1	1	1	1	1	1	1	1	1	1	1	1	1	1	1	1	1	1	1	1	1	1	1	1	24
group_3557	hypothetical protein	1	1	1	1	1	1	1	1	1	1	1	1	1	1	1	1	1	1	1	1	1	1	1	1	24
arlR	Response regulator ArlR	1	1	1	1	1	1	1	1	1	1	1	1	1	1	1	1	1	1	1	1	1	1	1	1	24
group_3559	hypothetical protein	1	1	1	1	1	1	1	1	1	1	1	1	1	1	1	1	1	1	1	1	1	1	1	1	24
argF	Ornithine carbamoyltransferase, anabolic	1	1	1	1	1	1	1	1	1	1	1	1	1	1	1	1	1	1	1	1	1	1	1	1	24
uvrA	UvrABC system protein A	1	1	1	1	1	1	1	1	1	1	1	1	1	1	1	1	1	1	1	1	1	1	1	1	24
pyrG	CTP synthase	1	1	1	1	1	1	1	1	1	1	1	1	1	1	1	1	1	1	1	1	1	1	1	1	24
group_3563	hypothetical protein	1	1	1	1	1	1	1	1	1	1	1	1	1	1	1	1	1	1	1	1	1	1	1	1	24
fapR	Transcription factor FapR	1	1	1	1	1	1	1	1	1	1	1	1	1	1	1	1	1	1	1	1	1	1	1	1	24
rpoBC	Bifunctional DNA-directed RNA polymerase subunit beta-beta'	1	1	1	1	1	1	1	1	1	1	1	1	1	1	1	1	1	1	1	1	1	1	1	1	24
group_3566	hypothetical protein	1	1	1	1	1	1	1	1	1	1	1	1	1	1	1	1	1	1	1	1	1	1	1	1	24
flgC	Flagellar basal-body rod protein FlgC	1	1	1	1	1	1	1	1	1	1	1	1	1	1	1	1	1	1	1	1	1	1	1	1	24
glnA	Glutamine synthetase	1	1	1	1	1	1	1	1	1	1	1	1	1	1	1	1	1	1	1	1	1	1	1	1	24
uvrB	UvrABC system protein B	1	1	1	1	1	1	1	1	1	1	1	1	1	1	1	1	1	1	1	1	1	1	1	1	24
group_3570	hypothetical protein	1	1	1	1	1	1	1	1	1	1	1	1	1	1	1	1	1	1	1	1	1	1	1	1	24
rssB	Regulator of RpoS	1	1	1	1	1	1	1	1	1	1	1	1	1	1	1	1	1	1	1	1	1	1	1	1	24
purD	Phosphoribosylamine--glycine ligase	1	1	1	1	1	1	1	1	1	1	1	1	1	1	1	1	1	1	1	1	1	1	1	1	24
atpC	ATP synthase epsilon chain	1	1	1	1	1	1	1	1	1	1	1	1	1	1	1	1	1	1	1	1	1	1	1	1	24
glnB	Nitrogen regulatory protein P-II	1	1	1	1	1	1	1	1	1	1	1	1	1	1	1	1	1	1	1	1	1	1	1	1	24
phoB	Phosphate regulon transcriptional regulatory protein PhoB	1	1	1	1	1	1	1	1	1	1	1	1	1	1	1	1	1	1	1	1	1	1	1	1	24
pglI	GalNAc(5)-diNAcBac-PP-undecaprenol beta-1,3-glucosyltransferase	1	1	1	1	1	1	1	1	1	1	1	1	1	1	1	1	1	1	1	1	1	1	1	1	24
group_3577	hypothetical protein	1	1	1	1	1	1	1	1	1	1	1	1	1	1	1	1	1	1	1	1	1	1	1	1	24
yajR	Inner membrane transport protein YajR	1	1	1	1	1	1	1	1	1	1	1	1	1	1	1	1	1	1	1	1	1	1	1	1	24
rplC	50S ribosomal protein L3	1	1	1	1	1	1	1	1	1	1	1	1	1	1	1	1	1	1	1	1	1	1	1	1	24
lptB	Lipopolysaccharide export system ATP-binding protein LptB	1	1	1	1	1	1	1	1	1	1	1	1	1	1	1	1	1	1	1	1	1	1	1	1	24
group_3581	hypothetical protein	1	1	1	1	1	1	1	1	1	1	1	1	1	1	1	1	1	1	1	1	1	1	1	1	24
nrdA	Ribonucleoside-diphosphate reductase 1 subunit alpha	1	1	1	1	1	1	1	1	1	1	1	1	1	1	1	1	1	1	1	1	1	1	1	1	24
gltS	Sodium/glutamate symporter	1	1	1	1	1	1	1	1	1	1	1	1	1	1	1	1	1	1	1	1	1	1	1	1	24
motB_2	Motility protein B	1	1	1	1	1	1	1	1	1	1	1	1	1	1	1	1	1	1	1	1	1	1	1	1	24
group_3585	hypothetical protein	1	1	1	1	1	1	1	1	1	1	1	1	1	1	1	1	1	1	1	1	1	1	1	1	24
ubiA	4-hydroxybenzoate octaprenyltransferase	1	1	1	1	1	1	1	1	1	1	1	1	1	1	1	1	1	1	1	1	1	1	1	1	24
dapD	2,3,4,5-tetrahydropyridine-2,6-dicarboxylate N-succinyltransferase	1	1	1	1	1	1	1	1	1	1	1	1	1	1	1	1	1	1	1	1	1	1	1	1	24
recA	Protein RecA	1	1	1	1	1	1	1	1	1	1	1	1	1	1	1	1	1	1	1	1	1	1	1	1	24
aspA	Aspartate ammonia-lyase	1	1	1	1	1	1	1	1	1	1	1	1	1	1	1	1	1	1	1	1	1	1	1	1	24
fabF	3-oxoacyl-[acyl-carrier-protein] synthase 2	1	1	1	1	1	1	1	1	1	1	1	1	1	1	1	1	1	1	1	1	1	1	1	1	24
tatC	Sec-independent protein translocase protein TatC	1	1	1	1	1	1	1	1	1	1	1	1	1	1	1	1	1	1	1	1	1	1	1	1	24
clpY	ATP-dependent protease ATPase subunit ClpY	1	1	1	1	1	1	1	1	1	1	1	1	1	1	1	1	1	1	1	1	1	1	1	1	24
nusA	Transcription termination/antitermination protein NusA	1	1	1	1	1	1	1	1	1	1	1	1	1	1	1	1	1	1	1	1	1	1	1	1	24
kpsT	Polysialic acid transport ATP-binding protein KpsT	1	1	1	1	1	1	1	1	1	1	1	1	1	1	1	1	1	1	1	1	1	1	1	1	24
ftsY	Signal recognition particle receptor FtsY	1	1	1	1	1	1	1	1	1	1	1	1	1	1	1	1	1	1	1	1	1	1	1	1	24
group_3596	hypothetical protein	1	1	1	1	1	1	1	1	1	1	1	1	1	1	1	1	1	1	1	1	1	1	1	1	24
nth_1	Endonuclease III	1	1	1	1	1	1	1	1	1	1	1	1	1	1	1	1	1	1	1	1	1	1	1	1	24
petB	Cytochrome b	1	1	1	1	1	1	1	1	1	1	1	1	1	1	1	1	1	1	1	1	1	1	1	1	24
secY	Protein translocase subunit SecY	1	1	1	1	1	1	1	1	1	1	1	1	1	1	1	1	1	1	1	1	1	1	1	1	24
secF	Protein translocase subunit SecF	1	1	1	1	1	1	1	1	1	1	1	1	1	1	1	1	1	1	1	1	1	1	1	1	24
purU	Formyltetrahydrofolate deformylase	1	1	1	1	1	1	1	1	1	1	1	1	1	1	1	1	1	1	1	1	1	1	1	1	24
iscS	Cysteine desulfurase IscS	1	1	1	1	1	1	1	1	1	1	1	1	1	1	1	1	1	1	1	1	1	1	1	1	24
napG	Ferredoxin-type protein NapG	1	1	1	1	1	1	1	1	1	1	1	1	1	1	1	1	1	1	1	1	1	1	1	1	24
group_3604	hypothetical protein	1	1	1	1	1	1	1	1	1	1	1	1	1	1	1	1	1	1	1	1	1	1	1	1	24
group_3605	hypothetical protein	1	1	1	1	1	1	1	1	1	1	1	1	1	1	1	1	1	1	1	1	1	1	1	1	24
mlaF	putative phospholipid import ATP-binding protein MlaF	1	1	1	1	1	1	1	1	1	1	1	1	1	1	1	1	1	1	1	1	1	1	1	1	24
group_3607	hypothetical protein	1	1	1	1	1	1	1	1	1	1	1	1	1	1	1	1	1	1	1	1	1	1	1	1	24
flaB	Flagellin B	1	1	1	1	1	1	1	1	1	1	1	1	1	1	1	1	1	1	1	1	1	1	1	1	24
nhaP	K(+)/H(+) antiporter NhaP	1	1	1	1	1	1	1	1	1	1	1	1	1	1	1	1	1	1	1	1	1	1	1	1	24
speA	Biosynthetic arginine decarboxylase	1	1	1	1	1	1	1	1	1	1	1	1	1	1	1	1	1	1	1	1	1	1	1	1	24
group_3611	Leu/Ile/Val-binding protein	1	1	1	1	1	1	1	1	1	1	1	1	1	1	1	1	1	1	1	1	1	1	1	1	24
group_3612	hypothetical protein	1	1	1	1	1	1	1	1	1	1	1	1	1	1	1	1	1	1	1	1	1	1	1	1	24
metP	Methionine import system permease protein MetP	1	1	1	1	1	1	1	1	1	1	1	1	1	1	1	1	1	1	1	1	1	1	1	1	24
livH	High-affinity branched-chain amino acid transport system permease protein LivH	1	1	1	1	1	1	1	1	1	1	1	1	1	1	1	1	1	1	1	1	1	1	1	1	24
group_3615	hypothetical protein	1	1	1	1	1	1	1	1	1	1	1	1	1	1	1	1	1	1	1	1	1	1	1	1	24
rplS	50S ribosomal protein L19	1	1	1	1	1	1	1	1	1	1	1	1	1	1	1	1	1	1	1	1	1	1	1	1	24
group_3617	hypothetical protein	1	1	1	1	1	1	1	1	1	1	1	1	1	1	1	1	1	1	1	1	1	1	1	1	24
htpG	Chaperone protein HtpG	1	1	1	1	1	1	1	1	1	1	1	1	1	1	1	1	1	1	1	1	1	1	1	1	24
purH	Bifunctional purine biosynthesis protein PurH	1	1	1	1	1	1	1	1	1	1	1	1	1	1	1	1	1	1	1	1	1	1	1	1	24
hisF	Imidazole glycerol phosphate synthase subunit HisF	1	1	1	1	1	1	1	1	1	1	1	1	1	1	1	1	1	1	1	1	1	1	1	1	24
mraY	Phospho-N-acetylmuramoyl-pentapeptide-transferase	1	1	1	1	1	1	1	1	1	1	1	1	1	1	1	1	1	1	1	1	1	1	1	1	24
glcA	Glycolate permease GlcA	1	1	1	1	1	1	1	1	1	1	1	1	1	1	1	1	1	1	1	1	1	1	1	1	24
dut	Deoxyuridine 5'-triphosphate nucleotidohydrolase	1	1	1	1	1	1	1	1	1	1	1	1	1	1	1	1	1	1	1	1	1	1	1	1	24
dusB	tRNA-dihydrouridine synthase B	1	1	1	1	1	1	1	1	1	1	1	1	1	1	1	1	1	1	1	1	1	1	1	1	24
group_3625	hypothetical protein	1	1	1	1	1	1	1	1	1	1	1	1	1	1	1	1	1	1	1	1	1	1	1	1	24
ccoP1	Cbb3-type cytochrome c oxidase subunit CcoP1	1	1	1	1	1	1	1	1	1	1	1	1	1	1	1	1	1	1	1	1	1	1	1	1	24
ftsA	Cell division protein FtsA	1	1	1	1	1	1	1	1	1	1	1	1	1	1	1	1	1	1	1	1	1	1	1	1	24
pstC	Phosphate transport system permease protein PstC	1	1	1	1	1	1	1	1	1	1	1	1	1	1	1	1	1	1	1	1	1	1	1	1	24
yejB	Inner membrane ABC transporter permease protein YejB	1	1	1	1	1	1	1	1	1	1	1	1	1	1	1	1	1	1	1	1	1	1	1	1	24
atpB	ATP synthase subunit a	1	1	1	1	1	1	1	1	1	1	1	1	1	1	1	1	1	1	1	1	1	1	1	1	24
group_3631	hypothetical protein	1	1	1	1	1	1	1	1	1	1	1	1	1	1	1	1	1	1	1	1	1	1	1	1	24
group_3632	hypothetical protein	1	1	1	1	1	1	1	1	1	1	1	1	1	1	1	1	1	1	1	1	1	1	1	1	24
argB	Acetylglutamate kinase	1	1	1	1	1	1	1	1	1	1	1	1	1	1	1	1	1	1	1	1	1	1	1	1	24
group_3634	Ferredoxin--NADP reductase	1	1	1	1	1	1	1	1	1	1	1	1	1	1	1	1	1	1	1	1	1	1	1	1	24
yidC	Membrane protein insertase YidC	1	1	1	1	1	1	1	1	1	1	1	1	1	1	1	1	1	1	1	1	1	1	1	1	24
rnhA	Ribonuclease HI	1	1	1	1	1	1	1	1	1	1	1	1	1	1	1	1	1	1	1	1	1	1	1	1	24
dcuB	Anaerobic C4-dicarboxylate transporter DcuB	1	1	1	1	1	1	1	1	1	1	1	1	1	1	1	1	1	1	1	1	1	1	1	1	24
cheR	Chemotaxis protein methyltransferase	1	1	1	1	1	1	1	1	1	1	1	1	1	1	1	1	1	1	1	1	1	1	1	1	24
argS	Arginine--tRNA ligase	1	1	1	1	1	1	1	1	1	1	1	1	1	1	1	1	1	1	1	1	1	1	1	1	24
DmdB	2,3-dimethylmalate dehydratase small subunit	1	1	1	1	1	1	1	1	1	1	1	1	1	1	1	1	1	1	1	1	1	1	1	1	24
dnaB	Replicative DNA helicase	1	1	1	1	1	1	1	1	1	1	1	1	1	1	1	1	1	1	1	1	1	1	1	1	24
ybhL	Inner membrane protein YbhL	1	1	1	1	1	1	1	1	1	1	1	1	1	1	1	1	1	1	1	1	1	1	1	1	24
pglK	Protein glycosylation K	1	1	1	1	1	1	1	1	1	1	1	1	1	1	1	1	1	1	1	1	1	1	1	1	24
aroH	Phospho-2-dehydro-3-deoxyheptonate aldolase	1	1	1	1	1	1	1	1	1	1	1	1	1	1	1	1	1	1	1	1	1	1	1	1	24
lysC	Aspartate kinase Ask_LysC	1	1	1	1	1	1	1	1	1	1	1	1	1	1	1	1	1	1	1	1	1	1	1	1	24
arnB	UDP-4-amino-4-deoxy-L-arabinose--oxoglutarate aminotransferase	1	1	1	1	1	1	1	1	1	1	1	1	1	1	1	1	1	1	1	1	1	1	1	1	24
group_3647	hypothetical protein	1	1	1	1	1	1	1	1	1	1	1	1	1	1	1	1	1	1	1	1	1	1	1	1	24
cfiA	2-oxoglutarate carboxylase large subunit	1	1	1	1	1	1	1	1	1	1	1	1	1	1	1	1	1	1	1	1	1	1	1	1	24
ctpC	putative manganese/zinc-exporting P-type ATPase	1	1	1	1	1	1	1	1	1	1	1	1	1	1	1	1	1	1	1	1	1	1	1	1	24
group_3650	hypothetical protein	1	1	1	1	1	1	1	1	1	1	1	1	1	1	1	1	1	1	1	1	1	1	1	1	24
nrdB	Ribonucleoside-diphosphate reductase subunit beta	1	1	1	1	1	1	1	1	1	1	1	1	1	1	1	1	1	1	1	1	1	1	1	1	24
dctP	C4-dicarboxylate-binding periplasmic protein DctP	1	1	1	1	1	1	1	1	1	1	1	1	1	1	1	1	1	1	1	1	1	1	1	1	24
cfiB	2-oxoglutarate carboxylase small subunit	1	1	1	1	1	1	1	1	1	1	1	1	1	1	1	1	1	1	1	1	1	1	1	1	24
porA_1	Pyruvate synthase subunit PorA	1	1	1	1	1	1	1	1	1	1	1	1	1	1	1	1	1	1	1	1	1	1	1	1	24
group_3655	hypothetical protein	1	1	1	1	1	1	1	1	1	1	1	1	1	1	1	1	1	1	1	1	1	1	1	1	24
group_3656	hypothetical protein	1	1	1	1	1	1	1	1	1	1	1	1	1	1	1	1	1	1	1	1	1	1	1	1	24
rlmN	putative dual-specificity RNA methyltransferase RlmN	1	1	1	1	1	1	1	1	1	1	1	1	1	1	1	1	1	1	1	1	1	1	1	1	24
soj	Sporulation initiation inhibitor protein Soj	1	1	1	1	1	1	1	1	1	1	1	1	1	1	1	1	1	1	1	1	1	1	1	1	24
rcsC	Sensor histidine kinase RcsC	1	1	1	1	1	1	1	1	1	1	1	1	1	1	1	1	1	1	1	1	1	1	1	1	24
bcr	Bicyclomycin resistance protein	1	1	1	1	1	1	1	1	1	1	1	1	1	1	1	1	1	1	1	1	1	1	1	1	24
trpGD	Bifunctional protein TrpGD	1	1	1	1	1	1	1	1	1	1	1	1	1	1	1	1	1	1	1	1	1	1	1	1	24
flhA	Flagellar biosynthesis protein FlhA	1	1	1	1	1	1	1	1	1	1	1	1	1	1	1	1	1	1	1	1	1	1	1	1	24
nusB	Transcription antitermination protein NusB	1	1	1	1	1	1	1	1	1	1	1	1	1	1	1	1	1	1	1	1	1	1	1	1	24
group_3664	hypothetical protein	1	1	1	1	1	1	1	1	1	1	1	1	1	1	1	1	1	1	1	1	1	1	1	1	24
hemA	Glutamyl-tRNA reductase	1	1	1	1	1	1	1	1	1	1	1	1	1	1	1	1	1	1	1	1	1	1	1	1	24
leuA	2-isopropylmalate synthase	1	1	1	1	1	1	1	1	1	1	1	1	1	1	1	1	1	1	1	1	1	1	1	1	24
group_3667	Deoxyguanosinetriphosphate triphosphohydrolase-like protein	1	1	1	1	1	1	1	1	1	1	1	1	1	1	1	1	1	1	1	1	1	1	1	1	24
mepC	Multidrug/solvent efflux pump outer membrane protein MepC	1	1	1	1	1	1	1	1	1	1	1	1	1	1	1	1	1	1	1	1	1	1	1	1	24
rplV	50S ribosomal protein L22	1	1	1	1	1	1	1	1	1	1	1	1	1	1	1	1	1	1	1	1	1	1	1	1	24
mrcA	Penicillin-binding protein 1A	1	1	1	1	1	1	1	1	1	1	1	1	1	1	1	1	1	1	1	1	1	1	1	1	24
nqo6	NADH-quinone oxidoreductase subunit 6	1	1	1	1	1	1	1	1	1	1	1	1	1	1	1	1	1	1	1	1	1	1	1	1	24
rpsD	30S ribosomal protein S4	1	1	1	1	1	1	1	1	1	1	1	1	1	1	1	1	1	1	1	1	1	1	1	1	24
group_3673	hypothetical protein	1	1	1	1	1	1	1	1	1	1	1	1	1	1	1	1	1	1	1	1	1	1	1	1	24
der	GTPase Der	1	1	1	1	1	1	1	1	1	1	1	1	1	1	1	1	1	1	1	1	1	1	1	1	24
group_3675	hypothetical protein	1	1	1	1	1	1	1	1	1	1	1	1	1	1	1	1	1	1	1	1	1	1	1	1	24
pheA	P-protein	1	1	1	1	1	1	1	1	1	1	1	1	1	1	1	1	1	1	1	1	1	1	1	1	24
rplR	50S ribosomal protein L18	1	1	1	1	1	1	1	1	1	1	1	1	1	1	1	1	1	1	1	1	1	1	1	1	24
flgG_1	Flagellar basal-body rod protein FlgG	1	1	1	1	1	1	1	1	1	1	1	1	1	1	1	1	1	1	1	1	1	1	1	1	24
group_3679	hypothetical protein	1	1	1	1	1	1	1	1	1	1	1	1	1	1	1	1	1	1	1	1	1	1	1	1	24
oprF	Outer membrane porin F	1	1	1	1	1	1	1	1	1	1	1	1	1	1	1	1	1	1	1	1	1	1	1	1	24
hydC	Quinone-reactive Ni/Fe-hydrogenase B-type cytochrome subunit	1	1	1	1	1	1	1	1	1	1	1	1	1	1	1	1	1	1	1	1	1	1	1	1	24
plsY	Glycerol-3-phosphate acyltransferase	1	1	1	1	1	1	1	1	1	1	1	1	1	1	1	1	1	1	1	1	1	1	1	1	24
ruvB	Holliday junction ATP-dependent DNA helicase RuvB	1	1	1	1	1	1	1	1	1	1	1	1	1	1	1	1	1	1	1	1	1	1	1	1	24
ftsH_2	ATP-dependent zinc metalloprotease FtsH	1	1	1	1	1	1	1	1	1	1	1	1	1	1	1	1	1	1	1	1	1	1	1	1	24
atpA	ATP synthase subunit alpha	1	1	1	1	1	1	1	1	1	1	1	1	1	1	1	1	1	1	1	1	1	1	1	1	24
fur	Ferric uptake regulation protein	1	1	1	1	1	1	1	1	1	1	1	1	1	1	1	1	1	1	1	1	1	1	1	1	24
pyrH	Uridylate kinase	1	1	1	1	1	1	1	1	1	1	1	1	1	1	1	1	1	1	1	1	1	1	1	1	24
carB	Carbamoyl-phosphate synthase large chain	1	1	1	1	1	1	1	1	1	1	1	1	1	1	1	1	1	1	1	1	1	1	1	1	24
group_3689	hypothetical protein	1	1	1	1	1	1	1	1	1	1	1	1	1	1	1	1	1	1	1	1	1	1	1	1	24
group_3690	hypothetical protein	1	1	1	1	1	1	1	1	1	1	1	1	1	1	1	1	1	1	1	1	1	1	1	1	24
dedA	Protein DedA	1	1	1	1	1	1	1	1	1	1	1	1	1	1	1	1	1	1	1	1	1	1	1	1	24
argP	HTH-type transcriptional regulator ArgP	1	1	1	1	1	1	1	1	1	1	1	1	1	1	1	1	1	1	1	1	1	1	1	1	24
murD	UDP-N-acetylmuramoylalanine--D-glutamate ligase	1	1	1	1	1	1	1	1	1	1	1	1	1	1	1	1	1	1	1	1	1	1	1	1	24
csrA	Translational regulator CsrA	1	1	1	1	1	1	1	1	1	1	1	1	1	1	1	1	1	1	1	1	1	1	1	1	24
group_3695	hypothetical protein	1	1	1	1	1	1	1	1	1	1	1	1	1	1	1	1	1	1	1	1	1	1	1	1	24
group_3696	3',5'-cyclic-nucleotide phosphodiesterase	1	1	1	1	1	1	1	1	1	1	1	1	1	1	1	1	1	1	1	1	1	1	1	1	24
group_3697	hypothetical protein	1	1	1	1	1	1	1	1	1	1	1	1	1	1	1	1	1	1	1	1	1	1	1	1	24
group_3698	hypothetical protein	1	1	1	1	1	1	1	1	1	1	1	1	1	1	1	1	1	1	1	1	1	1	1	1	24
luxS	S-ribosylhomocysteine lyase	1	1	1	1	1	1	1	1	1	1	1	1	1	1	1	1	1	1	1	1	1	1	1	1	24
group_370	putative RNA pseudouridine synthase	1	1	1	1	1	1	1	1	1	1	1	1	1	1	1	1	1	1	1	1	1	1	1	1	24
group_3700	hypothetical protein	1	1	1	1	1	1	1	1	1	1	1	1	1	1	1	1	1	1	1	1	1	1	1	1	24
group_3701	hypothetical protein	1	1	1	1	1	1	1	1	1	1	1	1	1	1	1	1	1	1	1	1	1	1	1	1	24
group_3702	hypothetical protein	1	1	1	1	1	1	1	1	1	1	1	1	1	1	1	1	1	1	1	1	1	1	1	1	24
parB	putative chromosome-partitioning protein ParB	1	1	1	1	1	1	1	1	1	1	1	1	1	1	1	1	1	1	1	1	1	1	1	1	24
mepA	hypothetical protein	1	1	1	1	1	1	1	1	1	1	1	1	1	1	1	1	1	1	1	1	1	1	1	1	24
rplY	50S ribosomal protein L25	1	1	1	1	1	1	1	1	1	1	1	1	1	1	1	1	1	1	1	1	1	1	1	1	24
mutS2	Endonuclease MutS2	1	1	1	1	1	1	1	1	1	1	1	1	1	1	1	1	1	1	1	1	1	1	1	1	24
nadD	putative nicotinate-nucleotide adenylyltransferase	1	1	1	1	1	1	1	1	1	1	1	1	1	1	1	1	1	1	1	1	1	1	1	1	24
valS	Valine--tRNA ligase	1	1	1	1	1	1	1	1	1	1	1	1	1	1	1	1	1	1	1	1	1	1	1	1	24
group_3709	hypothetical protein	1	1	1	1	1	1	1	1	1	1	1	1	1	1	1	1	1	1	1	1	1	1	1	1	24
purL	Phosphoribosylformylglycinamidine synthase subunit PurL	1	1	1	1	1	1	1	1	1	1	1	1	1	1	1	1	1	1	1	1	1	1	1	1	24
gtaB	UTP--glucose-1-phosphate uridylyltransferase	1	1	1	1	1	1	1	1	1	1	1	1	1	1	1	1	1	1	1	1	1	1	1	1	24
group_3712	hypothetical protein	1	1	1	1	1	1	1	1	1	1	1	1	1	1	1	1	1	1	1	1	1	1	1	1	24
group_3713	hypothetical protein	1	1	1	1	1	1	1	1	1	1	1	1	1	1	1	1	1	1	1	1	1	1	1	1	24
aguA	Agmatine deiminase	1	1	1	1	1	1	1	1	1	1	1	1	1	1	1	1	1	1	1	1	1	1	1	1	24
surA	Chaperone SurA	1	1	1	1	1	1	1	1	1	1	1	1	1	1	1	1	1	1	1	1	1	1	1	1	24
sdcS	Sodium-dependent dicarboxylate transporter SdcS	1	1	1	1	1	1	1	1	1	1	1	1	1	1	1	1	1	1	1	1	1	1	1	1	24
era_2	GTPase Era	1	1	1	1	1	1	1	1	1	1	1	1	1	1	1	1	1	1	1	1	1	1	1	1	24
group_3718	hypothetical protein	1	1	1	1	1	1	1	1	1	1	1	1	1	1	1	1	1	1	1	1	1	1	1	1	24
hisH	Imidazole glycerol phosphate synthase subunit HisH	1	1	1	1	1	1	1	1	1	1	1	1	1	1	1	1	1	1	1	1	1	1	1	1	24
hisB	Imidazoleglycerol-phosphate dehydratase	1	1	1	1	1	1	1	1	1	1	1	1	1	1	1	1	1	1	1	1	1	1	1	1	24
group_3721	hypothetical protein	1	1	1	1	1	1	1	1	1	1	1	1	1	1	1	1	1	1	1	1	1	1	1	1	24
nspC	Carboxynorspermidine/carboxyspermidine decarboxylase	1	1	1	1	1	1	1	1	1	1	1	1	1	1	1	1	1	1	1	1	1	1	1	1	24
ileS	Isoleucine--tRNA ligase	1	1	1	1	1	1	1	1	1	1	1	1	1	1	1	1	1	1	1	1	1	1	1	1	24
ddl	D-alanine--D-alanine ligase	1	1	1	1	1	1	1	1	1	1	1	1	1	1	1	1	1	1	1	1	1	1	1	1	24
ygaZ	Inner membrane protein YgaZ	1	1	1	1	1	1	1	1	1	1	1	1	1	1	1	1	1	1	1	1	1	1	1	1	24
group_3726	Aminopeptidase	1	1	1	1	1	1	1	1	1	1	1	1	1	1	1	1	1	1	1	1	1	1	1	1	24
group_3727	hypothetical protein	1	1	1	1	1	1	1	1	1	1	1	1	1	1	1	1	1	1	1	1	1	1	1	1	24
group_3728	hypothetical protein	1	1	1	1	1	1	1	1	1	1	1	1	1	1	1	1	1	1	1	1	1	1	1	1	24
ruvA	Holliday junction ATP-dependent DNA helicase RuvA	1	1	1	1	1	1	1	1	1	1	1	1	1	1	1	1	1	1	1	1	1	1	1	1	24
group_3730	hypothetical protein	1	1	1	1	1	1	1	1	1	1	1	1	1	1	1	1	1	1	1	1	1	1	1	1	24
group_3731	hypothetical protein	1	1	1	1	1	1	1	1	1	1	1	1	1	1	1	1	1	1	1	1	1	1	1	1	24
atpF_2	ATP synthase subunit b	1	1	1	1	1	1	1	1	1	1	1	1	1	1	1	1	1	1	1	1	1	1	1	1	24
group_3733	hypothetical protein	1	1	1	1	1	1	1	1	1	1	1	1	1	1	1	1	1	1	1	1	1	1	1	1	24
hslV	ATP-dependent protease subunit HslV	1	1	1	1	1	1	1	1	1	1	1	1	1	1	1	1	1	1	1	1	1	1	1	1	24
group_3735	putative protein	1	1	1	1	1	1	1	1	1	1	1	1	1	1	1	1	1	1	1	1	1	1	1	1	24
hemC	Porphobilinogen deaminase	1	1	1	1	1	1	1	1	1	1	1	1	1	1	1	1	1	1	1	1	1	1	1	1	24
motB_1	Motility protein B	1	1	1	1	1	1	1	1	1	1	1	1	1	1	1	1	1	1	1	1	1	1	1	1	24
bioB	Biotin synthase	1	1	1	1	1	1	1	1	1	1	1	1	1	1	1	1	1	1	1	1	1	1	1	1	24
group_3739	hypothetical protein	1	1	1	1	1	1	1	1	1	1	1	1	1	1	1	1	1	1	1	1	1	1	1	1	24
napF	Ferredoxin-type protein NapF	1	1	1	1	1	1	1	1	1	1	1	1	1	1	1	1	1	1	1	1	1	1	1	1	24
rhpA	DEAD-box ATP-dependent RNA helicase RhpA	1	1	1	1	1	1	1	1	1	1	1	1	1	1	1	1	1	1	1	1	1	1	1	1	24
dapL	LL-diaminopimelate aminotransferase	1	1	1	1	1	1	1	1	1	1	1	1	1	1	1	1	1	1	1	1	1	1	1	1	24
group_3742	hypothetical protein	1	1	1	1	1	1	1	1	1	1	1	1	1	1	1	1	1	1	1	1	1	1	1	1	24
gpmA	2,3-bisphosphoglycerate-dependent phosphoglycerate mutase	1	1	1	1	1	1	1	1	1	1	1	1	1	1	1	1	1	1	1	1	1	1	1	1	24
group_3744	hypothetical protein	1	1	1	1	1	1	1	1	1	1	1	1	1	1	1	1	1	1	1	1	1	1	1	1	24
aroB	3-dehydroquinate synthase	1	1	1	1	1	1	1	1	1	1	1	1	1	1	1	1	1	1	1	1	1	1	1	1	24
group_3746	Calcium-transporting ATPase 1	1	1	1	1	1	1	1	1	1	1	1	1	1	1	1	1	1	1	1	1	1	1	1	1	24
mnmA_1	tRNA-specific 2-thiouridylase MnmA	1	1	1	1	1	1	1	1	1	1	1	1	1	1	1	1	1	1	1	1	1	1	1	1	24
trmB	tRNA (guanine-N(7)-)-methyltransferase	1	1	1	1	1	1	1	1	1	1	1	1	1	1	1	1	1	1	1	1	1	1	1	1	24
group_3749	hypothetical protein	1	1	1	1	1	1	1	1	1	1	1	1	1	1	1	1	1	1	1	1	1	1	1	1	24
group_375	hypothetical protein	1	1	1	1	1	1	1	1	1	1	1	1	1	1	1	1	1	1	1	1	1	1	1	1	24
glyQ	Glycine--tRNA ligase alpha subunit	1	1	1	1	1	1	1	1	1	1	1	1	1	1	1	1	1	1	1	1	1	1	1	1	24
group_3751	hypothetical protein	1	1	1	1	1	1	1	1	1	1	1	1	1	1	1	1	1	1	1	1	1	1	1	1	24
group_3752	hypothetical protein	1	1	1	1	1	1	1	1	1	1	1	1	1	1	1	1	1	1	1	1	1	1	1	1	24
group_3753	hypothetical protein	1	1	1	1	1	1	1	1	1	1	1	1	1	1	1	1	1	1	1	1	1	1	1	1	24
tpx	Thiol peroxidase	1	1	1	1	1	1	1	1	1	1	1	1	1	1	1	1	1	1	1	1	1	1	1	1	24
gmk	Guanylate kinase	1	1	1	1	1	1	1	1	1	1	1	1	1	1	1	1	1	1	1	1	1	1	1	1	24
group_3756	hypothetical protein	1	1	1	1	1	1	1	1	1	1	1	1	1	1	1	1	1	1	1	1	1	1	1	1	24
btuD	Vitamin B12 import ATP-binding protein BtuD	1	1	1	1	1	1	1	1	1	1	1	1	1	1	1	1	1	1	1	1	1	1	1	1	24
group_3758	hypothetical protein	1	1	1	1	1	1	1	1	1	1	1	1	1	1	1	1	1	1	1	1	1	1	1	1	24
group_3759	Putative TrmH family tRNA/rRNA methyltransferase	1	1	1	1	1	1	1	1	1	1	1	1	1	1	1	1	1	1	1	1	1	1	1	1	24
group_3760	hypothetical protein	1	1	1	1	1	1	1	1	1	1	1	1	1	1	1	1	1	1	1	1	1	1	1	1	24
group_3761	hypothetical protein	1	1	1	1	1	1	1	1	1	1	1	1	1	1	1	1	1	1	1	1	1	1	1	1	24
group_3762	hypothetical protein	1	1	1	1	1	1	1	1	1	1	1	1	1	1	1	1	1	1	1	1	1	1	1	1	24
ylxH	Flagellum site-determining protein YlxH	1	1	1	1	1	1	1	1	1	1	1	1	1	1	1	1	1	1	1	1	1	1	1	1	24
proB	Glutamate 5-kinase	1	1	1	1	1	1	1	1	1	1	1	1	1	1	1	1	1	1	1	1	1	1	1	1	24
tkt	Transketolase	1	1	1	1	1	1	1	1	1	1	1	1	1	1	1	1	1	1	1	1	1	1	1	1	24
group_3766	hypothetical protein	1	1	1	1	1	1	1	1	1	1	1	1	1	1	1	1	1	1	1	1	1	1	1	1	24
group_3767	hypothetical protein	1	1	1	1	1	1	1	1	1	1	1	1	1	1	1	1	1	1	1	1	1	1	1	1	24
fabD	Malonyl CoA-acyl carrier protein transacylase	1	1	1	1	1	1	1	1	1	1	1	1	1	1	1	1	1	1	1	1	1	1	1	1	24
mqnC	Cyclic dehypoxanthine futalosine synthase	1	1	1	1	1	1	1	1	1	1	1	1	1	1	1	1	1	1	1	1	1	1	1	1	24
purS	Phosphoribosylformylglycinamidine synthase subunit PurS	1	1	1	1	1	1	1	1	1	1	1	1	1	1	1	1	1	1	1	1	1	1	1	1	24
group_3771	hypothetical protein	1	1	1	1	1	1	1	1	1	1	1	1	1	1	1	1	1	1	1	1	1	1	1	1	24
nadC	putative nicotinate-nucleotide pyrophosphorylase [carboxylating]	1	1	1	1	1	1	1	1	1	1	1	1	1	1	1	1	1	1	1	1	1	1	1	1	24
glyS	Glycine--tRNA ligase beta subunit	1	1	1	1	1	1	1	1	1	1	1	1	1	1	1	1	1	1	1	1	1	1	1	1	24
argH	Argininosuccinate lyase	1	1	1	1	1	1	1	1	1	1	1	1	1	1	1	1	1	1	1	1	1	1	1	1	24
pacS	putative copper-transporting ATPase PacS	1	1	1	1	1	1	1	1	1	1	1	1	1	1	1	1	1	1	1	1	1	1	1	1	24
group_3776	hypothetical protein	1	1	1	1	1	1	1	1	1	1	1	1	1	1	1	1	1	1	1	1	1	1	1	1	24
fldA	Flavodoxin	1	1	1	1	1	1	1	1	1	1	1	1	1	1	1	1	1	1	1	1	1	1	1	1	24
mscS	Small-conductance mechanosensitive channel	1	1	1	1	1	1	1	1	1	1	1	1	1	1	1	1	1	1	1	1	1	1	1	1	24
coaD	Phosphopantetheine adenylyltransferase	1	1	1	1	1	1	1	1	1	1	1	1	1	1	1	1	1	1	1	1	1	1	1	1	24
gloC	putative protein	1	1	1	1	1	1	1	1	1	1	1	1	1	1	1	1	1	1	1	1	1	1	1	1	24
grpE	Protein GrpE	1	1	1	1	1	1	1	1	1	1	1	1	1	1	1	1	1	1	1	1	1	1	1	1	24
flgH	Flagellar L-ring protein	1	1	1	1	1	1	1	1	1	1	1	1	1	1	1	1	1	1	1	1	1	1	1	1	24
group_3782	hypothetical protein	1	1	1	1	1	1	1	1	1	1	1	1	1	1	1	1	1	1	1	1	1	1	1	1	24
group_3783	hypothetical protein	1	1	1	1	1	1	1	1	1	1	1	1	1	1	1	1	1	1	1	1	1	1	1	1	24
plsX	Phosphate acyltransferase	1	1	1	1	1	1	1	1	1	1	1	1	1	1	1	1	1	1	1	1	1	1	1	1	24
group_3785	hypothetical protein	1	1	1	1	1	1	1	1	1	1	1	1	1	1	1	1	1	1	1	1	1	1	1	1	24
mprA_1	Response regulator MprA	1	1	1	1	1	1	1	1	1	1	1	1	1	1	1	1	1	1	1	1	1	1	1	1	24
trxB	Thioredoxin reductase	1	1	1	1	1	1	1	1	1	1	1	1	1	1	1	1	1	1	1	1	1	1	1	1	24
group_3788	hypothetical protein	1	1	1	1	1	1	1	1	1	1	1	1	1	1	1	1	1	1	1	1	1	1	1	1	24
kpsD	Polysialic acid transport protein KpsD	1	1	1	1	1	1	1	1	1	1	1	1	1	1	1	1	1	1	1	1	1	1	1	1	24
mdaB	Modulator of drug activity B	1	1	1	1	1	1	1	1	1	1	1	1	1	1	1	1	1	1	1	1	1	1	1	1	24
wbgU	UDP-N-acetylglucosamine 4-epimerase	1	1	1	1	1	1	1	1	1	1	1	1	1	1	1	1	1	1	1	1	1	1	1	1	24
nuoJ	NADH-quinone oxidoreductase subunit J	1	1	1	1	1	1	1	1	1	1	1	1	1	1	1	1	1	1	1	1	1	1	1	1	24
acrC	Acryloyl-CoA reductase (NADH)	1	1	1	1	1	1	1	1	1	1	1	1	1	1	1	1	1	1	1	1	1	1	1	1	24
groS	10 kDa chaperonin	1	1	1	1	1	1	1	1	1	1	1	1	1	1	1	1	1	1	1	1	1	1	1	1	24
ftsH_3	ATP-dependent zinc metalloprotease FtsH	1	1	1	1	1	1	1	1	1	1	1	1	1	1	1	1	1	1	1	1	1	1	1	1	24
group_3795	hypothetical protein	1	1	1	1	1	1	1	1	1	1	1	1	1	1	1	1	1	1	1	1	1	1	1	1	24
group_3796	hypothetical protein	1	1	1	1	1	1	1	1	1	1	1	1	1	1	1	1	1	1	1	1	1	1	1	1	24
group_3797	hypothetical protein	1	1	1	1	1	1	1	1	1	1	1	1	1	1	1	1	1	1	1	1	1	1	1	1	24
group_3798	hypothetical protein	1	1	1	1	1	1	1	1	1	1	1	1	1	1	1	1	1	1	1	1	1	1	1	1	24
hypD	Hydrogenase maturation factor HypD	1	1	1	1	1	1	1	1	1	1	1	1	1	1	1	1	1	1	1	1	1	1	1	1	24
argO	Arginine exporter protein ArgO	1	1	1	1	1	1	1	1	1	1	1	1	1	1	1	1	1	1	1	1	1	1	1	1	24
gpt	Xanthine phosphoribosyltransferase	1	1	1	1	1	1	1	1	1	1	1	1	1	1	1	1	1	1	1	1	1	1	1	1	24
pseB	UDP-N-acetylglucosamine 4,6-dehydratase (inverting)	1	1	1	1	1	1	1	1	1	1	1	1	1	1	1	1	1	1	1	1	1	1	1	1	24
group_3802	hypothetical protein	1	1	1	1	1	1	1	1	1	1	1	1	1	1	1	1	1	1	1	1	1	1	1	1	24
ychF	Ribosome-binding ATPase YchF	1	1	1	1	1	1	1	1	1	1	1	1	1	1	1	1	1	1	1	1	1	1	1	1	24
pyrE	Orotate phosphoribosyltransferase	1	1	1	1	1	1	1	1	1	1	1	1	1	1	1	1	1	1	1	1	1	1	1	1	24
tatA	Sec-independent protein translocase protein TatA	1	1	1	1	1	1	1	1	1	1	1	1	1	1	1	1	1	1	1	1	1	1	1	1	24
group_3806	hypothetical protein	1	1	1	1	1	1	1	1	1	1	1	1	1	1	1	1	1	1	1	1	1	1	1	1	24
murJ	putative lipid II flippase MurJ	1	1	1	1	1	1	1	1	1	1	1	1	1	1	1	1	1	1	1	1	1	1	1	1	24
group_3808	hypothetical protein	1	1	1	1	1	1	1	1	1	1	1	1	1	1	1	1	1	1	1	1	1	1	1	1	24
topA	DNA topoisomerase 1	1	1	1	1	1	1	1	1	1	1	1	1	1	1	1	1	1	1	1	1	1	1	1	1	24
group_381	putative HTH-type transcriptional regulator	1	1	1	1	1	1	1	1	1	1	1	1	1	1	1	1	1	1	1	1	1	1	1	1	24
feoA	Putative Fe(2+) transport protein A	1	1	1	1	1	1	1	1	1	1	1	1	1	1	1	1	1	1	1	1	1	1	1	1	24
group_3811	hypothetical protein	1	1	1	1	1	1	1	1	1	1	1	1	1	1	1	1	1	1	1	1	1	1	1	1	24
rsmA_2	Ribosomal RNA small subunit methyltransferase A	1	1	1	1	1	1	1	1	1	1	1	1	1	1	1	1	1	1	1	1	1	1	1	1	24
bcp	Putative peroxiredoxin	1	1	1	1	1	1	1	1	1	1	1	1	1	1	1	1	1	1	1	1	1	1	1	1	24
kdsC	3-deoxy-D-manno-octulosonate 8-phosphate phosphatase KdsC	1	1	1	1	1	1	1	1	1	1	1	1	1	1	1	1	1	1	1	1	1	1	1	1	24
group_3815	hypothetical protein	1	1	1	1	1	1	1	1	1	1	1	1	1	1	1	1	1	1	1	1	1	1	1	1	24
group_3816	hypothetical protein	1	1	1	1	1	1	1	1	1	1	1	1	1	1	1	1	1	1	1	1	1	1	1	1	24
group_3817	hypothetical protein	1	1	1	1	1	1	1	1	1	1	1	1	1	1	1	1	1	1	1	1	1	1	1	1	24
tpiA	Triosephosphate isomerase	1	1	1	1	1	1	1	1	1	1	1	1	1	1	1	1	1	1	1	1	1	1	1	1	24
murC	UDP-N-acetylmuramate--L-alanine ligase	1	1	1	1	1	1	1	1	1	1	1	1	1	1	1	1	1	1	1	1	1	1	1	1	24
hisJ	putative histidine-binding protein	1	1	1	1	1	1	1	1	1	1	1	1	1	1	1	1	1	1	1	1	1	1	1	1	24
nikC	Nickel transport system permease protein NikC	1	1	1	1	1	1	1	1	1	1	1	1	1	1	1	1	1	1	1	1	1	1	1	1	24
nadK	NAD kinase	1	1	1	1	1	1	1	1	1	1	1	1	1	1	1	1	1	1	1	1	1	1	1	1	24
hemN_3	Oxygen-independent coproporphyrinogen-III oxidase-like protein YqeR	1	1	1	1	1	1	1	1	1	1	1	1	1	1	1	1	1	1	1	1	1	1	1	1	24
tig	Trigger factor	1	1	1	1	1	1	1	1	1	1	1	1	1	1	1	1	1	1	1	1	1	1	1	1	24
gmhA1	Phosphoheptose isomerase 1	1	1	1	1	1	1	1	1	1	1	1	1	1	1	1	1	1	1	1	1	1	1	1	1	24
ispH	4-hydroxy-3-methylbut-2-enyl diphosphate reductase	1	1	1	1	1	1	1	1	1	1	1	1	1	1	1	1	1	1	1	1	1	1	1	1	24
group_3827	hypothetical protein	1	1	1	1	1	1	1	1	1	1	1	1	1	1	1	1	1	1	1	1	1	1	1	1	24
group_3828	putative protein	1	1	1	1	1	1	1	1	1	1	1	1	1	1	1	1	1	1	1	1	1	1	1	1	24
group_3829	hypothetical protein	1	1	1	1	1	1	1	1	1	1	1	1	1	1	1	1	1	1	1	1	1	1	1	1	24
group_383	hypothetical protein	1	1	1	1	1	1	1	1	1	1	1	1	1	1	1	1	1	1	1	1	1	1	1	1	24
group_3830	hypothetical protein	1	1	1	1	1	1	1	1	1	1	1	1	1	1	1	1	1	1	1	1	1	1	1	1	24
coaBC	Coenzyme A biosynthesis bifunctional protein CoaBC	1	1	1	1	1	1	1	1	1	1	1	1	1	1	1	1	1	1	1	1	1	1	1	1	24
atpD_1	ATP synthase subunit delta	1	1	1	1	1	1	1	1	1	1	1	1	1	1	1	1	1	1	1	1	1	1	1	1	24
ispE	4-diphosphocytidyl-2-C-methyl-D-erythritol kinase	1	1	1	1	1	1	1	1	1	1	1	1	1	1	1	1	1	1	1	1	1	1	1	1	24
lpxK	Tetraacyldisaccharide 4'-kinase	1	1	1	1	1	1	1	1	1	1	1	1	1	1	1	1	1	1	1	1	1	1	1	1	24
ribF	Riboflavin biosynthesis protein RibF	1	1	1	1	1	1	1	1	1	1	1	1	1	1	1	1	1	1	1	1	1	1	1	1	24
group_3836	hypothetical protein	1	1	1	1	1	1	1	1	1	1	1	1	1	1	1	1	1	1	1	1	1	1	1	1	24
metG	Methionine--tRNA ligase	1	1	1	1	1	1	1	1	1	1	1	1	1	1	1	1	1	1	1	1	1	1	1	1	24
moaE	Molybdopterin synthase catalytic subunit	1	1	1	1	1	1	1	1	1	1	1	1	1	1	1	1	1	1	1	1	1	1	1	1	24
group_3839	hypothetical protein	1	1	1	1	1	1	1	1	1	1	1	1	1	1	1	1	1	1	1	1	1	1	1	1	24
purN	Phosphoribosylglycinamide formyltransferase	1	1	1	1	1	1	1	1	1	1	1	1	1	1	1	1	1	1	1	1	1	1	1	1	24
rfaC	Lipopolysaccharide heptosyltransferase 1	1	1	1	1	1	1	1	1	1	1	1	1	1	1	1	1	1	1	1	1	1	1	1	1	24
trpE	Anthranilate synthase component 1	1	1	1	1	1	1	1	1	1	1	1	1	1	1	1	1	1	1	1	1	1	1	1	1	24
rluB	Ribosomal large subunit pseudouridine synthase B	1	1	1	1	1	1	1	1	1	1	1	1	1	1	1	1	1	1	1	1	1	1	1	1	24
hypF	Carbamoyltransferase HypF	1	1	1	1	1	1	1	1	1	1	1	1	1	1	1	1	1	1	1	1	1	1	1	1	24
group_3844	hypothetical protein	1	1	1	1	1	1	1	1	1	1	1	1	1	1	1	1	1	1	1	1	1	1	1	1	24
group_3845	hypothetical protein	1	1	1	1	1	1	1	1	1	1	1	1	1	1	1	1	1	1	1	1	1	1	1	1	24
sat	Sulfate adenylyltransferase	1	1	1	1	1	1	1	1	1	1	1	1	1	1	1	1	1	1	1	1	1	1	1	1	24
group_3847	hypothetical protein	1	1	1	1	1	1	1	1	1	1	1	1	1	1	1	1	1	1	1	1	1	1	1	1	24
oprM	Outer membrane protein OprM	1	1	1	1	1	1	1	1	1	1	1	1	1	1	1	1	1	1	1	1	1	1	1	1	24
lolD	Lipoprotein-releasing system ATP-binding protein LolD	1	1	1	1	1	1	1	1	1	1	1	1	1	1	1	1	1	1	1	1	1	1	1	1	24
group_3850	hypothetical protein	1	1	1	1	1	1	1	1	1	1	1	1	1	1	1	1	1	1	1	1	1	1	1	1	24
thrC	Threonine synthase	1	1	1	1	1	1	1	1	1	1	1	1	1	1	1	1	1	1	1	1	1	1	1	1	24
group_3852	hypothetical protein	1	1	1	1	1	1	1	1	1	1	1	1	1	1	1	1	1	1	1	1	1	1	1	1	24
gap1	Glyceraldehyde-3-phosphate dehydrogenase 1	1	1	1	1	1	1	1	1	1	1	1	1	1	1	1	1	1	1	1	1	1	1	1	1	24
hybD	Hydrogenase 2 maturation protease	1	1	1	1	1	1	1	1	1	1	1	1	1	1	1	1	1	1	1	1	1	1	1	1	24
group_3855	hypothetical protein	1	1	1	1	1	1	1	1	1	1	1	1	1	1	1	1	1	1	1	1	1	1	1	1	24
rsmA_1	Ribosomal RNA small subunit methyltransferase A	1	1	1	1	1	1	1	1	1	1	1	1	1	1	1	1	1	1	1	1	1	1	1	1	24
purQ	Phosphoribosylformylglycinamidine synthase subunit PurQ	1	1	1	1	1	1	1	1	1	1	1	1	1	1	1	1	1	1	1	1	1	1	1	1	24
group_3858	putative transcriptional regulatory protein	1	1	1	1	1	1	1	1	1	1	1	1	1	1	1	1	1	1	1	1	1	1	1	1	24
hisC	Histidinol-phosphate aminotransferase	1	1	1	1	1	1	1	1	1	1	1	1	1	1	1	1	1	1	1	1	1	1	1	1	24
nadA	Quinolinate synthase A	1	1	1	1	1	1	1	1	1	1	1	1	1	1	1	1	1	1	1	1	1	1	1	1	24
group_3861	hypothetical protein	1	1	1	1	1	1	1	1	1	1	1	1	1	1	1	1	1	1	1	1	1	1	1	1	24
ctpA	Carboxy-terminal processing protease CtpA	1	1	1	1	1	1	1	1	1	1	1	1	1	1	1	1	1	1	1	1	1	1	1	1	24
group_3863	hypothetical protein	1	1	1	1	1	1	1	1	1	1	1	1	1	1	1	1	1	1	1	1	1	1	1	1	24
pyrC_2	Dihydroorotase	1	1	1	1	1	1	1	1	1	1	1	1	1	1	1	1	1	1	1	1	1	1	1	1	24
fdx	Ferredoxin	1	1	1	1	1	1	1	1	1	1	1	1	1	1	1	1	1	1	1	1	1	1	1	1	24
group_3866	hypothetical protein	1	1	1	1	1	1	1	1	1	1	1	1	1	1	1	1	1	1	1	1	1	1	1	1	24
hup	DNA-binding protein HU	1	1	1	1	1	1	1	1	1	1	1	1	1	1	1	1	1	1	1	1	1	1	1	1	24
group_3868	Multidrug resistance protein MdtA	1	1	1	1	1	1	1	1	1	1	1	1	1	1	1	1	1	1	1	1	1	1	1	1	24
group_3869	hypothetical protein	1	1	1	1	1	1	1	1	1	1	1	1	1	1	1	1	1	1	1	1	1	1	1	1	24
group_387	hypothetical protein	1	1	1	1	1	1	1	1	1	1	1	1	1	1	1	1	1	1	1	1	1	1	1	1	24
group_3870	hypothetical protein	1	1	1	1	1	1	1	1	1	1	1	1	1	1	1	1	1	1	1	1	1	1	1	1	24
neuA	N-acylneuraminate cytidylyltransferase	1	1	1	1	1	1	1	1	1	1	1	1	1	1	1	1	1	1	1	1	1	1	1	1	24
group_3872	hypothetical protein	1	1	1	1	1	1	1	1	1	1	1	1	1	1	1	1	1	1	1	1	1	1	1	1	24
group_3873	hypothetical protein	1	1	1	1	1	1	1	1	1	1	1	1	1	1	1	1	1	1	1	1	1	1	1	1	24
group_3874	hypothetical protein	1	1	1	1	1	1	1	1	1	1	1	1	1	1	1	1	1	1	1	1	1	1	1	1	24
pgi	Glucose-6-phosphate isomerase	1	1	1	1	1	1	1	1	1	1	1	1	1	1	1	1	1	1	1	1	1	1	1	1	24
aroC	Chorismate synthase	1	1	1	1	1	1	1	1	1	1	1	1	1	1	1	1	1	1	1	1	1	1	1	1	24
group_3877	hypothetical protein	1	1	1	1	1	1	1	1	1	1	1	1	1	1	1	1	1	1	1	1	1	1	1	1	24
rplW	50S ribosomal protein L23	1	1	1	1	1	1	1	1	1	1	1	1	1	1	1	1	1	1	1	1	1	1	1	1	24
group_3879	hypothetical protein	1	1	1	1	1	1	1	1	1	1	1	1	1	1	1	1	1	1	1	1	1	1	1	1	24
argJ	Arginine biosynthesis bifunctional protein ArgJ	1	1	1	1	1	1	1	1	1	1	1	1	1	1	1	1	1	1	1	1	1	1	1	1	24
pcm	Protein-L-isoaspartate O-methyltransferase	1	1	1	1	1	1	1	1	1	1	1	1	1	1	1	1	1	1	1	1	1	1	1	1	24
glmU_1	Bifunctional protein GlmU	1	1	1	1	1	1	1	1	1	1	1	1	1	1	1	1	1	1	1	1	1	1	1	1	24
group_3883	hypothetical protein	1	1	1	1	1	1	1	1	1	1	1	1	1	1	1	1	1	1	1	1	1	1	1	1	24
group_3884	hypothetical protein	1	1	1	1	1	1	1	1	1	1	1	1	1	1	1	1	1	1	1	1	1	1	1	1	24
sasA_2	Adaptive-response sensory-kinase SasA	1	1	1	1	1	1	1	1	1	1	1	1	1	1	1	1	1	1	1	1	1	1	1	1	24
dapF	Diaminopimelate epimerase	1	1	1	1	1	1	1	1	1	1	1	1	1	1	1	1	1	1	1	1	1	1	1	1	24
rpiB	Ribose-5-phosphate isomerase B	1	1	1	1	1	1	1	1	1	1	1	1	1	1	1	1	1	1	1	1	1	1	1	1	24
group_3888	hypothetical protein	1	1	1	1	1	1	1	1	1	1	1	1	1	1	1	1	1	1	1	1	1	1	1	1	24
mdtA_2	Multidrug resistance protein MdtA	1	1	1	1	1	1	1	1	1	1	1	1	1	1	1	1	1	1	1	1	1	1	1	1	24
purB	Adenylosuccinate lyase	1	1	1	1	1	1	1	1	1	1	1	1	1	1	1	1	1	1	1	1	1	1	1	1	24
group_3890	Adaptive-response sensory-kinase SasA	1	1	1	1	1	1	1	1	1	1	1	1	1	1	1	1	1	1	1	1	1	1	1	1	24
group_3891	hypothetical protein	1	1	1	1	1	1	1	1	1	1	1	1	1	1	1	1	1	1	1	1	1	1	1	1	24
group_3892	hypothetical protein	1	1	1	1	1	1	1	1	1	1	1	1	1	1	1	1	1	1	1	1	1	1	1	1	24
priA	Primosomal protein N'	1	1	1	1	1	1	1	1	1	1	1	1	1	1	1	1	1	1	1	1	1	1	1	1	24
mopA	Molybdenum-pterin-binding protein MopA	1	1	1	1	1	1	1	1	1	1	1	1	1	1	1	1	1	1	1	1	1	1	1	1	24
purM	Phosphoribosylformylglycinamidine cyclo-ligase	1	1	1	1	1	1	1	1	1	1	1	1	1	1	1	1	1	1	1	1	1	1	1	1	24
pseC	UDP-4-amino-4,6-dideoxy-N-acetyl-beta-L-altrosamine transaminase	1	1	1	1	1	1	1	1	1	1	1	1	1	1	1	1	1	1	1	1	1	1	1	1	24
rlmH	Ribosomal RNA large subunit methyltransferase H	1	1	1	1	1	1	1	1	1	1	1	1	1	1	1	1	1	1	1	1	1	1	1	1	24
folE	GTP cyclohydrolase 1	1	1	1	1	1	1	1	1	1	1	1	1	1	1	1	1	1	1	1	1	1	1	1	1	24
nuoL	NADH-quinone oxidoreductase subunit L	1	1	1	1	1	1	1	1	1	1	1	1	1	1	1	1	1	1	1	1	1	1	1	1	24
sdaA	L-serine dehydratase 1	1	1	1	1	1	1	1	1	1	1	1	1	1	1	1	1	1	1	1	1	1	1	1	1	24
mqnD	1,4-dihydroxy-6-naphtoate synthase	1	1	1	1	1	1	1	1	1	1	1	1	1	1	1	1	1	1	1	1	1	1	1	1	24
mqnE	Aminodeoxyfutalosine synthase	1	1	1	1	1	1	1	1	1	1	1	1	1	1	1	1	1	1	1	1	1	1	1	1	24
fabH	3-oxoacyl-[acyl-carrier-protein] synthase 3	1	1	1	1	1	1	1	1	1	1	1	1	1	1	1	1	1	1	1	1	1	1	1	1	24
yknY	putative ABC transporter ATP-binding protein YknY	1	1	1	1	1	1	1	1	1	1	1	1	1	1	1	1	1	1	1	1	1	1	1	1	24
napH	Ferredoxin-type protein NapH	1	1	1	1	1	1	1	1	1	1	1	1	1	1	1	1	1	1	1	1	1	1	1	1	24
xseB	Exodeoxyribonuclease 7 small subunit	1	1	1	1	1	1	1	1	1	1	1	1	1	1	1	1	1	1	1	1	1	1	1	1	24
pnp	Polyribonucleotide nucleotidyltransferase	1	1	1	1	1	1	1	1	1	1	1	1	1	1	1	1	1	1	1	1	1	1	1	1	24
pcrA	ATP-dependent DNA helicase PcrA	1	1	1	1	1	1	1	1	1	1	1	1	1	1	1	1	1	1	1	1	1	1	1	1	24
accB	Biotin carboxyl carrier protein of acetyl-CoA carboxylase	1	1	1	1	1	1	1	1	1	1	1	1	1	1	1	1	1	1	1	1	1	1	1	1	24
rpsF	30S ribosomal protein S6	1	1	1	1	1	1	1	1	1	1	1	1	1	1	1	1	1	1	1	1	1	1	1	1	24
yqgF	Putative pre-16S rRNA nuclease	1	1	1	1	1	1	1	1	1	1	1	1	1	1	1	1	1	1	1	1	1	1	1	1	24
murB	UDP-N-acetylenolpyruvoylglucosamine reductase	1	1	1	1	1	1	1	1	1	1	1	1	1	1	1	1	1	1	1	1	1	1	1	1	24
fabZ	3-hydroxyacyl-[acyl-carrier-protein] dehydratase FabZ	1	1	1	1	1	1	1	1	1	1	1	1	1	1	1	1	1	1	1	1	1	1	1	1	24
mtr	Tryptophan-specific transport protein	1	1	1	1	1	1	1	1	1	1	1	1	1	1	1	1	1	1	1	1	1	1	1	1	24
appB	Cytochrome bd-II ubiquinol oxidase subunit 2	1	1	1	1	1	1	1	1	1	1	1	1	1	1	1	1	1	1	1	1	1	1	1	1	24
group_3916	Putative bifunctional exonuclease/endonuclease protein	1	1	1	1	1	1	1	1	1	1	1	1	1	1	1	1	1	1	1	1	1	1	1	1	24
group_3917	N-carbamoyl-D-amino acid hydrolase	1	1	1	1	1	1	1	1	1	1	1	1	1	1	1	1	1	1	1	1	1	1	1	1	24
group_3918	hypothetical protein	1	1	1	1	1	1	1	1	1	1	1	1	1	1	1	1	1	1	1	1	1	1	1	1	24
metQ	D-methionine-binding lipoprotein MetQ	1	1	1	1	1	1	1	1	1	1	1	1	1	1	1	1	1	1	1	1	1	1	1	1	24
ribH	6,7-dimethyl-8-ribityllumazine synthase	1	1	1	1	1	1	1	1	1	1	1	1	1	1	1	1	1	1	1	1	1	1	1	1	24
group_3921	hypothetical protein	1	1	1	1	1	1	1	1	1	1	1	1	1	1	1	1	1	1	1	1	1	1	1	1	24
nnr	Bifunctional NAD(P)H-hydrate repair enzyme Nnr	1	1	1	1	1	1	1	1	1	1	1	1	1	1	1	1	1	1	1	1	1	1	1	1	24
group_3923	hypothetical protein	1	1	1	1	1	1	1	1	1	1	1	1	1	1	1	1	1	1	1	1	1	1	1	1	24
bioA	Adenosylmethionine-8-amino-7-oxononanoate aminotransferase	1	1	1	1	1	1	1	1	1	1	1	1	1	1	1	1	1	1	1	1	1	1	1	1	24
ftsZ	Cell division protein FtsZ	1	1	1	1	1	1	1	1	1	1	1	1	1	1	1	1	1	1	1	1	1	1	1	1	24
minC	septum site-determining protein MinC	1	1	1	1	1	1	1	1	1	1	1	1	1	1	1	1	1	1	1	1	1	1	1	1	24
selA	L-seryl-tRNA(Sec) selenium transferase	1	1	1	1	1	1	1	1	1	1	1	1	1	1	1	1	1	1	1	1	1	1	1	1	24
group_3928	hypothetical protein	1	1	1	1	1	1	1	1	1	1	1	1	1	1	1	1	1	1	1	1	1	1	1	1	24
mrdA	Peptidoglycan D,D-transpeptidase MrdA	1	1	1	1	1	1	1	1	1	1	1	1	1	1	1	1	1	1	1	1	1	1	1	1	24
group_3930	hypothetical protein	1	1	1	1	1	1	1	1	1	1	1	1	1	1	1	1	1	1	1	1	1	1	1	1	24
mqnA	Chorismate dehydratase	1	1	1	1	1	1	1	1	1	1	1	1	1	1	1	1	1	1	1	1	1	1	1	1	24
group_3932	hypothetical protein	1	1	1	1	1	1	1	1	1	1	1	1	1	1	1	1	1	1	1	1	1	1	1	1	24
group_3933	hypothetical protein	1	1	1	1	1	1	1	1	1	1	1	1	1	1	1	1	1	1	1	1	1	1	1	1	24
group_3934	putative protein	1	1	1	1	1	1	1	1	1	1	1	1	1	1	1	1	1	1	1	1	1	1	1	1	24
group_3935	putative protein	1	1	1	1	1	1	1	1	1	1	1	1	1	1	1	1	1	1	1	1	1	1	1	1	24
rsxB	Electron transport complex subunit RsxB	1	1	1	1	1	1	1	1	1	1	1	1	1	1	1	1	1	1	1	1	1	1	1	1	24
group_3937	hypothetical protein	1	1	1	1	1	1	1	1	1	1	1	1	1	1	1	1	1	1	1	1	1	1	1	1	24
glmS	Glutamine--fructose-6-phosphate aminotransferase [isomerizing]	1	1	1	1	1	1	1	1	1	1	1	1	1	1	1	1	1	1	1	1	1	1	1	1	24
exoA	Exodeoxyribonuclease	1	1	1	1	1	1	1	1	1	1	1	1	1	1	1	1	1	1	1	1	1	1	1	1	24
recN	DNA repair protein RecN	1	1	1	1	1	1	1	1	1	1	1	1	1	1	1	1	1	1	1	1	1	1	1	1	24
recB	RecBCD enzyme subunit RecB	1	1	1	1	1	1	1	1	1	1	1	1	1	1	1	1	1	1	1	1	1	1	1	1	24
hpf_2	Ribosome hibernation promotion factor	1	1	1	1	1	1	1	1	1	1	1	1	1	1	1	1	1	1	1	1	1	1	1	1	24
group_3943	hypothetical protein	1	1	1	1	1	1	1	1	1	1	1	1	1	1	1	1	1	1	1	1	1	1	1	1	24
group_3944	hypothetical protein	1	1	1	1	1	1	1	1	1	1	1	1	1	1	1	1	1	1	1	1	1	1	1	1	24
group_3945	hypothetical protein	1	1	1	1	1	1	1	1	1	1	1	1	1	1	1	1	1	1	1	1	1	1	1	1	24
group_3946	hypothetical protein	1	1	1	1	1	1	1	1	1	1	1	1	1	1	1	1	1	1	1	1	1	1	1	1	24
mnmA_2	tRNA-specific 2-thiouridylase MnmA	1	1	1	1	1	1	1	1	1	1	1	1	1	1	1	1	1	1	1	1	1	1	1	1	24
group_3948	hypothetical protein	1	1	1	1	1	1	1	1	1	1	1	1	1	1	1	1	1	1	1	1	1	1	1	1	24
rpmB	50S ribosomal protein L28	1	1	1	1	1	1	1	1	1	1	1	1	1	1	1	1	1	1	1	1	1	1	1	1	24
group_3950	hypothetical protein	1	1	1	1	1	1	1	1	1	1	1	1	1	1	1	1	1	1	1	1	1	1	1	1	24
group_3951	hypothetical protein	1	1	1	1	1	1	1	1	1	1	1	1	1	1	1	1	1	1	1	1	1	1	1	1	24
trpA	Tryptophan synthase alpha chain	1	1	1	1	1	1	1	1	1	1	1	1	1	1	1	1	1	1	1	1	1	1	1	1	24
group_3953	hypothetical protein	1	1	1	1	1	1	1	1	1	1	1	1	1	1	1	1	1	1	1	1	1	1	1	1	24
msrB	Peptide methionine sulfoxide reductase MsrB	1	1	1	1	1	1	1	1	1	1	1	1	1	1	1	1	1	1	1	1	1	1	1	1	24
panB	3-methyl-2-oxobutanoate hydroxymethyltransferase	1	1	1	1	1	1	1	1	1	1	1	1	1	1	1	1	1	1	1	1	1	1	1	1	24
ribE	Riboflavin synthase	1	1	1	1	1	1	1	1	1	1	1	1	1	1	1	1	1	1	1	1	1	1	1	1	24
aroE	Shikimate dehydrogenase (NADP(+))	1	1	1	1	1	1	1	1	1	1	1	1	1	1	1	1	1	1	1	1	1	1	1	1	24
group_3958	hypothetical protein	1	1	1	1	1	1	1	1	1	1	1	1	1	1	1	1	1	1	1	1	1	1	1	1	24
ispDF	Bifunctional enzyme IspD/IspF	1	1	1	1	1	1	1	1	1	1	1	1	1	1	1	1	1	1	1	1	1	1	1	1	24
ecdB	putative UbiX-like flavin prenyltransferase	1	1	1	1	1	1	1	1	1	1	1	1	1	1	1	1	1	1	1	1	1	1	1	1	24
group_3961	hypothetical protein	1	1	1	1	1	1	1	1	1	1	1	1	1	1	1	1	1	1	1	1	1	1	1	1	24
pphA	Serine/threonine-protein phosphatase 1	1	1	1	1	1	1	1	1	1	1	1	1	1	1	1	1	1	1	1	1	1	1	1	1	24
group_3963	hypothetical protein	1	1	1	1	1	1	1	1	1	1	1	1	1	1	1	1	1	1	1	1	1	1	1	1	24
birA	Bifunctional ligase/repressor BirA	1	1	1	1	1	1	1	1	1	1	1	1	1	1	1	1	1	1	1	1	1	1	1	1	24
group_3965	hypothetical protein	1	1	1	1	1	1	1	1	1	1	1	1	1	1	1	1	1	1	1	1	1	1	1	1	24
yitJ	Bifunctional homocysteine S-methyltransferase/5,10-methylenetetrahydrofolate reductase	1	1	1	1	1	1	1	1	1	1	1	1	1	1	1	1	1	1	1	1	1	1	1	1	24
znuB	High-affinity zinc uptake system membrane protein ZnuB	1	1	1	1	1	1	1	1	1	1	1	1	1	1	1	1	1	1	1	1	1	1	1	1	24
group_3968	Putative 2-hydroxyacid dehydrogenase	1	1	1	1	1	1	1	1	1	1	1	1	1	1	1	1	1	1	1	1	1	1	1	1	24
rsmH	Ribosomal RNA small subunit methyltransferase H	1	1	1	1	1	1	1	1	1	1	1	1	1	1	1	1	1	1	1	1	1	1	1	1	24
group_3970	hypothetical protein	1	1	1	1	1	1	1	1	1	1	1	1	1	1	1	1	1	1	1	1	1	1	1	1	24
glpE_1	Thiosulfate sulfurtransferase GlpE	1	1	1	1	1	1	1	1	1	1	1	1	1	1	1	1	1	1	1	1	1	1	1	1	24
mmpA	Metalloprotease MmpA	1	1	1	1	1	1	1	1	1	1	1	1	1	1	1	1	1	1	1	1	1	1	1	1	24
nikD	Nickel import ATP-binding protein NikD	1	1	1	1	1	1	1	1	1	1	1	1	1	1	1	1	1	1	1	1	1	1	1	1	24
group_3974	hypothetical protein	1	1	1	1	1	1	1	1	1	1	1	1	1	1	1	1	1	1	1	1	1	1	1	1	24
group_3975	hypothetical protein	1	1	1	1	1	1	1	1	1	1	1	1	1	1	1	1	1	1	1	1	1	1	1	1	24
group_3976	hypothetical protein	1	1	1	1	1	1	1	1	1	1	1	1	1	1	1	1	1	1	1	1	1	1	1	1	24
ppx	Exopolyphosphatase	1	1	1	1	1	1	1	1	1	1	1	1	1	1	1	1	1	1	1	1	1	1	1	1	24
ppaX	Pyrophosphatase PpaX	1	1	1	1	1	1	1	1	1	1	1	1	1	1	1	1	1	1	1	1	1	1	1	1	24
mlaA	putative phospholipid-binding lipoprotein MlaA	1	1	1	1	1	1	1	1	1	1	1	1	1	1	1	1	1	1	1	1	1	1	1	1	24
tatB	Sec-independent protein translocase protein TatB	1	1	1	1	1	1	1	1	1	1	1	1	1	1	1	1	1	1	1	1	1	1	1	1	24
group_3981	hypothetical protein	1	1	1	1	1	1	1	1	1	1	1	1	1	1	1	1	1	1	1	1	1	1	1	1	24
group_3982	hypothetical protein	1	1	1	1	1	1	1	1	1	1	1	1	1	1	1	1	1	1	1	1	1	1	1	1	24
rkpK	UDP-glucose 6-dehydrogenase	1	1	1	1	1	1	1	1	1	1	1	1	1	1	1	1	1	1	1	1	1	1	1	1	24
group_3984	hypothetical protein	1	1	1	1	1	1	1	1	1	1	1	1	1	1	1	1	1	1	1	1	1	1	1	1	24
lnt	Apolipoprotein N-acyltransferase	1	1	1	1	1	1	1	1	1	1	1	1	1	1	1	1	1	1	1	1	1	1	1	1	24
group_3986	hypothetical protein	1	1	1	1	1	1	1	1	1	1	1	1	1	1	1	1	1	1	1	1	1	1	1	1	24
group_3987	hypothetical protein	1	1	1	1	1	1	1	1	1	1	1	1	1	1	1	1	1	1	1	1	1	1	1	1	24
group_3988	hypothetical protein	1	1	1	1	1	1	1	1	1	1	1	1	1	1	1	1	1	1	1	1	1	1	1	1	24
moeA	Molybdopterin molybdenumtransferase	1	1	1	1	1	1	1	1	1	1	1	1	1	1	1	1	1	1	1	1	1	1	1	1	24
exbD_1	Biopolymer transport protein ExbD	1	1	1	1	1	1	1	1	1	1	1	1	1	1	1	1	1	1	1	1	1	1	1	1	24
bepA	Beta-barrel assembly-enhancing protease	1	1	1	1	1	1	1	1	1	1	1	1	1	1	1	1	1	1	1	1	1	1	1	1	24
rluD	Ribosomal large subunit pseudouridine synthase D	1	1	1	1	1	1	1	1	1	1	1	1	1	1	1	1	1	1	1	1	1	1	1	1	24
algC	Phosphomannomutase/phosphoglucomutase	1	1	1	1	1	1	1	1	1	1	1	1	1	1	1	1	1	1	1	1	1	1	1	1	24
gap	Glyceraldehyde-3-phosphate dehydrogenase	1	1	1	1	1	1	1	1	1	1	1	1	1	1	1	1	1	1	1	1	1	1	1	1	24
group_3995	hypothetical protein	1	1	1	1	1	1	1	1	1	1	1	1	1	1	1	1	1	1	1	1	1	1	1	1	24
adk	Adenylate kinase	1	1	1	1	1	1	1	1	1	1	1	1	1	1	1	1	1	1	1	1	1	1	1	1	24
group_3997	hypothetical protein	1	1	1	1	1	1	1	1	1	1	1	1	1	1	1	1	1	1	1	1	1	1	1	1	24
truB	tRNA pseudouridine synthase B	1	1	1	1	1	1	1	1	1	1	1	1	1	1	1	1	1	1	1	1	1	1	1	1	24
group_3999	hypothetical protein	1	1	1	1	1	1	1	1	1	1	1	1	1	1	1	1	1	1	1	1	1	1	1	1	24
yhdE	Maf-like protein YhdE	1	1	1	1	1	1	1	1	1	1	1	1	1	1	1	1	1	1	1	1	1	1	1	1	24
group_4001	hypothetical protein	1	1	1	1	1	1	1	1	1	1	1	1	1	1	1	1	1	1	1	1	1	1	1	1	24
group_4002	hypothetical protein	1	1	1	1	1	1	1	1	1	1	1	1	1	1	1	1	1	1	1	1	1	1	1	1	24
rbfA	Ribosome-binding factor A	1	1	1	1	1	1	1	1	1	1	1	1	1	1	1	1	1	1	1	1	1	1	1	1	24
group_4004	hypothetical protein	1	1	1	1	1	1	1	1	1	1	1	1	1	1	1	1	1	1	1	1	1	1	1	1	24
miaA	tRNA dimethylallyltransferase	1	1	1	1	1	1	1	1	1	1	1	1	1	1	1	1	1	1	1	1	1	1	1	1	24
group_4006	hypothetical protein	1	1	1	1	1	1	1	1	1	1	1	1	1	1	1	1	1	1	1	1	1	1	1	1	24
tal	Transaldolase	1	1	1	1	1	1	1	1	1	1	1	1	1	1	1	1	1	1	1	1	1	1	1	1	24
ndhJ	NAD(P)H-quinone oxidoreductase subunit J, chloroplastic	1	1	1	1	1	1	1	1	1	1	1	1	1	1	1	1	1	1	1	1	1	1	1	1	24
psd_1	Phosphatidylserine decarboxylase proenzyme	1	1	1	1	1	1	1	1	1	1	1	1	1	1	1	1	1	1	1	1	1	1	1	1	24
group_4010	hypothetical protein	1	1	1	1	1	1	1	1	1	1	1	1	1	1	1	1	1	1	1	1	1	1	1	1	24
group_4011	hypothetical protein	1	1	1	1	1	1	1	1	1	1	1	1	1	1	1	1	1	1	1	1	1	1	1	1	24
group_4012	hypothetical protein	1	1	1	1	1	1	1	1	1	1	1	1	1	1	1	1	1	1	1	1	1	1	1	1	24
gatA	Glutamyl-tRNA(Gln) amidotransferase subunit A	1	1	1	1	1	1	1	1	1	1	1	1	1	1	1	1	1	1	1	1	1	1	1	1	24
fmt_1	Methionyl-tRNA formyltransferase	1	1	1	1	1	1	1	1	1	1	1	1	1	1	1	1	1	1	1	1	1	1	1	1	24
group_4015	hypothetical protein	1	1	1	1	1	1	1	1	1	1	1	1	1	1	1	1	1	1	1	1	1	1	1	1	24
cdtB	Cytolethal distending toxin subunit B	1	1	1	1	1	1	1	1	1	1	1	1	1	1	1	1	1	1	1	1	1	1	1	1	24
sodC	Superoxide dismutase [Cu-Zn]	1	1	1	1	1	1	1	1	1	1	1	1	1	1	1	1	1	1	1	1	1	1	1	1	24
murI	Glutamate racemase	1	1	1	1	1	1	1	1	1	1	1	1	1	1	1	1	1	1	1	1	1	1	1	1	24
selB	Selenocysteine-specific elongation factor	1	1	1	1	1	1	1	1	1	1	1	1	1	1	1	1	1	1	1	1	1	1	1	1	24
pppA	Leader peptidase PppA	1	1	1	1	1	1	1	1	1	1	1	1	1	1	1	1	1	1	1	1	1	1	1	1	24
htpX_2	Protease HtpX	1	1	1	1	1	1	1	1	1	1	1	1	1	1	1	1	1	1	1	1	1	1	1	1	24
group_4021	hypothetical protein	1	1	1	1	1	1	1	1	1	1	1	1	1	1	1	1	1	1	1	1	1	1	1	1	24
group_4022	hypothetical protein	1	1	1	1	1	1	1	1	1	1	1	1	1	1	1	1	1	1	1	1	1	1	1	1	24
greA	Transcription elongation factor GreA	1	1	1	1	1	1	1	1	1	1	1	1	1	1	1	1	1	1	1	1	1	1	1	1	24
group_4024	hypothetical protein	1	1	1	1	1	1	1	1	1	1	1	1	1	1	1	1	1	1	1	1	1	1	1	1	24
kdsD	Arabinose 5-phosphate isomerase KdsD	1	1	1	1	1	1	1	1	1	1	1	1	1	1	1	1	1	1	1	1	1	1	1	1	24
group_4026	hypothetical protein	1	1	1	1	1	1	1	1	1	1	1	1	1	1	1	1	1	1	1	1	1	1	1	1	24
group_4027	hypothetical protein	1	1	1	1	1	1	1	1	1	1	1	1	1	1	1	1	1	1	1	1	1	1	1	1	24
group_4028	hypothetical protein	1	1	1	1	1	1	1	1	1	1	1	1	1	1	1	1	1	1	1	1	1	1	1	1	24
group_4029	hypothetical protein	1	1	1	1	1	1	1	1	1	1	1	1	1	1	1	1	1	1	1	1	1	1	1	1	24
group_403	hypothetical protein	1	1	1	1	1	1	1	1	1	1	1	1	1	1	1	1	1	1	1	1	1	1	1	1	24
tsaD	tRNA N6-adenosine threonylcarbamoyltransferase	1	1	1	1	1	1	1	1	1	1	1	1	1	1	1	1	1	1	1	1	1	1	1	1	24
group_4031	hypothetical protein	1	1	1	1	1	1	1	1	1	1	1	1	1	1	1	1	1	1	1	1	1	1	1	1	24
group_4032	hypothetical protein	1	1	1	1	1	1	1	1	1	1	1	1	1	1	1	1	1	1	1	1	1	1	1	1	24
thiG	Thiazole synthase	1	1	1	1	1	1	1	1	1	1	1	1	1	1	1	1	1	1	1	1	1	1	1	1	24
djlA	DnaJ-like protein DjlA	1	1	1	1	1	1	1	1	1	1	1	1	1	1	1	1	1	1	1	1	1	1	1	1	24
mog	Molybdopterin adenylyltransferase	1	1	1	1	1	1	1	1	1	1	1	1	1	1	1	1	1	1	1	1	1	1	1	1	24
group_4036	hypothetical protein	1	1	1	1	1	1	1	1	1	1	1	1	1	1	1	1	1	1	1	1	1	1	1	1	24
group_4037	hypothetical protein	1	1	1	1	1	1	1	1	1	1	1	1	1	1	1	1	1	1	1	1	1	1	1	1	24
proA	Gamma-glutamyl phosphate reductase	1	1	1	1	1	1	1	1	1	1	1	1	1	1	1	1	1	1	1	1	1	1	1	1	24
hisS	Histidine--tRNA ligase	1	1	1	1	1	1	1	1	1	1	1	1	1	1	1	1	1	1	1	1	1	1	1	1	24
atpE	ATP synthase subunit c, sodium ion specific	1	1	1	1	1	1	1	1	1	1	1	1	1	1	1	1	1	1	1	1	1	1	1	1	24
group_4041	hypothetical protein	1	1	1	1	1	1	1	1	1	1	1	1	1	1	1	1	1	1	1	1	1	1	1	1	24
group_4042	hypothetical protein	1	1	1	1	1	1	1	1	1	1	1	1	1	1	1	1	1	1	1	1	1	1	1	1	24
group_4043	hypothetical protein	1	1	1	1	1	1	1	1	1	1	1	1	1	1	1	1	1	1	1	1	1	1	1	1	24
group_4044	Aminodeoxyfutalosine deaminase	1	1	1	1	1	1	1	1	1	1	1	1	1	1	1	1	1	1	1	1	1	1	1	1	24
pgsA	CDP-diacylglycerol--glycerol-3-phosphate 3-phosphatidyltransferase	1	1	1	1	1	1	1	1	1	1	1	1	1	1	1	1	1	1	1	1	1	1	1	1	24
group_4046	hypothetical protein	1	1	1	1	1	1	1	1	1	1	1	1	1	1	1	1	1	1	1	1	1	1	1	1	24
trpC	Indole-3-glycerol phosphate synthase	1	1	1	1	1	1	1	1	1	1	1	1	1	1	1	1	1	1	1	1	1	1	1	1	24
proP	Proline/betaine transporter	1	1	1	1	1	1	1	1	1	1	1	1	1	1	1	1	1	1	1	1	1	1	1	1	24
group_4049	hypothetical protein	1	1	1	1	1	1	1	1	1	1	1	1	1	1	1	1	1	1	1	1	1	1	1	1	24
group_4050	hypothetical protein	1	1	1	1	1	1	1	1	1	1	1	1	1	1	1	1	1	1	1	1	1	1	1	1	24
fabL	Enoyl-[acyl-carrier-protein] reductase [NADPH] FabL	1	1	1	1	1	1	1	1	1	1	1	1	1	1	1	1	1	1	1	1	1	1	1	1	24
group_4052	AP-4-A phosphorylase	1	1	1	1	1	1	1	1	1	1	1	1	1	1	1	1	1	1	1	1	1	1	1	1	24
group_4053	hypothetical protein	1	1	1	1	1	1	1	1	1	1	1	1	1	1	1	1	1	1	1	1	1	1	1	1	24
hypA	Hydrogenase/urease maturation factor HypA	1	1	1	1	1	1	1	1	1	1	1	1	1	1	1	1	1	1	1	1	1	1	1	1	24
group_4055	hypothetical protein	1	1	1	1	1	1	1	1	1	1	1	1	1	1	1	1	1	1	1	1	1	1	1	1	24
group_4056	hypothetical protein	1	1	1	1	1	1	1	1	1	1	1	1	1	1	1	1	1	1	1	1	1	1	1	1	24
group_4057	hypothetical protein	1	1	1	1	1	1	1	1	1	1	1	1	1	1	1	1	1	1	1	1	1	1	1	1	24
modA	Molybdate-binding protein ModA	1	1	1	1	1	1	1	1	1	1	1	1	1	1	1	1	1	1	1	1	1	1	1	1	24
group_4059	hypothetical protein	1	1	1	1	1	1	1	1	1	1	1	1	1	1	1	1	1	1	1	1	1	1	1	1	24
group_4060	hypothetical protein	1	1	1	1	1	1	1	1	1	1	1	1	1	1	1	1	1	1	1	1	1	1	1	1	24
yabJ	2-iminobutanoate/2-iminopropanoate deaminase	1	1	1	1	1	1	1	1	1	1	1	1	1	1	1	1	1	1	1	1	1	1	1	1	24
group_4062	hypothetical protein	1	1	1	1	1	1	1	1	1	1	1	1	1	1	1	1	1	1	1	1	1	1	1	1	24
fieF	Ferrous-iron efflux pump FieF	1	1	1	1	1	1	1	1	1	1	1	1	1	1	1	1	1	1	1	1	1	1	1	1	24
psd_2	Phosphatidylserine decarboxylase proenzyme	1	1	1	1	1	1	1	1	1	1	1	1	1	1	1	1	1	1	1	1	1	1	1	1	24
group_413	hypothetical protein	1	1	1	1	1	1	1	1	1	1	1	1	1	1	1	1	1	1	1	1	1	1	1	1	24
hxlR	HTH-type transcriptional activator HxlR	1	1	1	1	1	1	1	1	1	1	1	1	1	1	1	1	1	1	1	1	1	1	1	1	24
group_415	Putative NAD(P)H nitroreductase	1	1	1	1	1	1	1	1	1	1	1	1	1	1	1	1	1	1	1	1	1	1	1	1	24
pglB	Undecaprenyl-diphosphooligosaccharide--protein glycotransferase	1	1	1	1	1	1	1	1	1	1	1	1	1	1	1	1	1	1	1	1	1	1	1	1	24
yqaA	Inner membrane protein YqaA	1	1	1	1	1	1	1	1	1	1	1	1	1	1	1	1	1	1	1	1	1	1	1	1	24
group_421	hypothetical protein	1	1	1	1	1	1	1	1	1	1	1	1	1	1	1	1	1	1	1	1	1	1	1	1	24
guaA_2	GMP synthase [glutamine-hydrolyzing]	1	1	1	1	1	1	1	1	1	1	1	1	1	1	1	1	1	1	1	1	1	1	1	1	24
group_427	hypothetical protein	1	1	1	1	1	1	1	1	1	1	1	1	1	1	1	1	1	1	1	1	1	1	1	1	24
group_480	hypothetical protein	1	1	1	1	1	1	1	1	1	1	1	1	1	1	1	1	1	1	1	1	1	1	1	1	24
rnr	Protein	1	1	1	1	1	1	1	1	1	1	1	1	1	1	1	1	1	1	1	1	1	1	1	1	24
btuB_2	Vitamin B12 transporter BtuB	1	1	1	1	1	1	1	1	1	1	1	1	1	1	1	1	1	1	1	1	1	1	1	1	24
ykkD	Multidrug resistance protein YkkD	1	1	1	1	1	1	1	1	1	1	1	1	1	1	1	1	1	1	1	1	1	1	1	1	24
group_489	GTP cyclohydrolase 1 type 2	1	1	1	1	1	1	1	1	1	1	1	1	1	1	1	1	1	1	1	1	1	1	1	1	24
group_490	hypothetical protein	1	1	1	1	1	1	1	1	1	1	1	1	1	1	1	1	1	1	1	1	1	1	1	1	24
group_491	hypothetical protein	1	1	1	1	1	1	1	1	1	1	1	1	1	1	1	1	1	1	1	1	1	1	1	1	24
group_492	hypothetical protein	1	1	1	1	1	1	1	1	1	1	1	1	1	1	1	1	1	1	1	1	1	1	1	1	24
yffB	putative protein	1	1	1	1	1	1	1	1	1	1	1	1	1	1	1	1	1	1	1	1	1	1	1	1	24
group_494	hypothetical protein	1	1	1	1	1	1	1	1	1	1	1	1	1	1	1	1	1	1	1	1	1	1	1	1	24
rimP	Ribosome maturation factor RimP	1	1	1	1	1	1	1	1	1	1	1	1	1	1	1	1	1	1	1	1	1	1	1	1	24
group_501	hypothetical protein	1	1	1	1	1	1	1	1	1	1	1	1	1	1	1	1	1	1	1	1	1	1	1	1	24
kpsM	Polysialic acid transport protein KpsM	1	1	1	1	1	1	1	1	1	1	1	1	1	1	1	1	1	1	1	1	1	1	1	1	24
cysK	Cysteine synthase	1	1	1	1	1	1	1	1	1	1	1	1	1	1	1	1	1	1	1	1	1	1	1	1	24
group_507	hypothetical protein	1	1	1	1	1	1	1	1	1	1	1	1	1	1	1	1	1	1	1	1	1	1	1	1	24
group_508	hypothetical protein	1	1	1	1	1	1	1	1	1	1	1	1	1	1	1	1	1	1	1	1	1	1	1	1	24
mobB	Molybdopterin-guanine dinucleotide biosynthesis adapter protein	1	1	1	1	1	1	1	1	1	1	1	1	1	1	1	1	1	1	1	1	1	1	1	1	24
pstS2	Phosphate-binding protein PstS 2	1	1	1	1	1	1	1	1	1	1	1	1	1	1	1	1	1	1	1	1	1	1	1	1	24
proC	Pyrroline-5-carboxylate reductase	1	1	1	1	1	1	1	1	1	1	1	1	1	1	1	1	1	1	1	1	1	1	1	1	24
group_530	hypothetical protein	1	1	1	1	1	1	1	1	1	1	1	1	1	1	1	1	1	1	1	1	1	1	1	1	24
group_541	hypothetical protein	1	1	1	1	1	1	1	1	1	1	1	1	1	1	1	1	1	1	1	1	1	1	1	1	24
group_542	hypothetical protein	1	1	1	1	1	1	1	1	1	1	1	1	1	1	1	1	1	1	1	1	1	1	1	1	24
group_553	hypothetical protein	1	1	1	1	1	1	1	1	1	1	1	1	1	1	1	1	1	1	1	1	1	1	1	1	24
group_568	hypothetical protein	1	1	1	1	1	1	1	1	1	1	1	1	1	1	1	1	1	1	1	1	1	1	1	1	24
cca	Multifunctional CCA protein	1	1	1	1	1	1	1	1	1	1	1	1	1	1	1	1	1	1	1	1	1	1	1	1	24
group_572	hypothetical protein	1	1	1	1	1	1	1	1	1	1	1	1	1	1	1	1	1	1	1	1	1	1	1	1	24
hisI	Histidine biosynthesis bifunctional protein HisIE	1	1	1	1	1	1	1	1	1	1	1	1	1	1	1	1	1	1	1	1	1	1	1	1	24
group_576	hypothetical protein	1	1	1	1	1	1	1	1	1	1	1	1	1	1	1	1	1	1	1	1	1	1	1	1	24
group_577	Oxygen-independent coproporphyrinogen-III oxidase-like protein	1	1	1	1	1	1	1	1	1	1	1	1	1	1	1	1	1	1	1	1	1	1	1	1	24
ribD	Riboflavin biosynthesis protein RibD	1	1	1	1	1	1	1	1	1	1	1	1	1	1	1	1	1	1	1	1	1	1	1	1	24
ribA	GTP cyclohydrolase-2	1	1	1	1	1	1	1	1	1	1	1	1	1	1	1	1	1	1	1	1	1	1	1	1	24
spoIIIE	hypothetical protein	1	1	1	1	1	1	1	1	1	1	1	1	1	1	1	1	1	1	1	1	1	1	1	1	24
group_586	hypothetical protein	1	1	1	1	1	1	1	1	1	1	1	1	1	1	1	1	1	1	1	1	1	1	1	1	24
group_588	hypothetical protein	1	1	1	1	1	1	1	1	1	1	1	1	1	1	1	1	1	1	1	1	1	1	1	1	24
group_589	hypothetical protein	1	1	1	1	1	1	1	1	1	1	1	1	1	1	1	1	1	1	1	1	1	1	1	1	24
cvfB	Conserved virulence factor B	1	1	1	1	1	1	1	1	1	1	1	1	1	1	1	1	1	1	1	1	1	1	1	1	24
group_596	hypothetical protein	1	1	1	1	1	1	1	1	1	1	1	1	1	1	1	1	1	1	1	1	1	1	1	1	24
group_597	hypothetical protein	1	1	1	1	1	1	1	1	1	1	1	1	1	1	1	1	1	1	1	1	1	1	1	1	24
fliD	Flagellar hook-associated protein 2	1	1	1	1	1	1	1	1	1	1	1	1	1	1	1	1	1	1	1	1	1	1	1	1	24
group_599	hypothetical protein	1	1	1	1	1	1	1	1	1	1	1	1	1	1	1	1	1	1	1	1	1	1	1	1	24
group_603	hypothetical protein	1	1	1	1	1	1	1	1	1	1	1	1	1	1	1	1	1	1	1	1	1	1	1	1	24
rnhB	Ribonuclease HII	1	1	1	1	1	1	1	1	1	1	1	1	1	1	1	1	1	1	1	1	1	1	1	1	24
group_606	hypothetical protein	1	1	1	1	1	1	1	1	1	1	1	1	1	1	1	1	1	1	1	1	1	1	1	1	24
flgE	Flagellar hook protein FlgE	1	1	1	1	1	1	1	1	1	1	1	1	1	1	1	1	1	1	1	1	1	1	1	1	24
ndhB	NAD(P)H-quinone oxidoreductase subunit 2, chloroplastic	1	1	1	1	1	1	1	1	1	1	1	1	1	1	1	1	1	1	1	1	1	1	1	1	24
mshA	D-inositol-3-phosphate glycosyltransferase	1	1	1	1	1	1	1	1	1	1	1	1	1	1	1	1	1	1	1	1	1	1	1	1	24
rsmI	Ribosomal RNA small subunit methyltransferase I	1	1	1	1	1	1	1	1	1	1	1	1	1	1	1	1	1	1	1	1	1	1	1	1	24
group_654	hypothetical protein	1	1	1	1	1	1	1	1	1	1	1	1	1	1	1	1	1	1	1	1	1	1	1	1	24
phnD1	putative ABC transporter phosphite binding protein PhnD1	1	1	1	1	1	1	1	1	1	1	1	1	1	1	1	1	1	1	1	1	1	1	1	1	24
group_662	hypothetical protein	1	1	1	1	1	1	1	1	1	1	1	1	1	1	1	1	1	1	1	1	1	1	1	1	24
queH	Epoxyqueuosine reductase QueH	1	1	1	1	1	1	1	1	1	1	1	1	1	1	1	1	1	1	1	1	1	1	1	1	24
group_665	hypothetical protein	1	1	1	1	1	1	1	1	1	1	1	1	1	1	1	1	1	1	1	1	1	1	1	1	24
group_666	hypothetical protein	1	1	1	1	1	1	1	1	1	1	1	1	1	1	1	1	1	1	1	1	1	1	1	1	24
cutA	Divalent-cation tolerance protein CutA	1	1	1	1	1	1	1	1	1	1	1	1	1	1	1	1	1	1	1	1	1	1	1	1	24
group_681	hypothetical protein	1	1	1	1	1	1	1	1	1	1	1	1	1	1	1	1	1	1	1	1	1	1	1	1	24
pth	Peptidyl-tRNA hydrolase	1	1	1	1	1	1	1	1	1	1	1	1	1	1	1	1	1	1	1	1	1	1	1	1	24
group_683	hypothetical protein	1	1	1	1	1	1	1	1	1	1	1	1	1	1	1	1	1	1	1	1	1	1	1	1	24
group_684	hypothetical protein	1	1	1	1	1	1	1	1	1	1	1	1	1	1	1	1	1	1	1	1	1	1	1	1	24
group_686	hypothetical protein	1	1	1	1	1	1	1	1	1	1	1	1	1	1	1	1	1	1	1	1	1	1	1	1	24
group_687	hypothetical protein	1	1	1	1	1	1	1	1	1	1	1	1	1	1	1	1	1	1	1	1	1	1	1	1	24
group_688	hypothetical protein	1	1	1	1	1	1	1	1	1	1	1	1	1	1	1	1	1	1	1	1	1	1	1	1	24
group_691	hypothetical protein	1	1	1	1	1	1	1	1	1	1	1	1	1	1	1	1	1	1	1	1	1	1	1	1	24
lutA_1	Lactate utilization protein A	1	1	1	1	1	1	1	1	1	1	1	1	1	1	1	1	1	1	1	1	1	1	1	1	24
mobA	putative molybdenum cofactor guanylyltransferase	1	1	1	1	1	1	1	1	1	1	1	1	1	1	1	1	1	1	1	1	1	1	1	1	24
group_697	hypothetical protein	1	1	1	1	1	1	1	1	1	1	1	1	1	1	1	1	1	1	1	1	1	1	1	1	24
group_698	hypothetical protein	1	1	1	1	1	1	1	1	1	1	1	1	1	1	1	1	1	1	1	1	1	1	1	1	24
galE	UDP-glucose 4-epimerase	1	1	1	1	1	1	1	1	1	1	1	1	1	1	1	1	1	1	1	1	1	1	1	1	24
group_711	hypothetical protein	1	1	1	1	1	1	1	1	1	1	1	1	1	1	1	1	1	1	1	1	1	1	1	1	24
group_712	hypothetical protein	1	1	1	1	1	1	1	1	1	1	1	1	1	1	1	1	1	1	1	1	1	1	1	1	24
group_716	hypothetical protein	1	1	1	1	1	1	1	1	1	1	1	1	1	1	1	1	1	1	1	1	1	1	1	1	24
cpdA	3',5'-cyclic adenosine monophosphate phosphodiesterase CpdA	1	1	1	1	1	1	1	1	1	1	1	1	1	1	1	1	1	1	1	1	1	1	1	1	24
group_718	hypothetical protein	1	1	1	1	1	1	1	1	1	1	1	1	1	1	1	1	1	1	1	1	1	1	1	1	24
group_719	hypothetical protein	1	1	1	1	1	1	1	1	1	1	1	1	1	1	1	1	1	1	1	1	1	1	1	1	24
pepD	Cytosol non-specific dipeptidase	1	1	1	1	1	1	1	1	1	1	1	1	1	1	1	1	1	1	1	1	1	1	1	1	24
group_721	hypothetical protein	1	1	1	1	1	1	1	1	1	1	1	1	1	1	1	1	1	1	1	1	1	1	1	1	24
group_722	hypothetical protein	1	1	1	1	1	1	1	1	1	1	1	1	1	1	1	1	1	1	1	1	1	1	1	1	24
ppx2	Exopolyphosphatase 2	1	1	1	1	1	1	1	1	1	1	1	1	1	1	1	1	1	1	1	1	1	1	1	1	24
group_724	hypothetical protein	1	1	1	1	1	1	1	1	1	1	1	1	1	1	1	1	1	1	1	1	1	1	1	1	24
group_725	hypothetical protein	1	1	1	1	1	1	1	1	1	1	1	1	1	1	1	1	1	1	1	1	1	1	1	1	24
nth_2	Endonuclease III	1	1	1	1	1	1	1	1	1	1	1	1	1	1	1	1	1	1	1	1	1	1	1	1	24
group_727	hypothetical protein	1	1	1	1	1	1	1	1	1	1	1	1	1	1	1	1	1	1	1	1	1	1	1	1	24
group_730	hypothetical protein	1	1	1	1	1	1	1	1	1	1	1	1	1	1	1	1	1	1	1	1	1	1	1	1	24
group_736	hypothetical protein	1	1	1	1	1	1	1	1	1	1	1	1	1	1	1	1	1	1	1	1	1	1	1	1	24
group_749	hypothetical protein	1	1	1	1	1	1	1	1	1	1	1	1	1	1	1	1	1	1	1	1	1	1	1	1	24
moaC	Cyclic pyranopterin monophosphate synthase	1	1	1	1	1	1	1	1	1	1	1	1	1	1	1	1	1	1	1	1	1	1	1	1	24
group_779	hypothetical protein	1	1	1	1	1	1	1	1	1	1	1	1	1	1	1	1	1	1	1	1	1	1	1	1	24
group_780	hypothetical protein	1	1	1	1	1	1	1	1	1	1	1	1	1	1	1	1	1	1	1	1	1	1	1	1	24
uvrD	DNA helicase II	1	1	1	1	1	1	1	1	1	1	1	1	1	1	1	1	1	1	1	1	1	1	1	1	24
group_782	Putative peptidyl-prolyl cis-trans isomerase	1	1	1	1	1	1	1	1	1	1	1	1	1	1	1	1	1	1	1	1	1	1	1	1	24
group_786	hypothetical protein	1	1	1	1	1	1	1	1	1	1	1	1	1	1	1	1	1	1	1	1	1	1	1	1	24
ybgC	Acyl-CoA thioesterase YbgC	1	1	1	1	1	1	1	1	1	1	1	1	1	1	1	1	1	1	1	1	1	1	1	1	24
group_799	hypothetical protein	1	1	1	1	1	1	1	1	1	1	1	1	1	1	1	1	1	1	1	1	1	1	1	1	24
group_800	hypothetical protein	1	1	1	1	1	1	1	1	1	1	1	1	1	1	1	1	1	1	1	1	1	1	1	1	24
group_806	hypothetical protein	1	1	1	1	1	1	1	1	1	1	1	1	1	1	1	1	1	1	1	1	1	1	1	1	24
moeZ	putative adenylyltransferase/sulfurtransferase MoeZ	1	1	1	1	1	1	1	1	1	1	1	1	1	1	1	1	1	1	1	1	1	1	1	1	24
mdtJ_1	hypothetical protein	1	1	1	1	1	1	1	1	1	1	1	1	1	1	1	1	1	1	1	1	1	1	1	1	24
dsbL	Thiol:disulfide interchange protein DsbL	1	1	1	1	1	1	1	1	1	1	1	1	1	1	1	1	1	1	1	1	1	1	1	1	24
folC	Dihydrofolate synthase/folylpolyglutamate synthase	1	1	1	1	1	1	1	1	1	1	1	1	1	1	1	1	1	1	1	1	1	1	1	1	24
mfd_2	Transcription-repair-coupling factor	1	1	1	1	1	1	1	1	1	1	1	1	1	1	1	1	1	1	1	1	1	1	1	1	24
ymdB	2',3'-cyclic-nucleotide 2'-phosphodiesterase	1	1	1	1	1	1	1	1	1	1	1	1	1	1	1	1	1	1	1	1	1	1	1	1	24
pyrC_1	Dihydroorotase	1	1	1	1	1	1	1	1	1	1	1	1	1	1	1	1	1	1	1	1	1	1	1	1	24
group_833	hypothetical protein	1	1	1	1	1	1	1	1	1	1	1	1	1	1	1	1	1	1	1	1	1	1	1	1	24
group_834	hypothetical protein	1	1	1	1	1	1	1	1	1	1	1	1	1	1	1	1	1	1	1	1	1	1	1	1	24
mdtJ	Spermidine export protein MdtJ	1	1	1	1	1	1	1	1	1	1	1	1	1	1	1	1	1	1	1	1	1	1	1	1	24
ftsW	putative peptidoglycan glycosyltransferase FtsW	1	1	1	1	1	1	1	1	1	1	1	1	1	1	1	1	1	1	1	1	1	1	1	1	24
ogt	Methylated-DNA--protein-cysteine methyltransferase	1	1	1	1	1	1	1	1	1	1	1	1	1	1	1	1	1	1	1	1	1	1	1	1	24
actP	Cation/acetate symporter ActP	1	1	1	1	1	1	1	1	1	1	1	1	1	1	1	1	1	1	1	1	1	1	1	1	24
mcl1	L-malyl-CoA/beta-methylmalyl-CoA lyase	1	1	1	1	1	1	1	1	1	1	1	1	1	1	1	1	1	1	1	1	1	1	1	1	24
ispB	Octaprenyl diphosphate synthase	1	1	1	1	1	1	1	1	1	1	1	1	1	1	1	1	1	1	1	1	1	1	1	1	24
proS	Proline--tRNA ligase	1	1	1	1	1	1	1	1	1	1	1	1	1	1	1	1	1	1	1	1	1	1	1	1	24
pglC	Undecaprenyl phosphate N,N'-diacetylbacillosamine 1-phosphate transferase	1	1	1	1	1	1	1	1	1	1	1	1	1	1	1	1	1	1	1	1	1	1	1	1	24
group_858	hypothetical protein	1	1	1	1	1	1	1	1	1	1	1	1	1	1	1	1	1	1	1	1	1	1	1	1	24
lspA	Lipoprotein signal peptidase	1	1	1	1	1	1	1	1	1	1	1	1	1	1	1	1	1	1	1	1	1	1	1	1	24
yccU	putative protein YccU	1	1	1	1	1	1	1	1	1	1	1	1	1	1	1	1	1	1	1	1	1	1	1	1	24
group_862	hypothetical protein	1	1	1	1	1	1	1	1	1	1	1	1	1	1	1	1	1	1	1	1	1	1	1	1	24
group_863	hypothetical protein	1	1	1	1	1	1	1	1	1	1	1	1	1	1	1	1	1	1	1	1	1	1	1	1	24
tehA	Tellurite resistance protein TehA	1	1	1	1	1	1	1	1	1	1	1	1	1	1	1	1	1	1	1	1	1	1	1	1	24
group_875	hypothetical protein	1	1	1	1	1	1	1	1	1	1	1	1	1	1	1	1	1	1	1	1	1	1	1	1	24
group_876	hypothetical protein	1	1	1	1	1	1	1	1	1	1	1	1	1	1	1	1	1	1	1	1	1	1	1	1	24
group_877	hypothetical protein	1	1	1	1	1	1	1	1	1	1	1	1	1	1	1	1	1	1	1	1	1	1	1	1	24
psrA	Polysulfide reductase chain A	1	1	1	1	1	1	1	1	1	1	1	1	1	1	1	1	1	1	1	1	1	1	1	1	24
group_888	hypothetical protein	1	1	1	1	1	1	1	1	1	1	1	1	1	1	1	1	1	1	1	1	1	1	1	1	24
bioF	8-amino-7-oxononanoate synthase 2	1	1	1	1	1	1	1	1	1	1	1	1	1	1	1	1	1	1	1	1	1	1	1	1	24
group_890	hypothetical protein	1	1	1	1	1	1	1	1	1	1	1	1	1	1	1	1	1	1	1	1	1	1	1	1	24
group_891	hypothetical protein	1	1	1	1	1	1	1	1	1	1	1	1	1	1	1	1	1	1	1	1	1	1	1	1	24
plsC	hypothetical protein	1	1	1	1	1	1	1	1	1	1	1	1	1	1	1	1	1	1	1	1	1	1	1	1	24
group_903	hypothetical protein	1	1	1	1	1	1	1	1	1	1	1	1	1	1	1	1	1	1	1	1	1	1	1	1	24
secG	Protein-export membrane protein SecG	1	1	1	1	1	1	1	1	1	1	1	1	1	1	1	1	1	1	1	1	1	1	1	1	24
yfkJ	Low molecular weight protein-tyrosine-phosphatase YfkJ	1	1	1	1	1	1	1	1	1	1	1	1	1	1	1	1	1	1	1	1	1	1	1	1	24
dapE	Succinyl-diaminopimelate desuccinylase	1	1	1	1	1	1	1	1	1	1	1	1	1	1	1	1	1	1	1	1	1	1	1	1	24
cmoA	Carboxy-S-adenosyl-L-methionine synthase	1	1	1	1	1	1	1	1	1	1	1	1	1	1	1	1	1	1	1	1	1	1	1	1	24
sasA_1	Adaptive-response sensory-kinase SasA	1	1	1	1	1	1	1	1	1	1	1	1	1	1	1	1	1	1	1	1	1	1	1	1	24
group_914	hypothetical protein	1	1	1	1	1	1	1	1	1	1	1	1	1	1	1	1	1	1	1	1	1	1	1	1	24
gatC	Aspartyl/glutamyl-tRNA(Asn/Gln) amidotransferase subunit C	1	1	1	1	1	1	1	1	1	1	1	1	1	1	1	1	1	1	1	1	1	1	1	1	24
group_916	Polyphenol oxidase	1	1	1	1	1	1	1	1	1	1	1	1	1	1	1	1	1	1	1	1	1	1	1	1	24
prmC	Release factor glutamine methyltransferase	1	1	1	1	1	1	1	1	1	1	1	1	1	1	1	1	1	1	1	1	1	1	1	1	24
group_918	Thiamine-phosphate synthase	1	1	1	1	1	1	1	1	1	1	1	1	1	1	1	1	1	1	1	1	1	1	1	1	24
rsmG	Ribosomal RNA small subunit methyltransferase G	1	1	1	1	1	1	1	1	1	1	1	1	1	1	1	1	1	1	1	1	1	1	1	1	24
group_922	hypothetical protein	1	1	1	1	1	1	1	1	1	1	1	1	1	1	1	1	1	1	1	1	1	1	1	1	24
rfaF	ADP-heptose--LPS heptosyltransferase 2	1	1	1	1	1	1	1	1	1	1	1	1	1	1	1	1	1	1	1	1	1	1	1	1	24
aroK	Shikimate kinase	1	1	1	1	1	1	1	1	1	1	1	1	1	1	1	1	1	1	1	1	1	1	1	1	24
group_925	hypothetical protein	1	1	1	1	1	1	1	1	1	1	1	1	1	1	1	1	1	1	1	1	1	1	1	1	24
coaE	Dephospho-CoA kinase	1	1	1	1	1	1	1	1	1	1	1	1	1	1	1	1	1	1	1	1	1	1	1	1	24
trpF	N-(5'-phosphoribosyl)anthranilate isomerase	1	1	1	1	1	1	1	1	1	1	1	1	1	1	1	1	1	1	1	1	1	1	1	1	24
msrA	Peptide methionine sulfoxide reductase MsrA	1	1	1	1	1	1	1	1	1	1	1	1	1	1	1	1	1	1	1	1	1	1	1	1	24
thiL	Thiamine-monophosphate kinase	1	1	1	1	1	1	1	1	1	1	1	1	1	1	1	1	1	1	1	1	1	1	1	1	24
group_937	hypothetical protein	1	1	1	1	1	1	1	1	1	1	1	1	1	1	1	1	1	1	1	1	1	1	1	1	24
group_939	hypothetical protein	1	1	1	1	1	1	1	1	1	1	1	1	1	1	1	1	1	1	1	1	1	1	1	1	24
group_942	hypothetical protein	1	1	1	1	1	1	1	1	1	1	1	1	1	1	1	1	1	1	1	1	1	1	1	1	24
pyrF	Orotidine 5'-phosphate decarboxylase	1	1	1	1	1	1	1	1	1	1	1	1	1	1	1	1	1	1	1	1	1	1	1	1	24
group_957	hypothetical protein	1	1	1	1	1	1	1	1	1	1	1	1	1	1	1	1	1	1	1	1	1	1	1	1	24
group_96	putative oxidoreductase/MSMEI_2347	1	1	1	1	1	1	1	1	1	1	1	1	1	1	1	1	1	1	1	1	1	1	1	1	24
group_961	hypothetical protein	1	1	1	1	1	1	1	1	1	1	1	1	1	1	1	1	1	1	1	1	1	1	1	1	24
sotB	Sugar efflux transporter	1	1	1	1	1	1	1	1	1	1	1	1	1	1	1	1	1	1	1	1	1	1	1	1	24
group_104	hypothetical protein	1	1	1	1	1	1	1	1	1	1	1	1	1	1	0	1	1	1	1	1	1	1	1	1	23
trmA	tRNA/tmRNA (uracil-C(5))-methyltransferase	1	1	1	1	1	1	1	1	1	1	1	1	1	1	0	1	1	1	1	1	1	1	1	1	23
group_1072	hypothetical protein	1	1	1	1	1	1	1	1	1	1	0	1	1	1	1	1	1	1	1	1	1	1	1	1	23
rnpA	Ribonuclease P protein component	1	1	1	1	1	1	1	1	1	1	1	1	0	1	1	1	1	1	1	1	1	1	1	1	23
cadA	Cadmium, zinc and cobalt-transporting ATPase	1	1	1	1	1	1	0	1	1	1	1	1	1	1	1	1	1	1	1	1	1	1	1	1	23
group_1135	hypothetical protein	1	1	1	1	1	1	0	1	1	1	1	1	1	1	1	1	1	1	1	1	1	1	1	1	23
ubiD	3-octaprenyl-4-hydroxybenzoate carboxy-lyase	1	1	1	1	1	1	1	1	1	1	1	1	1	1	1	1	1	0	1	1	1	1	1	1	23
pglH	GalNAc-alpha-(1->4)-GalNAc-alpha-(1->3)-diNAcBac-PP-undecaprenol alpha-1,4-N-acetyl-D-galactosaminyltransferase	1	1	1	1	1	1	1	1	1	1	1	1	1	1	1	1	1	1	1	1	1	1	1	0	23
pglF	UDP-N-acetyl-alpha-D-glucosamine C6 dehydratase	1	1	1	1	1	1	1	1	1	1	1	1	1	1	1	1	1	1	1	1	1	1	1	0	23
pglE	UDP-N-acetylbacillosamine transaminase	1	1	1	1	1	1	1	1	1	1	1	1	1	1	1	1	1	1	1	1	1	1	1	0	23
group_1175	Aspartate aminotransferase	1	1	1	1	1	1	1	1	1	1	1	1	1	1	1	1	1	1	1	1	1	1	1	0	23
group_1204	hypothetical protein	1	1	1	1	1	0	1	1	1	1	1	1	1	1	1	1	1	1	1	1	1	1	1	1	23
group_1227	putative protein	1	1	1	1	1	1	1	1	1	1	1	1	1	1	1	1	1	1	1	0	1	1	1	1	23
group_1237	hypothetical protein	1	1	0	1	1	1	1	1	1	1	1	1	1	1	1	1	1	1	1	1	1	1	1	1	23
group_1245	hypothetical protein	1	1	1	1	1	0	1	1	1	1	1	1	1	1	1	1	1	1	1	1	1	1	1	1	23
lutC	Lactate utilization protein C	1	1	1	1	1	1	1	1	1	1	1	1	1	1	1	0	1	1	1	1	1	1	1	1	23
group_1264	putative protein	1	1	1	1	1	1	1	1	1	1	0	1	1	1	1	1	1	1	1	1	1	1	1	1	23
tyrC	Cyclohexadienyl dehydrogenase	1	1	1	1	1	1	1	1	1	1	1	1	1	1	1	1	1	1	1	1	1	1	1	0	23
gltX1	Glutamate--tRNA ligase 1	1	1	1	1	1	1	1	1	1	1	1	1	1	1	1	1	1	1	1	1	1	1	1	0	23
yfcA	putative membrane transporter protein YfcA	1	1	1	1	1	1	1	1	1	1	1	1	1	1	1	1	1	1	1	0	1	1	1	1	23
group_1346	hypothetical protein	1	1	1	1	1	1	1	1	1	1	1	1	1	1	1	1	1	1	1	1	1	1	0	1	23
group_1356	hypothetical protein	1	1	1	1	1	1	1	1	1	1	1	1	1	1	1	1	1	1	1	1	1	1	0	1	23
group_1584	hypothetical protein	1	0	1	1	1	1	1	1	1	1	1	1	1	1	1	1	1	1	1	1	1	1	1	1	23
ybiT	putative ABC transporter ATP-binding protein YbiT	1	1	1	1	1	1	1	1	1	1	1	1	1	1	1	1	1	1	1	1	1	1	1	0	23
group_1691	hypothetical protein	1	0	1	1	1	1	1	1	1	1	1	1	1	1	1	1	1	1	1	1	1	1	1	1	23
group_1716	hypothetical protein	1	1	1	1	1	1	1	1	1	1	1	1	1	1	1	1	1	1	1	1	1	1	1	0	23
group_1717	hypothetical protein	1	1	1	1	1	1	1	1	1	1	1	1	1	1	1	1	1	1	1	1	1	1	1	0	23
lgt	Prolipoprotein diacylglyceryl transferase	1	1	1	1	1	1	1	1	1	1	1	1	1	1	1	1	1	1	1	1	1	1	1	0	23
uup	ABC transporter ATP-binding protein uup	1	1	1	1	1	1	1	1	1	1	1	1	1	1	1	1	1	1	1	1	1	1	1	0	23
group_1720	hypothetical protein	1	1	1	1	1	1	1	1	1	1	1	1	1	1	1	1	1	1	1	1	1	1	1	0	23
cmoB	tRNA U34 carboxymethyltransferase	1	1	1	1	1	1	1	1	1	1	1	1	1	1	1	1	1	1	1	1	1	1	1	0	23
group_1730	hypothetical protein	1	1	1	1	1	1	1	1	1	1	1	1	0	1	1	1	1	1	1	1	1	1	1	1	23
ackA	Acetate kinase	1	1	1	1	1	1	1	1	1	1	1	1	1	1	1	1	1	0	1	1	1	1	1	1	23
feoB	Fe(2+) transporter FeoB	1	1	1	1	1	1	1	1	1	1	1	1	1	1	1	1	1	0	1	1	1	1	1	1	23
rhaS	HTH-type transcriptional activator RhaS	1	1	1	1	1	0	1	1	1	1	1	1	1	1	1	1	1	1	1	1	1	1	1	1	23
group_1747	hypothetical protein	1	1	1	1	1	0	1	1	1	1	1	1	1	1	1	1	1	1	1	1	1	1	1	1	23
pglA	N,N'-diacetylbacillosaminyl-diphospho-undecaprenol alpha-1,3-N-acetylgalactosaminyltransferase	1	1	1	1	1	0	1	1	1	1	1	1	1	1	1	1	1	1	1	1	1	1	1	1	23
hisK	Histidinol-phosphatase	1	1	1	1	1	0	1	1	1	1	1	1	1	1	1	1	1	1	1	1	1	1	1	1	23
flhB_2	Flagellar biosynthetic protein FlhB	1	1	1	1	1	1	1	1	1	1	1	1	1	1	1	1	1	0	1	1	1	1	1	1	23
prfA	Peptide chain release factor RF1	1	1	1	1	1	1	1	1	1	1	1	1	1	1	1	1	1	0	1	1	1	1	1	1	23
group_1752	hypothetical protein	1	1	1	1	1	1	1	1	1	1	1	1	1	1	1	1	1	1	0	1	1	1	1	1	23
katA	Catalase	1	1	0	1	1	1	1	1	1	1	1	1	1	1	1	1	1	1	1	1	1	1	1	1	23
flaC	Secreted flagellin C	1	1	1	1	1	0	1	1	1	1	1	1	1	1	1	1	1	1	1	1	1	1	1	1	23
accC	Biotin carboxylase	1	1	1	1	1	0	1	1	1	1	1	1	1	1	1	1	1	1	1	1	1	1	1	1	23
csd_2	putative cysteine desulfurase	1	1	1	1	1	1	1	1	1	1	1	1	1	1	1	1	1	1	1	1	1	1	1	0	23
ilvI	Acetolactate synthase isozyme 3 large subunit	1	1	1	1	1	1	1	1	1	1	1	1	1	1	1	1	1	1	1	1	1	1	1	0	23
ilvH	Acetolactate synthase isozyme 3 small subunit	1	1	1	1	1	1	1	1	1	1	1	1	1	1	1	1	1	1	1	1	1	1	1	0	23
lpxD	UDP-3-O-acylglucosamine N-acyltransferase	1	1	1	1	1	1	1	1	1	1	1	1	1	1	1	1	1	1	1	1	1	1	1	0	23
group_1809	hypothetical protein	1	1	1	1	1	1	1	1	1	1	1	1	1	1	1	1	1	1	1	1	1	1	1	0	23
prmA	Ribosomal protein L11 methyltransferase	1	1	1	1	1	1	1	1	1	1	1	1	1	1	1	1	1	1	1	0	1	1	1	1	23
ppiB	Peptidyl-prolyl cis-trans isomerase B	1	1	1	1	1	1	1	1	1	1	1	1	1	1	1	1	1	0	1	1	1	1	1	1	23
xerH	Tyrosine recombinase XerH	1	1	1	1	1	1	1	1	1	1	1	1	1	1	1	1	1	0	1	1	1	1	1	1	23
rhtC	Threonine efflux protein	1	0	1	1	1	1	1	1	1	1	1	1	1	1	1	1	1	1	1	1	1	1	1	1	23
zupT	Zinc transporter ZupT	1	1	0	1	1	1	1	1	1	1	1	1	1	1	1	1	1	1	1	1	1	1	1	1	23
group_1844	hypothetical protein	1	1	1	1	1	1	1	1	1	1	1	1	1	0	1	1	1	1	1	1	1	1	1	1	23
rpsH	30S ribosomal protein S8	1	1	1	1	1	1	1	1	1	1	1	1	1	1	1	1	1	1	1	0	1	1	1	1	23
pyrD	Dihydroorotate dehydrogenase (quinone)	1	1	1	1	1	0	1	1	1	1	1	1	1	1	1	1	1	1	1	1	1	1	1	1	23
gpmI	2,3-bisphosphoglycerate-independent phosphoglycerate mutase	1	1	1	1	1	1	1	1	1	1	1	1	1	1	1	1	1	0	1	1	1	1	1	1	23
ligA_1	DNA ligase	1	0	1	1	1	1	1	1	1	1	1	1	1	1	1	1	1	1	1	1	1	1	1	1	23
iolG	Myo-inositol 2-dehydrogenase	1	1	1	1	1	1	1	1	1	1	1	1	1	1	1	1	1	1	1	1	1	1	0	1	23
dapH	2,3,4,5-tetrahydropyridine-2,6-dicarboxylate N-acetyltransferase	1	1	1	1	1	1	1	1	1	1	1	1	1	1	1	1	1	1	1	1	1	1	1	0	23
btuB_1	Vitamin B12 transporter BtuB	1	1	1	1	1	1	0	1	1	1	1	1	1	1	1	1	1	1	1	1	1	1	1	1	23
group_2696	hypothetical protein	1	1	1	1	1	1	1	1	1	1	1	1	1	1	1	1	1	1	1	1	1	1	1	0	23
group_336	hypothetical protein	1	1	1	1	1	1	1	1	1	1	1	1	1	1	1	1	1	1	1	1	1	0	1	1	23
ytbE	putative oxidoreductase YtbE	1	1	1	1	1	1	1	1	1	1	1	1	1	1	1	1	1	1	1	0	1	1	1	1	23
group_385	hypothetical protein	1	1	0	1	1	1	1	1	1	1	1	1	1	1	1	1	1	1	1	1	1	1	1	1	23
glmU_2	Bifunctional protein GlmU	1	1	1	1	1	1	1	1	1	1	1	1	1	1	1	1	1	1	1	1	1	1	0	1	23
pseH	UDP-4-amino-4,6-dideoxy-N-acetyl-beta-L-altrosamine N-acetyltransferase	1	1	1	1	1	1	1	1	1	1	1	1	1	1	0	1	1	1	1	1	1	1	1	1	23
group_425	hypothetical protein	1	1	1	1	1	1	1	1	1	1	1	1	1	1	1	1	1	1	1	0	1	1	1	1	23
group_485	Ribonuclease R	1	1	1	1	1	1	0	1	1	1	1	1	1	1	1	1	1	1	1	1	1	1	1	1	23
group_505	hypothetical protein	1	1	1	1	1	1	1	1	1	1	1	1	1	1	1	1	1	1	1	0	1	1	1	1	23
group_583	hypothetical protein	1	1	1	0	1	1	1	1	1	1	1	1	1	1	1	1	1	1	1	1	1	1	1	1	23
vhb	Bacterial hemoglobin	1	1	1	1	1	1	0	1	1	1	1	1	1	1	1	1	1	1	1	1	1	1	1	1	23
group_645	hypothetical protein	1	1	1	1	1	1	1	1	1	1	1	1	0	1	1	1	1	1	1	1	1	1	1	1	23
group_690	hypothetical protein	1	1	1	1	1	1	0	1	1	1	1	1	1	1	1	1	1	1	1	1	1	1	1	1	23
group_77	hypothetical protein	1	0	1	1	1	1	1	1	1	1	1	1	1	1	1	1	1	1	1	1	1	1	1	1	23
recJ	Single-stranded-DNA-specific exonuclease RecJ	1	1	1	1	1	1	0	1	1	1	1	1	1	1	1	1	1	1	1	1	1	1	1	1	23
ssb	Single-stranded DNA-binding protein	1	1	1	1	1	1	0	1	1	1	1	1	1	1	1	1	1	1	1	1	1	1	1	1	23
epsM	Putative acetyltransferase EpsM	1	1	1	1	1	1	1	1	1	1	1	1	1	1	1	1	1	1	1	1	1	1	1	0	23
yceI	Protein YceI	1	1	1	1	1	1	1	1	1	1	1	1	1	1	1	1	1	1	1	1	1	1	1	0	23
selD	Selenide, water dikinase	1	1	1	1	1	1	1	1	1	1	0	1	1	1	1	1	1	1	1	1	1	1	1	1	23
group_835	hypothetical protein	1	1	1	1	1	1	1	1	1	1	1	1	1	1	1	1	1	0	1	1	1	1	1	1	23
pctC	Methyl-accepting chemotaxis protein PctC	1	1	1	1	1	0	1	1	1	1	1	1	1	1	1	1	1	1	1	1	1	1	1	1	23
gspF	Putative type II secretion system protein F	1	1	1	1	1	1	1	1	1	1	1	1	1	1	0	1	1	1	1	1	1	1	1	1	23
adhA	putative formaldehyde dehydrogenase AdhA	1	1	1	1	1	1	1	1	1	1	1	1	1	1	1	1	1	0	1	1	1	1	1	1	23
asnB_2	Asparagine synthetase [glutamine-hydrolyzing] 1	1	1	1	1	1	1	1	1	1	1	1	1	1	1	1	1	1	1	1	1	1	1	0	1	23
lpxH	UDP-2,3-diacylglucosamine hydrolase	1	1	1	1	1	1	1	0	0	1	1	1	1	1	1	1	1	1	1	1	1	1	1	1	22
group_1260	hypothetical protein	1	1	1	1	1	1	1	1	1	1	1	1	1	1	1	1	1	0	0	1	1	1	1	1	22
carA	Carbamoyl-phosphate synthase small chain	1	1	1	1	1	1	1	0	0	1	1	1	1	1	1	1	1	1	1	1	1	1	1	1	22
group_1311	hypothetical protein	1	1	1	1	1	1	1	0	0	1	1	1	1	1	1	1	1	1	1	1	1	1	1	1	22
group_157	hypothetical protein	1	1	1	1	1	0	1	1	1	1	1	1	1	1	1	1	1	1	1	1	1	0	1	1	22
mreB_2	Rod shape-determining protein MreB	1	1	1	1	1	1	1	1	1	0	1	1	1	1	1	1	1	1	0	1	1	1	1	1	22
yidD	Putative membrane protein insertion efficiency factor	1	1	1	1	1	1	1	0	0	1	1	1	1	1	1	1	1	1	1	1	1	1	1	1	22
group_166	hypothetical protein	1	0	1	1	1	1	1	1	1	1	1	1	1	1	0	1	1	1	1	1	1	1	1	1	22
group_168	Bacteriohemerythrin	1	1	1	1	1	0	1	1	1	1	1	1	1	1	1	1	1	1	1	1	1	1	0	1	22
dmdA	2,3-dimethylmalate dehydratase large subunit	1	1	1	1	1	1	1	1	1	1	1	1	1	1	1	1	1	0	1	1	1	1	1	0	22
group_1689	hypothetical protein	1	1	1	1	1	1	1	0	0	1	1	1	1	1	1	1	1	1	1	1	1	1	1	1	22
ruvC	Crossover junction endodeoxyribonuclease RuvC	1	1	1	1	1	1	1	0	0	1	1	1	1	1	1	1	1	1	1	1	1	1	1	1	22
hemH	Ferrochelatase	1	1	1	1	1	1	1	0	0	1	1	1	1	1	1	1	1	1	1	1	1	1	1	1	22
group_1792	hypothetical protein	1	1	1	0	1	1	1	1	1	1	1	1	1	0	1	1	1	1	1	1	1	1	1	1	22
yafV_2	Omega-amidase YafV	1	1	1	1	1	1	1	1	1	0	1	1	1	1	1	1	1	1	0	1	1	1	1	1	22
group_1831	hypothetical protein	1	1	1	1	1	1	1	1	1	0	1	1	1	1	1	1	1	1	0	1	1	1	1	1	22
yjiA	putative GTP-binding protein YjiA	1	1	1	1	1	1	1	1	1	0	1	1	1	1	1	1	1	1	0	1	1	1	1	1	22
glyA	Serine hydroxymethyltransferase	1	1	1	1	1	1	1	0	0	1	1	1	1	1	1	1	1	1	1	1	1	1	1	1	22
group_1853	hypothetical protein	1	1	1	1	1	1	1	0	0	1	1	1	1	1	1	1	1	1	1	1	1	1	1	1	22
pgk	Phosphoglycerate kinase	1	1	1	1	1	1	1	0	0	1	1	1	1	1	1	1	1	1	1	1	1	1	1	1	22
murE	UDP-N-acetylmuramoyl-L-alanyl-D-glutamate--2,6-diaminopimelate ligase	1	1	1	1	1	1	1	0	0	1	1	1	1	1	1	1	1	1	1	1	1	1	1	1	22
group_282	hypothetical protein	1	1	1	1	0	1	1	1	1	1	1	1	1	1	1	1	1	1	1	1	0	1	1	1	22
group_386	hypothetical protein	1	1	1	1	1	1	1	1	1	1	1	1	1	1	1	1	0	1	1	1	1	1	0	1	22
desV	dTDP-3-amino-3,4,6-trideoxy-alpha-D-glucose transaminase	1	1	1	1	1	1	1	1	1	1	1	1	1	1	0	1	1	1	1	1	1	1	0	1	22
lutA_2	Lactate utilization protein A	1	1	1	1	1	1	1	1	1	0	1	1	1	1	1	1	1	1	1	0	1	1	1	1	22
gmhB	D-glycero-beta-D-manno-heptose-1,7-bisphosphate 7-phosphatase	1	1	1	1	1	1	0	1	1	1	1	1	1	1	1	1	1	0	1	1	1	1	1	1	22
yecS	L-cystine transport system permease protein YecS	1	1	1	1	1	1	1	1	1	1	1	0	0	1	1	1	1	1	1	1	1	1	1	1	22
group_846	hypothetical protein	1	1	1	1	1	1	1	1	1	1	0	1	1	1	1	1	1	0	1	1	1	1	1	1	22
group_947	hypothetical protein	1	1	1	1	1	1	1	0	0	1	1	1	1	1	1	1	1	1	1	1	1	1	1	1	22
group_953	hypothetical protein	1	1	1	1	1	1	1	0	0	1	1	1	1	1	1	1	1	1	1	1	1	1	1	1	22
group_1191	hypothetical protein	1	1	1	1	1	1	1	1	1	0	1	1	1	1	1	1	1	1	0	0	1	1	1	1	21
ywrO_1	General stress protein 14	0	1	1	1	0	1	1	1	1	1	1	1	1	1	1	1	1	1	0	1	1	1	1	1	21
cysE	Serine acetyltransferase	1	1	1	1	1	1	1	0	0	1	1	1	1	1	1	1	1	0	1	1	1	1	1	1	21
group_18	hypothetical protein	1	0	0	1	1	1	1	1	1	1	1	1	1	1	1	1	1	0	1	1	1	1	1	1	21
cas9	CRISPR-associated endonuclease Cas9	1	1	1	0	1	1	0	1	1	1	1	1	1	1	1	1	1	1	0	1	1	1	1	1	21
group_315	hypothetical protein	0	1	1	0	1	1	0	1	1	1	1	1	1	1	1	1	1	1	1	1	1	1	1	1	21
group_543	hypothetical protein	1	1	1	1	1	1	1	1	1	0	1	1	1	1	0	1	1	1	0	1	1	1	1	1	21
group_647	hypothetical protein	1	1	1	1	1	1	1	1	1	1	0	1	1	1	1	0	1	1	1	0	1	1	1	1	21
group_706	hypothetical protein	1	1	1	0	1	1	0	1	1	1	1	1	1	1	0	1	1	1	1	1	1	1	1	1	21
eptA	Phosphoethanolamine transferase EptA	1	1	1	1	1	1	0	1	1	1	1	1	1	1	1	1	1	1	1	0	1	1	1	0	21
asnB_1	Asparagine synthetase [glutamine-hydrolyzing] 1	0	1	1	1	1	1	1	1	1	1	1	1	1	1	1	0	1	1	1	1	0	1	1	1	21
rpsA	30S ribosomal protein S1	1	1	1	1	1	1	1	1	1	1	1	1	1	1	0	1	1	0	1	0	1	1	1	1	21
group_951	hypothetical protein	1	1	1	1	1	1	1	1	1	1	1	1	1	1	0	1	1	0	1	1	1	1	1	0	21
group_109	hypothetical protein	1	1	0	1	1	1	1	1	1	1	1	1	1	1	0	1	1	1	1	0	1	1	0	1	20
ansZ	L-asparaginase 2	1	1	1	1	1	0	1	1	1	1	1	1	1	1	1	1	1	0	0	1	1	1	1	0	20
rpmH	50S ribosomal protein L34	1	1	1	1	1	1	1	1	1	0	1	1	1	1	1	1	0	1	0	1	1	1	0	1	20
group_177	hypothetical protein	1	1	1	1	1	1	1	1	1	1	0	1	1	1	0	1	1	1	0	0	1	1	1	1	20
group_2217	hypothetical protein	0	0	0	1	1	1	1	1	1	1	1	1	1	1	1	1	0	1	1	1	1	1	1	1	20
bepE_2	Efflux pump membrane transporter BepE	1	1	1	0	1	1	1	0	0	1	1	1	1	1	1	1	1	1	1	0	1	1	1	1	20
group_298	hypothetical protein	1	1	1	1	1	1	0	0	0	1	1	1	1	1	1	1	1	1	1	0	1	1	1	1	20
cirA_1	Colicin I receptor	0	1	1	0	1	1	1	1	1	0	1	1	1	1	1	1	1	0	1	1	1	1	1	1	20
group_474	hypothetical protein	1	1	1	1	1	1	1	1	1	1	1	1	1	1	0	1	1	0	1	1	0	1	0	1	20
group_555	hypothetical protein	1	0	1	1	1	1	0	1	1	1	1	1	1	1	1	1	1	0	0	1	1	1	1	1	20
group_653	hypothetical protein	1	1	1	1	1	1	1	1	1	1	1	1	1	1	0	1	1	0	1	1	0	1	0	1	20
group_693	Bacteriohemerythrin	0	0	0	1	1	1	1	1	1	1	1	1	1	1	1	1	1	1	1	0	1	1	1	1	20
group_728	hypothetical protein	1	1	1	1	1	0	1	0	0	1	1	1	1	1	1	1	1	1	1	1	1	1	0	1	20
ubiG_1	hypothetical protein	0	1	1	1	1	1	1	1	1	1	1	1	1	1	0	0	1	0	1	1	1	1	1	1	20
group_790	hypothetical protein	1	1	1	1	1	1	1	1	1	1	1	1	1	1	0	1	1	0	1	1	0	1	0	1	20
ccp	Cytochrome c551 peroxidase	1	1	1	1	1	0	1	0	0	1	1	1	1	1	1	1	1	1	1	1	1	1	0	1	20
group_938	hypothetical protein	1	1	1	1	1	0	1	1	1	1	1	1	1	1	1	1	0	1	1	0	1	0	1	1	20
group_1278	hypothetical protein	1	1	1	0	1	1	0	1	1	1	1	1	1	1	0	1	1	1	1	1	0	1	1	0	19
dltA	D-alanine--poly(phosphoribitol) ligase subunit 1	1	1	1	1	1	1	1	1	1	1	1	1	1	1	0	1	1	0	1	1	0	1	0	0	19
group_1800	hypothetical protein	1	1	1	0	1	1	0	1	1	1	1	1	1	1	0	1	1	1	1	1	0	1	1	0	19
group_1801	hypothetical protein	1	1	1	0	1	1	0	1	1	1	1	1	1	1	0	1	1	1	1	1	0	1	1	0	19
group_1802	hypothetical protein	1	1	1	0	1	1	0	1	1	1	1	1	1	1	0	1	1	1	1	1	0	1	1	0	19
group_1803	hypothetical protein	1	1	1	0	1	1	0	1	1	1	1	1	1	1	0	1	1	1	1	1	0	1	1	0	19
cas2_1	CRISPR-associated endoribonuclease Cas2	1	1	1	0	1	1	0	1	1	1	1	1	1	1	0	1	1	1	1	1	0	1	1	0	19
group_1810	hypothetical protein	1	1	1	1	1	1	1	1	1	1	0	0	0	0	1	1	1	1	1	1	1	1	1	0	19
group_1828	hypothetical protein	1	1	1	1	1	0	0	1	1	1	1	1	1	1	1	1	1	1	1	0	1	0	1	0	19
group_309	hypothetical protein	1	1	1	0	1	1	0	1	1	1	1	1	1	1	0	1	1	1	1	1	0	1	1	0	19
group_310	hypothetical protein	1	1	1	0	1	1	0	1	1	1	1	1	1	1	0	1	1	1	1	1	0	1	1	0	19
group_316	hypothetical protein	0	1	1	1	1	0	1	1	1	1	1	1	1	1	0	1	1	1	1	0	1	0	1	1	19
pglB_1	hypothetical protein	0	1	1	1	0	1	1	1	1	1	1	1	1	1	1	0	1	1	0	1	0	1	1	1	19
fmt_2	Methionyl-tRNA formyltransferase	1	1	1	1	0	1	1	1	1	1	0	1	1	1	0	1	0	1	1	1	1	1	0	1	19
group_593	hypothetical protein	1	1	1	0	1	1	0	1	1	1	1	1	1	1	0	1	1	1	1	1	0	1	1	0	19
group_784	hypothetical protein	1	1	1	1	1	1	1	1	1	1	0	1	1	1	0	0	0	1	1	0	1	1	1	1	19
group_824	hypothetical protein	1	1	1	1	1	1	1	1	1	1	0	0	0	0	1	1	1	1	1	1	1	1	1	0	19
group_893	hypothetical protein	1	1	1	0	1	1	0	1	1	1	1	1	1	1	0	1	1	1	1	1	0	1	1	0	19
group_142	hypothetical protein	0	1	1	1	0	0	1	0	0	1	1	1	1	1	1	1	1	1	1	1	1	1	1	0	18
cysE_2	Serine acetyltransferase	0	0	0	1	1	1	1	0	0	1	1	1	1	1	1	1	1	1	1	1	1	1	1	0	18
dcuA	Anaerobic C4-dicarboxylate transporter DcuA	0	1	1	1	1	1	1	0	0	1	1	0	1	1	1	1	1	1	1	0	1	1	0	1	18
group_237	hypothetical protein	1	0	1	0	1	1	1	0	0	1	1	1	1	1	1	1	1	0	1	1	1	1	0	1	18
group_313	hypothetical protein	1	1	0	1	0	1	1	1	1	1	1	1	1	1	0	1	1	0	1	0	1	0	1	1	18
cas1-1	CRISPR-associated endonuclease Cas1 1	1	1	1	0	1	1	0	1	1	1	1	1	1	1	0	1	1	1	1	1	0	1	0	0	18
group_700	hypothetical protein	1	1	1	1	0	1	1	1	1	0	1	1	1	1	0	0	1	0	0	1	1	1	1	1	18
gpr	L-glyceraldehyde 3-phosphate reductase	1	1	1	1	0	1	1	1	1	0	1	1	1	1	0	0	1	0	0	1	1	1	1	1	18
group_111	hypothetical protein	1	1	0	1	1	1	1	1	1	0	1	1	1	1	1	0	0	1	0	0	1	1	0	1	17
wbpB	UDP-N-acetyl-2-amino-2-deoxy-D-glucuronate oxidase	1	1	0	1	1	1	1	1	1	1	0	0	0	0	1	1	1	1	0	0	1	1	1	1	17
dxr	1-deoxy-D-xylulose 5-phosphate reductoisomerase	1	1	0	0	1	1	0	1	1	1	0	0	0	0	1	1	1	1	1	1	1	1	1	1	17
group_1471	hypothetical protein	0	0	0	1	1	1	1	1	1	1	1	1	1	1	0	0	1	0	1	1	1	1	1	0	17
patA_1	Peptidoglycan O-acetyltransferase	1	1	1	1	1	1	1	1	1	1	0	0	0	0	0	1	0	1	1	1	1	1	1	0	17
srpA	Catalase-related peroxidase	1	1	0	0	1	1	0	1	1	1	0	0	0	0	1	1	1	1	1	1	1	1	1	1	17
group_295	hypothetical protein	0	1	1	1	0	1	0	0	0	1	1	1	1	1	1	1	0	1	1	1	0	1	1	1	17
group_333	hypothetical protein	1	1	1	1	1	1	1	1	1	1	0	0	0	0	1	1	0	0	1	1	0	1	1	1	17
group_424	hypothetical protein	1	1	1	0	1	1	0	0	0	1	1	1	1	1	0	1	1	1	1	1	0	1	1	0	17
group_540	hypothetical protein	1	1	0	0	1	1	1	0	0	1	1	1	1	1	1	0	0	1	1	1	0	1	1	1	17
gtf1	hypothetical protein	1	1	1	1	0	1	0	1	1	0	1	1	1	1	1	0	1	1	0	0	1	1	0	1	17
wbpE	UDP-2-acetamido-2-deoxy-3-oxo-D-glucuronate aminotransferase	1	1	0	1	1	1	1	1	1	1	0	0	0	0	1	1	1	1	0	0	1	1	1	1	17
wbpD	UDP-2-acetamido-3-amino-2,3-dideoxy-D-glucuronate N-acetyltransferase	1	1	0	1	1	1	1	1	1	1	0	0	0	0	1	1	1	1	0	0	1	1	1	1	17
group_94	hypothetical protein	1	1	1	1	1	0	0	0	0	1	1	1	1	1	1	0	1	1	1	1	0	1	0	1	17
corA	Magnesium transport protein CorA	1	1	0	0	1	1	0	1	1	1	0	0	0	0	1	1	1	1	1	1	1	1	1	1	17
group_1355	Ubiquinone/menaquinone biosynthesis C-methyltransferase UbiE	1	1	0	1	1	1	1	1	1	1	0	0	0	0	0	1	1	1	1	0	1	1	0	1	16
iolS	Aldo-keto reductase IolS	0	1	1	0	0	1	0	1	1	0	1	1	1	1	0	1	1	0	0	1	1	1	1	1	16
group_1659	hypothetical protein	1	0	1	1	0	1	0	0	0	1	1	1	1	1	0	0	0	1	1	1	1	1	1	1	16
group_1933	hypothetical protein	0	1	1	1	0	1	1	0	0	1	1	1	1	1	1	1	0	0	1	1	1	1	0	0	16
dgkA	Diacylglycerol kinase	1	1	1	1	1	1	0	1	1	1	0	0	0	0	0	1	1	1	1	0	1	1	1	0	16
group_444	hypothetical protein	1	0	0	1	1	1	0	0	0	0	1	1	1	1	1	1	1	0	0	1	1	1	1	1	16
group_496	hypothetical protein	1	1	0	1	1	0	1	1	1	0	1	1	1	1	1	1	0	0	0	1	1	0	1	0	16
group_617	hypothetical protein	0	0	1	0	1	1	1	1	1	1	0	0	0	0	1	1	1	1	1	1	1	0	1	1	16
group_646	hypothetical protein	1	1	1	1	0	0	1	0	0	0	1	1	1	1	1	1	1	1	1	1	0	0	1	0	16
cas2_2	CRISPR-associated endoribonuclease Cas2	1	0	1	1	1	1	1	1	1	1	0	0	0	0	1	1	1	1	1	0	0	1	1	0	16
cas1	CRISPR-associated endonuclease Cas1	1	0	1	1	1	1	1	1	1	1	0	0	0	0	1	1	1	1	1	0	0	1	1	0	16
smc	hypothetical protein	0	0	1	1	0	0	1	0	0	1	1	0	1	1	1	1	1	1	1	1	1	1	1	0	16
guaA_1	GMP synthase [glutamine-hydrolyzing]	0	1	1	1	1	0	1	1	1	0	1	1	1	1	0	1	1	0	1	1	0	0	1	0	16
glgC	Glucose-1-phosphate adenylyltransferase	1	1	0	1	1	1	1	1	1	1	0	0	0	0	0	1	1	0	1	1	0	1	0	1	15
group_1660	hypothetical protein	1	0	1	1	0	1	0	0	0	1	1	1	1	1	0	0	0	0	1	1	1	1	1	1	15
flaA	Flagellin A	1	0	1	0	1	1	1	1	1	0	0	0	0	0	1	0	1	1	0	1	1	1	1	1	15
emrK	putative multidrug resistance protein EmrK	0	1	1	0	1	1	0	1	1	1	0	1	1	1	1	1	0	0	1	0	0	1	0	1	15
group_348	hypothetical protein	1	1	1	0	1	1	0	1	1	0	0	0	0	0	1	1	0	1	1	1	0	1	1	1	15
group_500	hypothetical protein	1	1	1	1	0	1	1	0	0	0	1	1	1	1	0	0	1	0	0	1	1	0	1	1	15
group_526	hypothetical protein	0	1	0	1	0	0	1	0	0	1	1	1	1	1	1	0	1	0	1	1	1	0	1	1	15
group_544	hypothetical protein	1	0	1	0	0	1	0	1	1	0	1	1	1	1	0	0	0	1	1	1	0	1	1	1	15
group_78	hypothetical protein	1	1	1	1	1	1	1	1	1	0	0	0	0	0	0	1	0	1	0	0	1	1	1	1	15
group_1102	hypothetical protein	1	1	0	1	1	0	1	1	1	0	1	1	1	1	1	0	0	0	0	1	1	0	0	0	14
group_1104	hypothetical protein	1	1	0	1	1	0	1	1	1	0	1	1	1	1	1	0	0	0	0	1	1	0	0	0	14
group_1106	hypothetical protein	1	1	0	1	1	0	1	1	1	0	1	1	1	1	1	0	0	0	0	1	1	0	0	0	14
group_1107	hypothetical protein	1	1	0	1	1	0	1	1	1	0	1	1	1	1	1	0	0	0	0	1	1	0	0	0	14
group_1108	hypothetical protein	1	1	0	1	1	0	1	1	1	0	1	1	1	1	1	0	0	0	0	1	1	0	0	0	14
tdk	Thymidine kinase	1	1	0	1	1	0	1	1	1	0	1	1	1	1	1	0	0	0	0	1	1	0	0	0	14
group_1110	hypothetical protein	1	1	0	1	1	0	1	1	1	0	1	1	1	1	1	0	0	0	0	1	1	0	0	0	14
group_1113	hypothetical protein	1	1	0	1	1	0	1	1	1	0	1	1	1	1	1	0	0	0	0	1	1	0	0	0	14
group_1114	hypothetical protein	1	1	0	1	1	0	1	1	1	0	1	1	1	1	1	0	0	0	0	1	1	0	0	0	14
group_1154	hypothetical protein	1	1	0	1	1	0	1	1	1	0	1	1	1	1	1	0	0	0	0	1	1	0	0	0	14
group_1228	hypothetical protein	1	1	0	1	1	0	1	1	1	0	1	1	1	1	1	0	0	0	0	1	1	0	0	0	14
group_1229	hypothetical protein	1	1	0	1	1	0	1	1	1	0	1	1	1	1	1	0	0	0	0	1	1	0	0	0	14
group_1230	hypothetical protein	1	1	0	1	1	0	1	1	1	0	1	1	1	1	1	0	0	0	0	1	1	0	0	0	14
group_1231	hypothetical protein	1	1	0	1	1	0	1	1	1	0	1	1	1	1	1	0	0	0	0	1	1	0	0	0	14
carA_2	Carbamoyl-phosphate synthase small chain	1	1	0	1	1	1	1	1	1	1	0	0	0	0	0	1	1	0	1	0	0	1	0	1	14
group_1663	hypothetical protein	1	1	0	1	1	0	1	1	1	0	1	1	1	1	1	0	0	0	0	1	1	0	0	0	14
group_1664	hypothetical protein	1	1	0	1	1	0	1	1	1	0	1	1	1	1	1	0	0	0	0	1	1	0	0	0	14
group_1665	hypothetical protein	1	1	0	1	1	0	1	1	1	0	1	1	1	1	1	0	0	0	0	1	1	0	0	0	14
group_1667	hypothetical protein	1	1	0	1	1	0	1	1	1	0	1	1	1	1	1	0	0	0	0	1	1	0	0	0	14
group_1668	hypothetical protein	1	1	0	1	1	0	1	1	1	0	1	1	1	1	1	0	0	0	0	1	1	0	0	0	14
group_1669	hypothetical protein	1	1	0	1	1	0	1	1	1	0	1	1	1	1	1	0	0	0	0	1	1	0	0	0	14
group_1671	hypothetical protein	1	1	0	1	1	0	1	1	1	0	1	1	1	1	1	0	0	0	0	1	1	0	0	0	14
group_1672	hypothetical protein	1	1	0	1	1	0	1	1	1	0	1	1	1	1	1	0	0	0	0	1	1	0	0	0	14
group_1674	hypothetical protein	1	1	0	1	1	0	1	1	1	0	1	1	1	1	1	0	0	0	0	1	1	0	0	0	14
group_1675	hypothetical protein	1	1	0	1	1	0	1	1	1	0	1	1	1	1	1	0	0	0	0	1	1	0	0	0	14
group_1714	hypothetical protein	1	1	0	1	1	0	1	1	1	0	1	1	1	1	1	0	0	0	0	1	1	0	0	0	14
group_1715	hypothetical protein	1	1	0	1	1	0	1	1	1	0	1	1	1	1	1	0	0	0	0	1	1	0	0	0	14
group_1761	hypothetical protein	1	1	0	1	1	0	1	1	1	0	1	1	1	1	1	0	0	0	0	1	1	0	0	0	14
group_1762	hypothetical protein	1	1	0	1	1	0	1	1	1	0	1	1	1	1	1	0	0	0	0	1	1	0	0	0	14
group_1763	hypothetical protein	1	1	0	1	1	0	1	1	1	0	1	1	1	1	1	0	0	0	0	1	1	0	0	0	14
group_1764	hypothetical protein	1	1	0	1	1	0	1	1	1	0	1	1	1	1	1	0	0	0	0	1	1	0	0	0	14
group_1765	hypothetical protein	1	1	0	1	1	0	1	1	1	0	1	1	1	1	1	0	0	0	0	1	1	0	0	0	14
group_1766	hypothetical protein	1	1	0	1	1	0	1	1	1	0	1	1	1	1	1	0	0	0	0	1	1	0	0	0	14
traC	Protein TraC	1	1	0	1	1	0	1	1	1	0	1	1	1	1	1	0	0	0	0	1	1	0	0	0	14
group_1768	hypothetical protein	1	1	0	1	1	0	1	1	1	0	1	1	1	1	1	0	0	0	0	1	1	0	0	0	14
group_1769	hypothetical protein	1	1	0	1	1	0	1	1	1	0	1	1	1	1	1	0	0	0	0	1	1	0	0	0	14
group_1770	hypothetical protein	1	1	0	1	1	0	1	1	1	0	1	1	1	1	1	0	0	0	0	1	1	0	0	0	14
group_1771	hypothetical protein	1	1	0	1	1	0	1	1	1	0	1	1	1	1	1	0	0	0	0	1	1	0	0	0	14
group_1772	hypothetical protein	1	1	0	1	1	0	1	1	1	0	1	1	1	1	1	0	0	0	0	1	1	0	0	0	14
group_1773	hypothetical protein	1	1	0	1	1	0	1	1	1	0	1	1	1	1	1	0	0	0	0	1	1	0	0	0	14
group_1774	hypothetical protein	1	1	0	1	1	0	1	1	1	0	1	1	1	1	1	0	0	0	0	1	1	0	0	0	14
group_1775	hypothetical protein	1	1	0	1	1	0	1	1	1	0	1	1	1	1	1	0	0	0	0	1	1	0	0	0	14
group_254	hypothetical protein	1	1	0	1	1	1	1	1	1	1	0	0	0	0	0	1	1	0	1	0	0	1	0	1	14
ycjY	hypothetical protein	0	1	1	1	0	1	1	1	1	0	1	1	1	1	0	0	0	0	0	0	1	1	0	1	14
group_332	hypothetical protein	1	1	1	0	1	0	1	0	0	1	0	0	0	0	1	1	0	1	1	1	0	1	1	1	14
group_371	hypothetical protein	1	1	0	0	0	0	1	0	0	1	1	1	1	1	1	0	0	1	1	1	0	0	1	1	14
group_372	hypothetical protein	0	1	0	0	0	0	1	1	1	1	1	1	1	1	1	0	1	1	1	0	1	0	0	0	14
rmlA	Glucose-1-phosphate thymidylyltransferase	1	0	1	0	1	0	1	0	0	1	1	1	1	1	0	1	0	1	1	1	0	0	1	0	14
uvrC	UvrABC system protein C	0	1	1	0	1	0	1	1	1	1	1	1	1	1	0	1	0	0	1	0	0	0	1	0	14
group_580	hypothetical protein	1	1	0	1	1	0	1	1	1	0	1	1	1	1	1	0	0	0	0	1	1	0	0	0	14
group_655	hypothetical protein	1	1	0	1	1	0	1	1	1	0	1	1	1	1	1	0	0	0	0	1	1	0	0	0	14
group_656	hypothetical protein	1	1	0	1	1	0	1	1	1	0	1	1	1	1	1	0	0	0	0	1	1	0	0	0	14
group_657	hypothetical protein	1	1	0	1	1	0	1	1	1	0	1	1	1	1	1	0	0	0	0	1	1	0	0	0	14
group_676	hypothetical protein	1	1	0	1	1	0	1	1	1	0	1	1	1	1	1	0	0	0	0	1	1	0	0	0	14
intA	Prophage integrase IntA	1	1	0	1	1	0	1	1	1	0	1	1	1	1	1	0	0	0	0	1	1	0	0	0	14
group_701	hypothetical protein	1	1	0	1	0	1	1	0	0	0	1	1	1	1	0	1	1	0	0	0	1	1	0	1	14
group_791	hypothetical protein	1	1	0	1	1	0	1	1	1	0	1	1	1	1	1	0	0	0	0	1	1	0	0	0	14
group_793	hypothetical protein	1	1	0	1	1	0	1	1	1	0	1	1	1	1	1	0	0	0	0	1	1	0	0	0	14
group_794	hypothetical protein	1	1	0	1	1	0	1	1	1	0	1	1	1	1	1	0	0	0	0	1	1	0	0	0	14
dnaG_2	DNA primase	1	1	0	1	1	0	1	1	1	0	1	1	1	1	1	0	0	0	0	1	1	0	0	0	14
group_796	hypothetical protein	1	1	0	1	1	0	1	1	1	0	1	1	1	1	1	0	0	0	0	1	1	0	0	0	14
group_798	hypothetical protein	1	1	0	1	1	0	1	1	1	0	1	1	1	1	1	0	0	0	0	1	1	0	0	0	14
ssb_2	Single-stranded DNA-binding protein	1	1	0	1	1	0	1	1	1	0	1	1	1	1	1	0	0	0	0	1	1	0	0	0	14
group_821	hypothetical protein	1	1	0	1	1	0	1	1	1	0	1	1	1	1	1	0	0	0	0	1	1	0	0	0	14
mcr1	hypothetical protein	1	1	1	1	1	1	0	1	1	0	1	1	1	1	1	0	0	0	0	0	0	1	0	0	14
group_86	hypothetical protein	0	1	0	1	0	0	1	0	0	1	1	1	1	1	1	0	0	1	0	1	1	1	1	0	14
group_868	hypothetical protein	1	1	0	1	1	0	1	1	1	0	1	1	1	1	1	0	0	0	0	1	1	0	0	0	14
group_869	hypothetical protein	1	1	0	1	1	0	1	1	1	0	1	1	1	1	1	0	0	0	0	1	1	0	0	0	14
group_881	hypothetical protein	1	1	1	1	0	1	0	0	0	0	1	1	1	1	0	0	1	0	0	1	1	0	1	1	14
pgdA	Peptidoglycan deacetylase	0	1	1	1	1	0	0	0	0	0	1	1	1	1	1	0	1	0	0	1	1	1	0	1	14
atoC	Regulatory protein AtoC	0	1	1	1	1	0	0	0	0	0	1	1	1	1	1	0	1	0	0	1	1	1	0	1	14
group_932	hypothetical protein	1	1	0	1	1	1	1	1	1	1	0	0	0	0	0	1	1	0	1	0	0	1	0	1	14
group_955	hypothetical protein	0	1	0	0	1	1	0	1	1	1	0	0	0	0	1	1	0	1	1	0	1	1	1	1	14
group_960	hypothetical protein	1	1	0	1	1	0	1	1	1	0	1	1	1	1	1	0	0	0	0	1	1	0	0	0	14
group_1118	hypothetical protein	1	1	0	1	1	0	1	1	1	0	1	1	0	1	1	0	0	0	0	1	1	0	0	0	13
group_1119	hypothetical protein	1	1	0	1	1	0	1	1	1	0	1	1	1	1	1	0	0	0	0	0	1	0	0	0	13
group_1141	hypothetical protein	1	1	1	1	1	1	1	1	1	0	0	0	0	0	0	0	0	1	1	0	1	1	0	0	13
group_1155	hypothetical protein	1	1	0	0	1	0	1	1	1	0	1	1	1	1	1	0	0	0	0	1	1	0	0	0	13
group_1232	hypothetical protein	1	1	0	1	1	0	1	1	1	0	1	1	1	1	0	0	0	0	0	1	1	0	0	0	13
wbpI	UDP-2,3-diacetamido-2,3-dideoxy-D-glucuronate 2-epimerase	1	1	0	0	1	1	1	0	0	1	0	0	0	0	1	1	0	1	0	0	1	1	1	1	13
group_1403	hypothetical protein	0	1	1	1	0	0	1	1	1	0	1	1	1	1	0	0	0	0	1	0	1	1	0	0	13
group_1666	hypothetical protein	1	1	0	1	1	0	1	1	1	0	1	0	1	1	1	0	0	0	0	1	1	0	0	0	13
group_1670	hypothetical protein	1	1	0	1	1	0	1	1	1	0	1	1	1	1	0	0	0	0	0	1	1	0	0	0	13
group_1673	hypothetical protein	1	1	0	1	1	0	1	1	1	0	1	1	1	0	1	0	0	0	0	1	1	0	0	0	13
group_1679	hypothetical protein	1	1	0	1	1	0	1	1	1	0	1	1	1	1	1	0	0	0	0	0	1	0	0	0	13
group_1680	hypothetical protein	1	1	0	1	1	0	1	1	1	0	1	1	1	1	1	0	0	0	0	0	1	0	0	0	13
group_1681	hypothetical protein	1	1	0	1	1	0	1	1	1	0	1	1	1	1	1	0	0	0	0	0	1	0	0	0	13
group_1682	hypothetical protein	1	1	0	1	1	0	1	1	1	0	1	1	1	1	1	0	0	0	0	0	1	0	0	0	13
group_1683	hypothetical protein	1	1	0	1	1	0	1	1	1	0	1	1	1	1	1	0	0	0	0	0	1	0	0	0	13
hcpA	Major exported protein	1	1	0	1	1	0	1	1	1	0	1	1	1	1	1	0	0	0	0	0	1	0	0	0	13
group_1713	hypothetical protein	1	1	0	0	1	0	1	1	1	0	1	1	1	1	1	0	0	0	0	1	1	0	0	0	13
cysC	putative adenylyl-sulfate kinase	1	0	0	1	1	1	1	1	1	1	0	0	0	0	0	1	1	0	1	0	0	1	0	1	13
group_1915	hypothetical protein	0	1	1	1	0	0	0	1	1	0	1	1	1	1	1	0	1	0	0	0	1	0	0	1	13
tdh	hypothetical protein	0	1	0	0	1	0	1	1	1	1	0	0	0	0	1	1	1	1	1	0	1	0	1	0	13
group_238	hypothetical protein	1	1	1	1	0	1	1	1	1	0	0	0	0	0	1	0	0	0	0	1	1	1	0	1	13
group_288	hypothetical protein	1	0	1	0	0	0	0	0	0	1	1	1	1	1	1	0	1	1	0	1	1	1	0	0	13
group_42	hypothetical protein	0	0	0	0	0	1	1	0	0	1	1	1	1	1	1	0	1	1	1	0	0	1	1	0	13
group_476	hypothetical protein	1	1	0	1	1	0	1	1	1	0	1	1	1	1	1	0	0	0	0	0	1	0	0	0	13
group_488	hypothetical protein	1	1	0	1	1	0	1	1	1	0	1	1	0	1	1	0	0	0	0	1	1	0	0	0	13
group_512	hypothetical protein	1	1	0	1	1	1	1	1	1	0	0	0	0	0	0	1	1	0	1	0	0	1	0	1	13
group_546	hypothetical protein	1	1	0	1	1	0	0	1	1	0	1	1	1	1	1	0	0	0	0	1	1	0	0	0	13
group_659	hypothetical protein	1	1	0	1	1	0	0	1	1	0	1	1	1	1	1	0	0	0	0	1	1	0	0	0	13
cirA_2	Colicin I receptor	1	1	1	1	1	0	0	0	0	1	0	0	0	0	1	1	0	1	0	1	1	0	1	1	13
group_867	hypothetical protein	1	1	0	1	1	0	1	1	1	0	1	1	1	0	1	0	0	0	0	1	1	0	0	0	13
group_885	hypothetical protein	1	0	0	0	1	1	0	0	0	1	1	1	1	1	0	0	0	0	1	1	1	1	0	1	13
group_967	hypothetical protein	0	1	1	1	0	0	1	1	1	0	1	1	1	1	0	0	0	0	1	0	1	1	0	0	13
group_1	hypothetical protein	0	0	0	0	0	1	0	1	1	0	0	0	1	1	1	0	0	1	1	0	1	1	1	1	12
group_1111	hypothetical protein	1	1	0	0	0	0	1	1	1	0	1	1	1	1	1	0	0	0	0	1	1	0	0	0	12
group_1120	hypothetical protein	1	1	0	1	1	0	1	1	1	0	1	0	1	1	1	0	0	0	0	0	1	0	0	0	12
group_1233	hypothetical protein	1	1	0	1	1	0	1	0	0	0	1	1	1	1	1	0	0	0	0	1	1	0	0	0	12
group_1234	hypothetical protein	1	1	0	1	1	0	1	0	0	0	1	1	1	1	1	0	0	0	0	1	1	0	0	0	12
group_140	hypothetical protein	1	1	1	1	1	1	1	0	0	1	0	0	0	0	0	0	0	0	0	1	1	1	1	0	12
group_1534	hypothetical protein	0	0	0	0	1	0	0	1	1	1	1	1	1	1	0	1	0	0	1	1	1	0	0	0	12
group_1886	hypothetical protein	0	1	0	1	1	0	1	1	1	0	1	1	1	1	1	0	0	0	0	1	0	0	0	0	12
group_355	hypothetical protein	1	1	1	0	1	1	0	0	0	0	1	1	1	1	0	1	1	1	0	0	0	0	0	0	12
group_37	hypothetical protein	0	0	1	1	0	0	0	1	1	0	1	0	0	0	1	0	1	1	1	0	1	1	1	0	12
group_373	hypothetical protein	0	0	1	1	1	1	0	0	0	0	0	1	1	1	1	1	0	0	0	0	0	1	1	1	12
rfbB	dTDP-glucose 4,6-dehydratase	1	0	1	1	1	0	1	0	0	1	0	0	0	0	0	1	1	1	1	1	0	0	1	0	12
yafQ	mRNA interferase toxin YafQ	0	0	0	0	1	0	0	1	1	1	1	1	1	1	0	1	0	0	1	1	1	0	0	0	12
group_547	hypothetical protein	0	1	0	1	1	0	1	1	1	0	1	1	1	1	1	0	0	0	0	1	0	0	0	0	12
group_565	hypothetical protein	1	1	0	1	1	0	1	0	0	0	1	1	1	1	1	0	0	0	0	1	1	0	0	0	12
group_607	hypothetical protein	0	1	1	1	0	1	0	1	1	0	1	1	1	1	0	0	1	0	0	0	1	0	0	0	12
group_658	hypothetical protein	1	1	0	0	1	0	1	1	1	0	1	1	1	1	1	0	0	0	0	0	1	0	0	0	12
group_797	hypothetical protein	1	1	0	1	1	0	1	1	1	0	1	1	0	1	1	0	0	0	0	0	1	0	0	0	12
group_89	hypothetical protein	0	1	1	0	0	1	1	0	0	1	1	1	1	1	0	1	0	0	0	0	1	0	0	1	12
group_1105	hypothetical protein	1	1	0	0	0	0	0	1	1	0	1	1	1	1	1	0	0	0	0	1	1	0	0	0	11
group_1156	hypothetical protein	1	1	0	1	1	0	1	1	1	0	1	0	1	0	1	0	0	0	0	0	1	0	0	0	11
group_1256	hypothetical protein	1	0	0	0	1	0	0	0	0	1	1	1	1	1	0	0	0	0	1	1	1	0	0	1	11
group_1662	hypothetical protein	1	1	0	1	1	0	0	1	1	1	0	0	0	0	0	0	1	0	1	0	1	0	0	1	11
adhA_1	putative formaldehyde dehydrogenase AdhA	0	0	1	1	0	0	1	1	1	0	0	1	1	1	0	0	1	0	0	0	0	1	1	0	11
group_203	Flagellin A	0	1	0	0	0	0	1	0	0	0	1	1	1	1	1	0	0	1	1	0	1	0	1	0	11
group_22	hypothetical protein	1	0	0	1	0	0	0	0	0	0	1	1	1	1	0	0	1	1	0	0	1	0	1	1	11
group_224	hypothetical protein	0	0	0	0	0	1	0	0	0	0	1	1	1	1	1	0	1	1	0	1	0	0	1	1	11
group_239	hypothetical protein	0	0	0	1	0	1	0	0	0	0	1	1	1	1	0	1	1	0	0	1	1	1	0	0	11
group_266	hypothetical protein	0	0	0	1	0	1	1	0	0	1	0	0	0	0	0	1	1	1	1	1	1	1	0	0	11
group_29	hypothetical protein	1	0	1	1	0	0	1	0	0	1	0	0	0	0	1	1	0	0	1	0	0	1	1	1	11
group_364	hypothetical protein	1	0	0	1	1	1	0	1	1	1	0	0	0	0	0	0	1	0	1	0	0	1	0	1	11
group_400	hypothetical protein	0	0	1	1	0	1	1	1	1	0	0	0	0	0	0	1	1	0	0	0	1	1	0	1	11
group_436	hypothetical protein	0	1	0	1	0	0	1	1	1	1	0	0	0	0	0	1	1	1	0	0	0	1	0	1	11
group_445	hypothetical protein	0	1	1	0	0	0	0	1	1	0	1	1	1	1	1	0	0	0	0	0	1	0	0	1	11
group_472	hypothetical protein	0	0	0	1	0	1	1	0	0	1	0	0	0	0	0	1	1	1	1	1	1	1	0	0	11
group_473	hypothetical protein	0	0	0	0	0	0	0	1	1	0	1	1	1	1	1	0	0	1	1	0	0	0	1	1	11
group_545	hypothetical protein	1	1	0	1	1	0	0	1	1	1	0	0	0	0	0	0	1	0	1	0	1	0	0	1	11
group_575	UvrABC system protein C	1	0	0	1	0	1	0	0	0	0	0	0	0	0	1	0	1	1	1	1	1	1	0	1	11
group_635	hypothetical protein	0	0	0	1	1	0	1	1	1	0	1	1	1	1	1	0	0	0	0	1	0	0	0	0	11
group_678	Asparagine synthetase [glutamine-hydrolyzing] 1	1	1	0	0	1	1	1	0	0	1	0	0	0	0	1	1	0	0	0	0	0	1	1	1	11
gpr_2	hypothetical protein	1	1	1	0	0	0	0	0	0	0	1	1	1	1	0	0	1	0	0	1	0	0	1	1	11
group_748	hypothetical protein	0	0	1	1	0	0	1	1	1	0	1	1	1	1	0	0	1	0	0	1	0	0	0	0	11
group_761	hypothetical protein	0	0	0	1	0	0	0	1	1	0	1	1	1	1	0	0	0	1	0	0	1	1	0	1	11
group_783	Colicin I receptor	1	0	0	1	0	0	1	0	0	1	0	0	0	0	1	1	1	1	1	0	1	0	1	0	11
group_908	Regulatory protein AtoC	1	0	0	0	0	1	1	1	1	1	0	0	0	0	0	1	0	1	1	0	1	0	1	0	11
group_141	hypothetical protein	0	0	0	0	0	0	0	1	1	1	0	0	0	1	0	1	0	1	1	1	0	0	1	1	10
iolG_2	Inositol 2-dehydrogenase/D-chiro-inositol 3-dehydrogenase	0	0	1	0	0	0	0	0	0	0	1	1	1	1	1	0	0	1	1	1	1	0	0	0	10
group_179	hypothetical protein	1	0	0	1	1	0	1	1	1	0	0	0	0	0	1	1	1	1	0	0	0	0	0	0	10
group_190	hypothetical protein	1	1	0	0	1	0	1	1	1	0	1	0	0	0	1	0	0	0	0	1	1	0	0	0	10
group_1935	hypothetical protein	0	1	0	1	0	0	0	1	1	0	1	1	1	1	1	0	0	0	0	1	0	0	0	0	10
group_28	hypothetical protein	1	0	0	0	0	0	0	0	0	1	1	1	1	1	1	0	1	0	1	1	0	0	0	0	10
group_293	Efflux pump membrane transporter BepE	0	0	0	1	0	0	0	1	1	0	1	1	1	1	1	0	1	0	0	0	1	0	0	0	10
group_349	hypothetical protein	1	1	0	1	1	0	1	1	1	0	0	0	0	0	1	0	0	0	0	1	1	0	0	0	10
group_410	hypothetical protein	1	0	0	1	0	0	1	0	0	0	1	1	1	1	1	0	0	0	0	1	1	0	0	0	10
group_46	hypothetical protein	0	0	0	0	0	0	0	0	0	1	0	0	1	1	1	1	1	1	1	0	0	1	1	0	10
group_475	hypothetical protein	1	1	0	1	0	0	0	1	1	0	1	1	1	0	1	0	0	0	0	0	1	0	0	0	10
pglH_1	GalNAc-alpha-(1->4)-GalNAc-alpha-(1->3)-diNAcBac-PP-undecaprenol alpha-1,4-N-acetyl-D-galactosaminyltransferase	1	0	0	0	1	0	1	0	0	1	0	0	0	0	0	1	0	1	1	1	0	1	1	0	10
group_713	putative MFS-type transporter	1	0	0	0	0	1	0	1	1	1	0	1	0	1	1	0	0	0	0	0	0	1	0	1	10
group_733	hypothetical protein	0	1	0	0	0	1	0	1	1	0	1	1	1	1	0	0	0	0	0	1	0	1	0	0	10
group_734	Modification methylase DpnIIB	0	1	0	1	1	1	0	0	0	1	0	0	0	0	1	1	0	0	1	0	0	1	0	1	10
group_901	hypothetical protein	1	0	0	1	0	0	0	0	0	1	1	1	1	1	1	0	1	0	1	0	0	0	0	0	10
group_936	hypothetical protein	1	0	1	1	0	0	1	0	0	0	1	1	1	1	0	0	1	0	0	1	0	0	0	0	10
group_954	hypothetical protein	0	1	0	1	0	0	1	0	0	0	1	1	1	1	1	0	1	0	0	0	1	0	0	0	10
group_964	hypothetical protein	0	1	0	1	0	0	0	1	1	0	1	1	1	1	1	0	0	0	0	1	0	0	0	0	10
group_1162	hypothetical protein	1	1	0	0	1	1	1	0	0	1	0	0	0	0	0	1	0	0	0	0	0	1	0	1	9
group_1274	hypothetical protein	1	0	0	0	1	0	1	0	0	1	0	0	0	0	0	1	0	0	1	1	0	1	1	0	9
group_133	hypothetical protein	0	1	0	0	1	0	0	0	0	1	0	0	0	0	1	1	1	0	0	0	1	0	1	1	9
group_1371	hypothetical protein	0	1	0	1	1	0	0	1	1	0	1	1	1	1	0	0	0	0	0	0	0	0	0	0	9
group_1379	hypothetical protein	0	1	0	0	0	0	0	0	0	1	1	1	1	1	0	1	0	1	1	0	0	0	0	0	9
xerC	Tyrosine recombinase XerC	0	0	0	1	1	0	1	0	0	1	0	0	0	0	1	1	0	1	0	0	1	0	1	0	9
group_1729	hypothetical protein	1	1	0	0	1	1	1	0	0	1	0	0	0	0	0	1	0	0	0	0	0	1	0	1	9
group_1924	hypothetical protein	0	1	0	0	0	0	0	0	0	1	1	1	1	1	0	1	0	1	1	0	0	0	0	0	9
group_204	hypothetical protein	0	0	1	1	0	1	1	0	0	1	0	0	1	0	0	0	0	0	0	0	0	1	1	1	9
group_205	hypothetical protein	1	1	1	0	0	1	0	1	1	0	0	0	0	0	0	0	0	0	0	1	1	1	0	0	9
group_2240	hypothetical protein	0	0	0	1	1	0	0	1	1	0	1	1	1	1	0	0	0	0	0	0	1	0	0	0	9
group_226	hypothetical protein	0	1	1	1	0	1	1	1	1	0	0	0	0	0	0	0	0	0	0	0	1	1	0	0	9
group_261	hypothetical protein	0	1	0	1	1	1	0	1	1	1	0	0	0	0	0	0	1	0	0	0	0	0	0	1	9
group_272	hypothetical protein	1	0	0	1	0	1	0	0	0	0	0	0	0	0	1	0	1	0	0	1	1	1	0	1	9
group_351	hypothetical protein	1	0	1	1	0	1	1	1	1	0	0	0	0	0	0	0	0	0	0	0	1	1	0	0	9
group_401	hypothetical protein	0	0	1	0	0	0	0	0	0	1	1	1	1	1	0	0	1	0	0	1	0	0	0	1	9
group_479	hypothetical protein	1	0	1	0	1	1	0	1	1	0	0	0	0	0	0	1	0	1	0	0	0	1	0	0	9
group_514	hypothetical protein	1	1	0	0	1	1	1	0	0	1	0	0	0	0	0	1	0	0	0	0	0	1	0	1	9
gmhA	Phosphoheptose isomerase	1	1	0	0	1	1	0	1	1	0	0	0	0	0	1	0	0	0	0	0	0	1	1	0	9
group_870	hypothetical protein	1	1	0	1	1	0	1	1	1	0	0	0	0	0	0	0	0	0	0	1	1	0	0	0	9
hddA	D-glycero-alpha-D-manno-heptose 7-phosphate kinase	1	1	0	0	1	1	0	1	1	0	0	0	0	0	1	0	0	0	0	0	0	1	1	0	9
rmd	GDP-6-deoxy-D-mannose reductase	1	1	0	0	1	1	0	1	1	0	0	0	0	0	1	0	0	0	0	0	0	1	1	0	9
group_9	hypothetical protein	0	1	0	1	0	1	0	0	0	1	0	1	1	0	1	0	1	1	0	0	0	0	0	0	9
group_906	Peptidoglycan deacetylase	1	0	1	0	0	1	1	1	1	0	0	0	0	0	0	1	0	1	0	0	0	0	1	0	9
group_948	hypothetical protein	0	1	1	0	0	0	0	1	1	0	1	1	1	1	0	0	0	0	0	0	1	0	0	0	9
group_959	hypothetical protein	0	1	1	1	0	0	0	0	0	0	1	1	1	1	0	0	1	0	0	0	0	0	0	1	9
ytbE_2	putative oxidoreductase/MSMEI_2347	0	1	0	0	0	0	1	1	1	0	0	0	0	0	1	1	1	0	0	0	0	1	1	0	9
group_1006	hypothetical protein	0	0	0	1	0	0	0	0	0	0	1	1	1	1	1	0	0	0	0	0	1	0	0	1	8
group_1007	hypothetical protein	0	0	0	0	1	0	0	1	1	1	0	0	0	0	0	1	0	1	1	0	0	0	1	0	8
group_1010	Colicin I receptor	0	0	0	0	1	1	1	1	1	0	0	0	0	0	0	1	0	0	0	0	0	1	0	1	8
group_1031	hypothetical protein	0	0	0	0	0	0	0	0	0	0	1	1	1	1	0	1	1	1	0	0	0	0	1	0	8
group_1235	hypothetical protein	1	1	0	1	0	0	0	1	1	0	0	0	0	0	1	0	0	0	0	1	1	0	0	0	8
fdtB	dTDP-3-amino-3,6-dideoxy-alpha-D-galactopyranose transaminase	1	0	0	0	1	0	1	0	0	1	0	0	0	0	0	1	0	1	1	1	0	0	0	0	8
group_1408	hypothetical protein	0	0	1	1	0	1	0	0	0	0	0	0	0	0	0	0	0	1	0	1	1	1	0	1	8
group_1557	hypothetical protein	0	0	0	0	0	0	0	1	1	0	1	1	1	1	1	0	0	0	0	1	0	0	0	0	8
group_171	Bacteriohemerythrin	0	0	0	0	1	0	0	0	0	1	0	0	0	0	1	1	1	0	1	0	1	1	0	0	8
group_180	hypothetical protein	0	1	0	1	1	0	1	0	0	0	0	0	0	0	0	0	1	0	0	1	1	0	1	0	8
group_1854	hypothetical protein	1	1	0	0	1	1	1	0	0	1	0	0	0	0	0	1	0	0	0	0	0	1	0	0	8
group_1887	hypothetical protein	0	1	0	0	1	0	0	1	1	0	1	1	1	1	0	0	0	0	0	0	0	0	0	0	8
group_1917	hypothetical protein	0	1	0	0	0	0	0	0	0	1	1	1	1	1	0	1	0	0	1	0	0	0	0	0	8
group_211	hypothetical protein	0	0	0	0	1	1	1	0	0	0	0	0	0	0	1	1	0	1	0	0	1	0	1	0	8
group_2219	hypothetical protein	0	0	0	1	0	0	1	0	0	0	1	1	1	1	0	0	1	0	0	0	0	0	1	0	8
group_223	hypothetical protein	0	1	0	0	0	0	0	0	0	0	1	1	1	1	0	0	0	0	0	1	1	0	1	0	8
group_2395	hypothetical protein	0	0	0	0	1	1	1	1	1	0	0	0	0	0	0	1	0	0	0	0	0	1	0	1	8
group_249	hypothetical protein	1	1	1	0	0	0	0	0	0	0	1	1	1	1	0	0	0	0	0	1	0	0	0	0	8
group_270	hypothetical protein	1	0	0	1	0	1	0	0	0	0	0	0	0	0	0	0	1	0	0	1	1	1	0	1	8
group_283	hypothetical protein	0	1	0	1	0	1	1	1	1	0	0	0	0	0	0	0	0	0	0	0	1	1	0	0	8
group_322	hypothetical protein	1	1	0	0	1	0	1	1	1	0	1	0	0	0	0	0	0	0	0	1	0	0	0	0	8
group_338	hypothetical protein	0	0	0	0	0	0	1	0	0	0	1	1	1	1	0	0	1	1	0	1	0	0	0	0	8
group_442	hypothetical protein	1	1	0	0	0	1	1	1	1	0	0	0	0	0	0	0	0	0	0	0	0	1	0	1	8
rfaY	Lipopolysaccharide core heptose(II) kinase RfaY	1	0	0	1	1	0	0	1	1	0	0	0	0	0	0	1	0	1	1	0	0	0	0	0	8
group_525	hypothetical protein	0	1	0	0	1	0	0	1	1	0	0	0	0	0	1	0	0	1	0	0	0	0	1	1	8
group_531	hypothetical protein	0	0	1	0	1	0	0	1	1	0	0	0	0	0	1	0	0	1	1	1	0	0	0	0	8
group_534	hypothetical protein	0	0	0	1	1	0	0	1	1	1	0	0	0	0	0	0	1	0	1	0	1	0	0	0	8
group_600	hypothetical protein	1	0	0	0	0	0	0	1	1	0	0	0	0	0	1	0	1	0	1	0	0	0	1	1	8
hcpC	Putative beta-lactamase HcpC	1	0	1	0	0	0	1	0	0	0	1	1	1	1	0	0	0	0	0	1	0	0	0	0	8
group_612	hypothetical protein	0	1	1	1	0	0	1	0	0	0	0	0	0	0	1	0	0	0	0	1	1	0	0	1	8
group_613	hypothetical protein	0	1	0	1	0	1	1	0	0	0	0	0	0	0	0	0	0	1	0	1	1	1	0	0	8
group_626	hypothetical protein	0	0	0	1	1	0	0	0	0	0	1	1	1	1	0	0	1	0	0	1	0	0	0	0	8
group_7	hypothetical protein	0	1	1	0	0	0	0	0	0	0	1	0	0	1	0	0	0	1	1	0	1	0	1	0	8
group_708	hypothetical protein	1	0	0	0	0	0	0	0	0	0	1	1	1	1	1	0	0	0	0	0	1	0	1	0	8
group_731	hypothetical protein	0	1	0	0	1	0	0	1	1	0	1	1	1	1	0	0	0	0	0	0	0	0	0	0	8
group_823	hypothetical protein	1	0	0	0	0	0	0	0	0	0	1	1	1	1	1	0	0	0	0	1	1	0	0	0	8
group_941	Magnesium transport protein CorA	0	0	1	1	0	0	1	0	0	0	1	1	1	1	1	0	0	0	0	0	0	0	0	0	8
group_107	hypothetical protein	0	0	0	0	0	0	0	0	0	1	0	0	0	0	1	1	1	0	1	1	0	0	1	0	7
group_110	hypothetical protein	0	0	0	1	0	1	0	0	0	0	0	0	0	0	1	0	0	1	0	0	0	1	1	1	7
group_1255	hypothetical protein	1	1	0	0	0	1	0	0	0	0	0	0	0	0	0	0	0	1	0	0	0	1	1	1	7
group_130	hypothetical protein	0	0	1	0	0	0	1	0	0	0	1	1	1	1	0	0	0	0	1	0	0	0	0	0	7
group_1409	1-deoxy-D-xylulose 5-phosphate reductoisomerase	0	0	1	1	0	0	1	0	0	0	1	1	1	1	0	0	0	0	0	0	0	0	0	0	7
group_145	Aldo-keto reductase IolS	0	0	0	1	1	0	1	0	0	1	0	0	0	0	1	0	0	1	0	0	1	0	0	0	7
patA	Peptidoglycan O-acetyltransferase	0	0	0	0	0	0	0	0	0	0	1	1	1	1	1	0	1	0	0	0	0	0	0	1	7
group_1684	hypothetical protein	1	1	0	0	0	0	0	1	1	0	0	0	0	0	1	0	0	0	0	1	1	0	0	0	7
group_186	hypothetical protein	0	0	0	1	0	0	0	1	1	0	1	1	0	0	1	0	0	0	0	0	1	0	0	0	7
group_1895	hypothetical protein	0	1	1	0	0	1	0	0	0	0	1	1	1	1	0	0	0	0	0	0	0	0	0	0	7
group_1916	hypothetical protein	0	1	0	1	0	1	1	0	0	1	0	0	0	0	0	1	0	0	0	0	0	1	0	0	7
group_1959	hypothetical protein	0	0	1	1	0	0	0	0	0	0	1	1	1	1	0	0	0	0	0	1	0	0	0	0	7
group_1960	hypothetical protein	0	0	1	1	0	0	0	0	0	0	1	1	1	1	0	0	0	0	0	1	0	0	0	0	7
group_1961	hypothetical protein	0	0	1	1	0	0	0	0	0	0	1	1	1	1	0	0	0	0	0	1	0	0	0	0	7
group_23	hypothetical protein	0	1	0	1	0	1	0	1	1	0	0	0	0	0	0	0	0	0	0	0	1	1	0	0	7
group_231	hypothetical protein	0	0	1	0	0	0	0	0	0	1	1	1	0	1	0	0	1	1	0	0	0	0	0	0	7
group_2452	hypothetical protein	0	0	0	0	0	0	1	0	0	0	1	1	1	1	1	0	0	0	0	1	0	0	0	0	7
group_2613	hypothetical protein	0	0	0	0	0	0	0	0	0	0	1	1	1	1	0	0	0	1	0	0	1	0	1	0	7
prpB	2-methylisocitrate lyase	0	0	0	0	0	0	0	0	0	0	1	1	1	1	0	0	0	1	0	0	1	0	1	0	7
group_2615	hypothetical protein	0	0	0	0	0	0	0	0	0	0	1	1	1	1	0	0	0	1	0	0	1	0	1	0	7
group_2616	putative adenylyl-sulfate kinase	0	0	0	0	0	0	0	0	0	0	1	1	1	1	0	0	0	1	0	0	1	0	1	0	7
group_287	hypothetical protein	0	0	0	0	1	1	0	0	0	0	0	0	0	0	0	1	0	1	1	0	0	0	1	1	7
group_350	hypothetical protein	0	1	0	1	0	0	1	0	0	0	0	0	0	0	1	0	0	0	0	1	1	0	0	1	7
group_390	hypothetical protein	1	1	0	1	1	0	0	1	1	0	0	0	0	0	0	0	1	0	0	0	0	0	0	0	7
group_391	hypothetical protein	1	0	0	0	0	1	1	0	0	1	0	0	0	0	0	1	0	0	0	0	0	1	0	1	7
group_406	hypothetical protein	0	0	0	0	0	0	0	1	1	0	1	1	1	1	0	1	0	0	0	0	0	0	0	0	7
group_419	hypothetical protein	1	0	0	0	1	0	0	1	1	0	0	0	0	0	0	1	0	0	1	0	1	0	0	0	7
group_43	hypothetical protein	0	0	0	0	0	0	0	0	0	0	0	1	0	0	1	1	0	1	1	1	0	0	1	0	7
group_468	hypothetical protein	0	0	0	1	0	0	0	1	1	0	1	1	0	0	1	0	0	0	0	0	1	0	0	0	7
group_497	hypothetical protein	1	1	0	1	0	0	0	1	1	0	0	0	0	0	0	0	0	0	0	1	1	0	0	0	7
group_50	hypothetical protein	0	1	0	0	0	0	0	0	0	1	1	0	1	1	1	0	0	0	0	0	0	0	1	0	7
group_532	hypothetical protein	0	0	1	1	0	0	0	1	1	0	0	0	0	0	0	1	1	0	0	0	1	0	0	0	7
group_595	hypothetical protein	1	0	0	0	0	0	1	1	1	1	0	0	0	0	0	0	0	1	0	0	0	0	1	0	7
group_614	hypothetical protein	0	1	0	1	0	1	0	0	0	0	0	0	0	0	1	0	1	0	1	0	0	0	0	1	7
group_618	hypothetical protein	0	0	1	0	1	0	1	1	1	0	0	0	0	0	0	1	0	0	0	1	0	0	0	0	7
group_619	hypothetical protein	0	0	1	1	0	0	0	0	0	0	1	1	1	1	0	0	0	0	0	1	0	0	0	0	7
group_639	hypothetical protein	0	0	0	0	0	1	1	0	0	0	0	0	0	0	1	1	0	0	1	1	1	0	0	0	7
group_673	hypothetical protein	1	1	0	1	1	0	0	1	1	0	0	0	0	0	0	0	0	0	0	0	1	0	0	0	7
group_685	hypothetical protein	1	1	0	0	0	0	0	0	0	0	1	1	1	1	0	0	0	0	0	0	0	1	0	0	7
group_704	hypothetical protein	1	0	0	0	1	0	1	0	0	1	0	0	0	0	0	1	0	1	1	0	0	0	0	0	7
group_760	hypothetical protein	0	0	0	1	0	0	0	0	0	0	1	1	1	1	1	0	1	0	0	0	0	0	0	0	7
group_813	hypothetical protein	1	0	0	0	1	0	1	1	1	0	0	0	0	0	1	1	0	0	0	0	0	0	0	0	7
group_884	mRNA interferase toxin YafQ	1	1	0	0	0	1	0	0	0	0	0	0	0	0	0	0	0	1	0	0	0	1	1	1	7
group_892	hypothetical protein	1	0	0	0	1	0	1	0	0	1	0	0	0	0	0	1	0	1	1	0	0	0	0	0	7
group_945	hypothetical protein	0	1	0	1	0	0	0	0	0	0	1	1	1	1	0	0	0	0	0	0	1	0	0	0	7
ytbE_1	hypothetical protein	1	0	0	0	1	0	0	0	0	1	0	0	0	0	0	0	0	0	1	0	1	1	0	1	7
group_1028	hypothetical protein	0	0	0	0	0	0	0	0	0	1	1	1	1	1	0	0	0	0	0	0	1	0	0	0	6
group_1029	hypothetical protein	0	0	0	0	0	0	0	0	0	1	1	1	1	1	0	0	0	0	0	0	0	0	1	0	6
group_1033	hypothetical protein	0	0	0	0	0	0	0	0	0	0	1	1	1	1	1	0	0	0	0	1	0	0	0	0	6
group_1144	hypothetical protein	1	0	0	0	1	0	1	1	1	0	0	0	0	0	1	0	0	0	0	0	0	0	0	0	6
group_1145	hypothetical protein	1	0	0	0	1	0	1	1	1	0	0	0	0	0	1	0	0	0	0	0	0	0	0	0	6
group_1146	hypothetical protein	1	0	0	0	1	0	1	1	1	0	0	0	0	0	1	0	0	0	0	0	0	0	0	0	6
group_1147	hypothetical protein	1	0	0	0	1	0	1	1	1	0	0	0	0	0	1	0	0	0	0	0	0	0	0	0	6
ptlH	Type IV secretion system protein PtlH	1	0	0	0	1	0	1	1	1	0	0	0	0	0	1	0	0	0	0	0	0	0	0	0	6
group_125	hypothetical protein	1	1	0	0	1	0	1	1	1	0	0	0	0	0	0	0	0	0	0	0	0	0	0	0	6
group_1273	hypothetical protein	1	0	0	0	1	0	0	0	0	1	0	0	0	0	0	1	0	0	1	1	0	0	0	0	6
hddC	D-glycero-alpha-D-manno-heptose 1-phosphate guanylyltransferase	1	1	0	0	1	1	0	0	0	0	0	0	0	0	1	0	0	0	0	0	0	1	0	0	6
group_1303	hypothetical protein	1	0	0	0	0	0	0	1	1	0	0	1	0	0	0	0	0	0	0	1	0	0	1	0	6
group_134	hypothetical protein	1	0	1	0	0	1	0	0	0	0	0	0	0	0	0	0	0	1	0	1	0	1	0	0	6
group_1374	hypothetical protein	0	1	1	0	0	0	0	0	0	0	1	1	1	1	0	0	0	0	0	0	0	0	0	0	6
group_138	hypothetical protein	1	0	0	0	1	1	1	0	0	0	0	1	0	1	0	0	0	0	0	0	0	0	0	0	6
group_1389	hypothetical protein	0	1	0	1	1	0	0	1	1	0	0	0	0	0	0	0	0	0	0	0	1	0	0	0	6
group_1415	hypothetical protein	0	0	1	0	0	0	1	0	0	0	1	1	1	1	0	0	0	0	0	0	0	0	0	0	6
group_1416	hypothetical protein	0	0	1	0	0	0	1	0	0	0	1	1	1	1	0	0	0	0	0	0	0	0	0	0	6
group_1438	hypothetical protein	0	0	0	1	0	0	0	0	0	0	1	1	1	1	0	0	0	0	0	0	1	0	0	0	6
mboIR	Type-2 restriction enzyme MboI	0	0	0	1	1	0	0	0	0	1	0	0	0	0	1	1	0	0	1	0	0	0	0	0	6
group_1494	hypothetical protein	0	0	0	1	1	0	0	0	0	0	1	1	1	1	0	0	0	0	0	0	0	0	0	0	6
dpnM	Modification methylase DpnIIA	0	0	0	0	0	0	0	0	0	1	1	1	1	1	0	0	0	0	0	0	1	0	0	0	6
group_1576	hypothetical protein	0	0	0	0	0	0	0	0	0	1	1	1	1	1	0	0	1	0	0	0	0	0	0	0	6
galE_2	UDP-glucose 4-epimerase	0	0	0	0	0	0	0	0	0	0	1	1	1	1	0	0	0	0	0	1	1	0	0	0	6
group_1685	hypothetical protein	1	1	0	0	0	0	0	1	1	0	0	0	0	0	1	0	0	0	0	0	1	0	0	0	6
group_1693	hypothetical protein	1	0	0	0	1	0	1	1	1	0	0	0	0	0	1	0	0	0	0	0	0	0	0	0	6
group_1694	hypothetical protein	1	0	0	0	1	0	1	1	1	0	0	0	0	0	1	0	0	0	0	0	0	0	0	0	6
group_1698	hypothetical protein	1	0	0	0	1	0	1	1	1	0	0	0	0	0	1	0	0	0	0	0	0	0	0	0	6
group_1699	hypothetical protein	1	0	0	0	1	0	1	1	1	0	0	0	0	0	1	0	0	0	0	0	0	0	0	0	6
group_17	hypothetical protein	0	0	0	1	0	0	0	0	0	0	1	0	1	1	0	1	0	0	0	1	0	0	0	0	6
vbhT	Adenosine monophosphate-protein transferase VbhT	1	0	0	0	1	0	1	1	1	0	0	0	0	0	1	0	0	0	0	0	0	0	0	0	6
traL	Protein TraL	1	0	0	0	1	0	1	1	1	0	0	0	0	0	1	0	0	0	0	0	0	0	0	0	6
traG	Conjugal transfer protein TraG	1	0	0	0	1	0	1	1	1	0	0	0	0	0	1	0	0	0	0	0	0	0	0	0	6
group_1703	hypothetical protein	1	0	0	0	1	0	1	1	1	0	0	0	0	0	1	0	0	0	0	0	0	0	0	0	6
ssb_1	Single-stranded DNA-binding protein	1	0	0	0	1	0	1	1	1	0	0	0	0	0	1	0	0	0	0	0	0	0	0	0	6
group_1705	hypothetical protein	1	0	0	0	1	0	1	1	1	0	0	0	0	0	1	0	0	0	0	0	0	0	0	0	6
group_1706	hypothetical protein	1	0	0	0	1	0	1	1	1	0	0	0	0	0	1	0	0	0	0	0	0	0	0	0	6
group_1707	hypothetical protein	1	0	0	0	1	0	1	1	1	0	0	0	0	0	1	0	0	0	0	0	0	0	0	0	6
group_184	hypothetical protein	0	0	0	1	0	0	0	0	0	0	1	1	1	1	0	0	0	0	0	1	0	0	0	0	6
group_1896	hypothetical protein	0	1	1	0	0	0	0	0	0	0	1	1	1	1	0	0	0	0	0	0	0	0	0	0	6
group_1937	hypothetical protein	0	1	0	1	0	0	0	1	1	0	0	0	0	0	1	0	0	0	0	1	0	0	0	0	6
group_1938	hypothetical protein	0	1	0	1	0	0	0	1	1	0	0	0	0	0	1	0	0	0	0	1	0	0	0	0	6
group_197	hypothetical protein	0	0	0	0	1	0	0	1	1	0	0	1	1	1	0	0	0	0	0	0	0	0	0	0	6
group_2355	hypothetical protein	0	0	0	1	0	0	0	0	0	0	1	1	1	1	1	0	0	0	0	0	0	0	0	0	6
group_2471	hypothetical protein	0	0	0	0	0	0	1	1	1	0	0	0	0	0	0	0	1	1	0	0	0	0	1	0	6
group_2472	hypothetical protein	0	0	0	0	0	0	1	1	1	0	0	0	0	0	0	0	1	1	0	0	0	0	1	0	6
group_2473	hypothetical protein	0	0	0	0	0	0	1	1	1	0	0	0	0	0	0	0	1	1	0	0	0	0	1	0	6
yafQ_1	mRNA interferase toxin YafQ	0	0	0	0	0	0	0	1	1	0	0	0	0	0	0	0	1	1	0	0	0	0	1	1	6
group_2551	hypothetical protein	0	0	0	0	0	0	0	1	1	0	1	1	0	1	1	0	0	0	0	0	0	0	0	0	6
group_2572	hypothetical protein	0	0	0	0	0	0	0	0	0	1	1	1	1	1	0	0	0	0	1	0	0	0	0	0	6
group_2573	hypothetical protein	0	0	0	0	0	0	0	0	0	1	1	1	1	1	0	0	0	0	1	0	0	0	0	0	6
rkpK_2	UDP-glucose 6-dehydrogenase	0	0	0	0	0	0	0	0	0	0	1	1	1	1	0	0	0	0	0	1	1	0	0	0	6
group_2599	UDP-glucose 4-epimerase	0	0	0	0	0	0	0	0	0	0	1	1	1	1	0	0	0	0	0	1	1	0	0	0	6
group_2601	hypothetical protein	0	0	0	0	0	0	0	0	0	0	1	1	1	1	0	0	0	0	0	1	1	0	0	0	6
group_2602	hypothetical protein	0	0	0	0	0	0	0	0	0	0	1	1	1	1	1	0	1	0	0	0	0	0	0	0	6
group_2603	hypothetical protein	0	0	0	0	0	0	0	0	0	0	1	1	1	1	1	0	1	0	0	0	0	0	0	0	6
group_2604	hypothetical protein	0	0	0	0	0	0	0	0	0	0	1	1	1	1	1	0	1	0	0	0	0	0	0	0	6
group_2625	hypothetical protein	0	0	0	0	0	0	0	0	0	0	1	1	1	1	0	0	1	1	0	0	0	0	0	0	6
group_3	hypothetical protein	0	0	1	0	1	1	0	0	0	0	0	0	0	0	0	0	0	0	0	0	1	1	1	0	6
group_303	hypothetical protein	0	0	1	0	0	0	0	0	0	1	1	1	0	1	0	0	0	1	0	0	0	0	0	0	6
group_356	hypothetical protein	0	0	0	0	1	1	1	0	0	0	0	0	0	0	0	1	0	0	0	0	0	1	1	0	6
group_447	hypothetical protein	0	1	0	0	0	1	0	0	0	0	1	0	1	1	0	0	0	0	0	0	1	0	0	0	6
group_462	hypothetical protein	0	0	0	1	1	0	0	0	0	0	0	1	1	1	0	0	0	0	0	0	1	0	0	0	6
group_527	hypothetical protein	0	1	0	0	0	0	0	0	0	1	0	0	0	0	0	0	1	0	1	0	1	0	1	0	6
group_61	hypothetical protein	0	0	0	0	0	0	1	0	0	0	1	1	1	1	0	0	0	0	0	1	0	0	0	0	6
group_628	hypothetical protein	0	0	1	0	0	0	0	1	1	0	0	0	0	0	0	0	1	0	0	0	0	0	1	1	6
group_630	hypothetical protein	0	0	0	1	1	0	0	0	0	0	0	0	0	0	0	1	0	1	1	0	0	0	0	1	6
group_634	hypothetical protein	0	0	0	1	1	0	0	0	0	1	0	0	0	0	0	1	1	0	1	0	0	0	0	0	6
group_651	Methionyl-tRNA formyltransferase	1	0	0	0	0	0	0	1	1	0	0	0	0	0	1	0	0	1	0	0	1	0	0	0	6
group_670	hypothetical protein	0	0	0	0	0	0	1	0	0	0	1	1	1	0	1	0	0	0	0	1	0	0	0	0	6
group_694	Bacteriohemerythrin	1	1	1	0	0	0	0	1	1	0	0	0	0	0	0	0	0	0	0	1	0	0	0	0	6
group_707	hypothetical protein	1	0	0	0	0	0	0	0	0	0	1	1	1	1	1	0	0	0	0	0	0	0	0	0	6
group_740	hypothetical protein	0	1	1	0	0	0	0	1	1	0	1	1	0	0	0	0	0	0	0	0	0	0	0	0	6
group_768	hypothetical protein	0	0	0	0	0	0	1	1	1	0	0	0	0	0	0	0	1	1	0	0	0	0	1	0	6
group_810	hypothetical protein	1	0	0	0	0	1	1	0	0	0	0	0	0	0	0	0	0	1	1	0	0	1	0	0	6
group_811	hypothetical protein	1	0	0	0	1	0	1	1	1	0	0	0	0	0	1	0	0	0	0	0	0	0	0	0	6
group_812	hypothetical protein	1	0	0	0	1	0	1	1	1	0	0	0	0	0	1	0	0	0	0	0	0	0	0	0	6
group_814	hypothetical protein	1	0	0	0	1	0	1	1	1	0	0	0	0	0	1	0	0	0	0	0	0	0	0	0	6
virB4	Type IV secretion system protein virB4	1	0	0	0	1	0	1	1	1	0	0	0	0	0	1	0	0	0	0	0	0	0	0	0	6
group_830	hypothetical protein	1	0	0	0	1	0	0	0	0	1	0	0	0	0	0	1	0	0	1	0	0	0	1	0	6
group_896	hypothetical protein	1	0	0	0	0	0	0	0	0	0	1	1	1	1	1	0	0	0	0	0	0	0	0	0	6
rfbC	dTDP-4-dehydrorhamnose 3,5-epimerase	1	0	0	0	0	0	0	1	1	0	0	0	0	0	1	0	0	0	0	0	0	1	1	0	6
group_965	hypothetical protein	0	1	0	0	0	0	0	0	0	0	1	1	1	1	0	0	1	0	0	0	0	0	0	0	6
group_995	hypothetical protein	0	0	0	1	1	0	1	1	1	0	0	0	0	0	0	0	0	0	0	1	0	0	0	0	6
hcpC_1	Putative beta-lactamase HcpC	0	0	0	1	0	1	0	0	0	0	0	0	0	0	1	0	0	0	0	0	0	1	1	0	5
group_1001	hypothetical protein	0	0	0	1	1	1	0	0	0	0	0	0	0	0	0	0	0	0	1	0	0	1	0	0	5
group_1005	hypothetical protein	0	0	0	1	1	0	0	1	1	0	0	0	0	0	0	0	0	0	0	0	1	0	0	0	5
group_1035	hypothetical protein	0	0	0	0	0	0	0	0	0	0	1	1	1	1	0	0	0	0	0	0	1	0	0	0	5
group_1037	hypothetical protein	0	0	0	0	0	0	0	0	0	0	1	1	0	1	0	1	0	0	1	0	0	0	0	0	5
group_105	hypothetical protein	0	0	0	0	0	0	0	1	1	0	0	0	0	0	0	0	1	0	0	1	0	1	0	0	5
group_1131	hypothetical protein	1	1	1	1	0	0	0	0	0	0	0	0	0	0	0	0	0	0	0	0	0	0	0	1	5
group_1142	hypothetical protein	1	0	0	0	1	0	0	1	1	0	0	0	0	0	1	0	0	0	0	0	0	0	0	0	5
group_115	hypothetical protein	1	0	0	0	0	0	0	0	0	0	1	1	1	1	0	0	0	0	0	0	0	0	0	0	5
mtgA	Monofunctional biosynthetic peptidoglycan transglycosylase	1	0	0	0	1	0	0	0	0	0	0	0	0	0	1	0	0	1	1	0	0	0	0	0	5
group_123	hypothetical protein	1	0	0	1	0	0	0	0	0	0	0	1	1	1	0	0	0	0	0	0	0	0	0	0	5
group_131	hypothetical protein	0	0	1	1	0	0	0	1	1	0	0	0	0	0	0	0	0	0	0	0	1	0	0	0	5
recD2	ATP-dependent RecD-like DNA helicase	1	0	0	0	1	0	0	0	0	1	0	0	0	0	0	1	0	0	1	0	0	0	0	0	5
group_1370	hypothetical protein	0	1	0	1	1	0	0	1	1	0	0	0	0	0	0	0	0	0	0	0	0	0	0	0	5
group_1385	hypothetical protein	0	1	0	0	0	0	0	0	0	1	0	0	0	0	0	0	1	1	0	0	1	0	0	0	5
secB	Protein-export protein SecB	0	1	0	1	0	0	0	1	1	0	0	0	0	0	0	0	0	0	0	1	0	0	0	0	5
group_1411	hypothetical protein	0	0	1	0	0	0	0	0	0	0	1	1	1	1	0	0	0	0	0	0	0	0	0	0	5
group_1414	hypothetical protein	0	0	1	0	0	0	0	0	0	0	1	1	1	1	0	0	0	0	0	0	0	0	0	0	5
group_1417	hypothetical protein	0	0	1	0	0	0	0	0	0	0	1	1	1	1	0	0	0	0	0	0	0	0	0	0	5
group_1420	hypothetical protein	0	0	1	0	0	0	0	0	0	0	1	1	1	1	0	0	0	0	0	0	0	0	0	0	5
group_1466	hypothetical protein	0	0	0	1	0	0	0	0	0	0	1	1	1	1	0	0	0	0	0	0	0	0	0	0	5
group_1477	hypothetical protein	0	0	0	1	1	0	0	0	0	1	0	0	0	0	0	1	0	0	1	0	0	0	0	0	5
group_151	General stress protein 14	1	0	0	0	1	0	0	0	0	0	0	0	0	0	1	0	0	1	1	0	0	0	0	0	5
hcpC_2	Putative beta-lactamase HcpC	0	0	0	1	0	1	0	0	0	0	0	0	0	0	1	0	0	0	0	0	0	1	1	0	5
group_1524	hypothetical protein	0	0	0	1	0	0	0	0	0	0	1	1	1	1	0	0	0	0	0	0	0	0	0	0	5
group_1528	hypothetical protein	0	0	0	1	0	0	0	0	0	0	1	1	1	1	0	0	0	0	0	0	0	0	0	0	5
group_1529	hypothetical protein	0	0	0	1	1	0	1	0	0	0	0	0	0	0	0	0	0	0	0	1	1	0	0	0	5
group_1533	hypothetical protein	0	0	0	0	1	0	1	1	1	0	0	0	0	0	1	0	0	0	0	0	0	0	0	0	5
ubiG_2	hypothetical protein	0	0	0	0	0	1	1	0	0	0	0	0	0	0	1	0	0	0	0	0	0	1	0	1	5
group_1573	hypothetical protein	0	0	0	0	1	0	0	0	0	1	0	0	0	0	1	1	0	0	1	0	0	0	0	0	5
group_1590	hypothetical protein	0	0	0	0	0	0	0	0	0	0	1	1	1	1	1	0	0	0	0	0	0	0	0	0	5
group_1598	hypothetical protein	0	0	0	0	0	0	0	0	0	0	1	1	1	1	1	0	0	0	0	0	0	0	0	0	5
group_1657	hypothetical protein	1	0	0	0	0	0	0	0	0	0	1	1	1	1	0	0	0	0	0	0	0	0	0	0	5
group_1687	hypothetical protein	1	0	0	0	0	0	0	0	0	0	1	1	1	1	0	0	0	0	0	0	0	0	0	0	5
group_1690	hypothetical protein	1	1	1	1	0	0	0	0	0	0	0	0	0	0	0	0	0	0	0	0	0	0	0	1	5
group_1708	hypothetical protein	1	0	0	0	0	0	1	1	1	0	0	0	0	0	1	0	0	0	0	0	0	0	0	0	5
group_1709	hypothetical protein	1	0	0	0	0	0	1	1	1	0	0	0	0	0	1	0	0	0	0	0	0	0	0	0	5
group_1710	hypothetical protein	1	0	0	0	0	0	1	1	1	0	0	0	0	0	1	0	0	0	0	0	0	0	0	0	5
group_1712	hypothetical protein	1	0	0	0	0	0	0	0	0	0	1	1	1	1	0	0	0	0	0	0	0	0	0	0	5
group_1797	hypothetical protein	1	0	0	0	1	0	0	0	0	1	0	0	0	0	0	1	0	0	1	0	0	0	0	0	5
group_1798	hypothetical protein	1	0	0	0	1	0	0	0	0	1	0	0	0	0	0	1	0	0	1	0	0	0	0	0	5
fdtA	TDP-4-oxo-6-deoxy-alpha-D-glucose-3,4-oxoisomerase	1	0	0	0	1	0	0	0	0	1	0	0	0	0	0	1	0	0	1	0	0	0	0	0	5
group_182	CRISPR-associated endonuclease Cas9	0	0	0	1	0	0	1	1	1	0	0	0	0	0	0	0	0	0	1	0	0	0	0	0	5
group_1977	hypothetical protein	0	0	1	0	0	0	0	0	0	0	1	1	1	1	0	0	0	0	0	0	0	0	0	0	5
pqqE	Coenzyme PQQ synthesis protein E	0	0	1	0	0	0	0	0	0	0	1	1	1	1	0	0	0	0	0	0	0	0	0	0	5
group_1982	hypothetical protein	0	0	1	0	0	0	0	0	0	0	1	1	1	1	0	0	0	0	0	0	0	0	0	0	5
group_1983	hypothetical protein	0	0	1	0	0	0	0	0	0	0	1	1	1	1	0	0	0	0	0	0	0	0	0	0	5
wecF_1	TDP-N-acetylfucosamine:lipid II N-acetylfucosaminyltransferase	0	0	1	0	0	0	0	0	0	0	1	1	1	1	0	0	0	0	0	0	0	0	0	0	5
group_1987	Methionyl-tRNA formyltransferase	0	0	1	0	0	0	0	0	0	0	1	1	1	1	0	0	0	0	0	0	0	0	0	0	5
wecF_2	TDP-N-acetylfucosamine:lipid II N-acetylfucosaminyltransferase	0	0	1	0	0	0	0	0	0	0	1	1	1	1	0	0	0	0	0	0	0	0	0	0	5
wecE	dTDP-4-amino-4,6-dideoxygalactose transaminase	0	0	1	0	0	0	0	0	0	0	1	1	1	1	0	0	0	0	0	0	0	0	0	0	5
group_210	hypothetical protein	1	0	0	0	0	1	0	0	0	1	0	0	0	0	0	0	0	0	0	0	0	0	1	1	5
group_2177	hypothetical protein	0	0	0	1	0	0	1	0	0	0	0	0	0	0	0	0	1	0	0	1	0	0	1	0	5
group_2557	hypothetical protein	0	0	0	0	0	0	0	0	0	1	1	1	1	1	0	0	0	0	0	0	0	0	0	0	5
group_2558	hypothetical protein	0	0	0	0	0	0	0	0	0	1	1	1	1	1	0	0	0	0	0	0	0	0	0	0	5
group_2559	hypothetical protein	0	0	0	0	0	0	0	0	0	1	1	1	1	1	0	0	0	0	0	0	0	0	0	0	5
group_2569	hypothetical protein	0	0	0	0	0	0	0	0	0	1	1	1	1	1	0	0	0	0	0	0	0	0	0	0	5
group_2570	hypothetical protein	0	0	0	0	0	0	0	0	0	1	1	1	1	1	0	0	0	0	0	0	0	0	0	0	5
group_2571	hypothetical protein	0	0	0	0	0	0	0	0	0	1	1	1	0	1	0	0	0	0	1	0	0	0	0	0	5
group_260	hypothetical protein	0	0	0	1	1	0	0	1	1	0	0	0	0	0	0	0	0	0	1	0	0	0	0	0	5
group_2611	hypothetical protein	0	0	0	0	0	0	0	0	0	0	1	1	1	1	0	0	0	0	0	1	0	0	0	0	5
group_2623	hypothetical protein	0	0	0	0	0	0	0	0	0	0	1	1	1	1	0	0	0	0	0	0	1	0	0	0	5
mdaB_2	Modulator of drug activity B	0	0	0	0	0	0	0	0	0	0	1	1	1	1	0	0	0	0	0	0	1	0	0	0	5
group_2626	hypothetical protein	0	0	0	0	0	0	0	0	0	0	1	1	1	1	0	0	0	0	1	0	0	0	0	0	5
group_27	hypothetical protein	0	0	0	1	0	1	1	0	0	0	0	0	0	0	0	0	0	0	0	0	1	1	0	0	5
group_318	hypothetical protein	0	0	0	1	0	0	0	1	1	0	0	0	0	0	1	0	0	0	0	0	1	0	0	0	5
group_325	hypothetical protein	0	0	0	0	0	0	0	0	0	1	1	1	0	1	0	0	0	0	0	1	0	0	0	0	5
group_35	hypothetical protein	0	0	0	0	0	0	0	0	0	0	0	0	0	1	0	0	0	0	1	0	1	1	1	0	5
group_352	hypothetical protein	0	1	1	1	1	0	0	0	0	0	0	0	0	0	0	0	0	0	0	0	1	0	0	0	5
group_4	hypothetical protein	0	0	0	0	0	0	1	0	0	0	0	0	0	0	0	0	0	0	1	0	1	1	1	0	5
group_429	hypothetical protein	1	0	0	0	1	0	0	0	0	1	0	0	0	0	0	0	0	0	1	1	0	0	0	0	5
group_44	hypothetical protein	0	0	0	0	0	0	0	0	0	0	0	1	1	0	0	0	1	0	1	0	0	1	0	0	5
group_454	hypothetical protein	0	0	1	0	0	0	0	0	0	0	1	1	1	1	0	0	0	0	0	0	0	0	0	0	5
group_460	hypothetical protein	0	0	1	0	0	0	1	0	0	0	0	1	1	1	0	0	0	0	0	0	0	0	0	0	5
group_467	Lipopolysaccharide core heptose(II) kinase RfaY	0	0	0	1	0	0	0	1	1	1	0	0	0	0	0	1	0	0	0	0	0	0	0	0	5
group_535	hypothetical protein	0	0	0	1	1	0	0	1	1	0	0	0	0	0	0	0	0	0	0	0	1	0	0	0	5
group_57	hypothetical protein	0	0	0	0	0	0	1	0	0	0	1	0	0	1	1	0	0	0	0	1	0	0	0	0	5
group_605	hypothetical protein	1	0	0	0	0	1	1	0	0	0	0	0	0	0	1	0	0	0	0	0	0	0	1	0	5
group_609	hypothetical protein	0	0	1	1	0	0	0	0	0	0	0	0	0	0	0	0	1	0	0	1	0	0	0	1	5
group_610	hypothetical protein	0	1	0	0	0	0	1	0	0	0	0	0	0	0	1	0	0	0	0	1	1	0	0	0	5
group_616	hypothetical protein	0	1	0	0	0	0	0	0	0	1	0	0	0	0	0	0	1	0	0	0	1	0	1	0	5
group_627	Chromosome partition protein Smc	0	0	1	1	0	0	0	0	0	0	0	0	0	0	0	0	0	0	0	0	1	1	0	1	5
group_633	hypothetical protein	0	0	0	1	1	0	1	0	0	0	0	0	0	0	0	0	0	1	0	0	1	0	0	0	5
group_649	hypothetical protein	1	0	0	1	0	0	0	0	0	1	0	0	0	0	0	0	0	0	0	0	1	0	1	0	5
group_661	hypothetical protein	1	0	1	0	0	0	1	0	0	0	0	0	0	0	1	0	0	0	1	0	0	0	0	0	5
group_703	hypothetical protein	1	0	0	0	0	0	0	1	1	1	0	0	0	0	0	0	1	0	0	0	0	0	0	0	5
group_732	hypothetical protein	0	1	0	0	1	0	0	1	1	0	0	0	0	0	0	0	0	0	0	0	1	0	0	0	5
group_765	hypothetical protein	0	0	0	0	1	0	0	0	0	1	0	0	0	0	0	1	0	0	1	1	0	0	0	0	5
group_772	hypothetical protein	0	0	0	0	0	0	0	0	0	0	0	1	1	1	0	1	0	0	0	1	0	0	0	0	5
group_785	hypothetical protein	0	0	0	0	0	0	1	0	0	0	0	0	0	0	1	1	1	0	0	1	0	0	0	0	5
group_84	hypothetical protein	0	1	0	0	1	0	0	1	1	0	0	0	0	0	0	0	0	0	0	0	0	0	1	0	5
group_900	hypothetical protein	1	0	0	0	0	1	0	1	1	0	0	0	0	0	0	0	0	0	0	0	0	1	0	0	5
group_952	hypothetical protein	0	1	0	0	0	1	0	0	0	0	0	0	0	0	0	0	0	0	0	0	1	1	1	0	5
group_963	hypothetical protein	0	1	0	0	1	0	0	0	0	0	0	0	0	0	0	1	1	0	0	0	0	0	1	0	5
group_969	hypothetical protein	0	0	1	0	0	0	0	0	0	0	1	1	1	1	0	0	0	0	0	0	0	0	0	0	5
group_971	hypothetical protein	0	0	1	0	0	0	1	0	0	0	0	1	1	1	0	0	0	0	0	0	0	0	0	0	5
group_972	hypothetical protein	0	0	1	0	0	0	1	0	0	0	1	1	0	1	0	0	0	0	0	0	0	0	0	0	5
porA_3	Major outer membrane protein	0	0	1	0	1	1	0	0	0	0	0	0	0	0	0	0	0	0	0	0	0	1	0	1	5
group_983	hypothetical protein	0	0	0	1	0	0	0	1	1	0	0	0	0	0	1	0	0	0	0	1	0	0	0	0	5
group_997	hypothetical protein	0	0	0	1	0	0	0	1	1	0	0	0	0	0	1	1	0	0	0	0	0	0	0	0	5
group_998	hypothetical protein	0	0	0	1	1	0	0	1	1	0	0	0	0	0	0	0	0	0	0	0	1	0	0	0	5
group_1013	hypothetical protein	0	0	0	0	0	0	1	1	1	0	0	0	0	0	0	0	0	0	0	0	0	0	1	0	4
group_1014	hypothetical protein	0	0	0	0	0	0	1	1	1	0	0	0	0	0	0	1	0	0	0	0	0	0	0	0	4
group_1015	Putative beta-lactamase HcpC	0	0	0	0	0	0	0	1	1	0	0	0	0	0	0	1	1	0	0	0	0	0	0	0	4
group_1019	IS607 family transposase ISCfe1	0	0	0	0	0	0	0	1	1	1	0	0	0	0	0	0	0	0	0	1	0	0	0	0	4
group_1021	hypothetical protein	0	0	0	0	0	0	0	1	1	0	0	0	0	0	1	1	0	0	0	0	0	0	0	0	4
group_1022	hypothetical protein	0	0	0	0	0	0	0	1	1	0	0	0	0	0	1	1	0	0	0	0	0	0	0	0	4
group_1023	hypothetical protein	0	0	0	0	0	0	0	1	1	0	0	0	0	0	1	0	0	0	0	0	0	0	0	1	4
pglH_2	GalNAc-alpha-(1->4)-GalNAc-alpha-(1->3)-diNAcBac-PP-undecaprenol alpha-1,4-N-acetyl-D-galactosaminyltransferase	0	0	0	0	0	0	0	1	1	0	0	0	0	0	1	0	0	0	0	0	0	0	0	1	4
tarF	hypothetical protein	0	0	0	0	0	0	0	1	1	0	0	0	0	0	0	0	0	1	0	0	0	0	1	0	4
group_1026	hypothetical protein	0	0	0	0	0	0	0	1	1	0	0	0	0	0	0	0	0	1	0	0	0	0	1	0	4
aacA-aphD	bifunctional aminoglycoside N-acetyltransferase AAC(6')-Ie/aminoglycoside O-phosphotransferase APH(2'')-Ia	0	0	0	0	0	0	0	0	0	0	1	1	1	1	0	0	0	0	0	0	0	0	0	0	4
group_1034	hypothetical protein	0	0	0	0	0	0	0	0	0	0	1	1	1	1	0	0	0	0	0	0	0	0	0	0	4
group_1036	hypothetical protein	0	0	0	0	0	0	0	0	0	0	1	1	1	1	0	0	0	0	0	0	0	0	0	0	4
group_1103	hypothetical protein	0	0	0	1	0	0	0	1	1	0	0	0	0	0	1	0	0	0	0	0	0	0	0	0	4
group_1112	hypothetical protein	0	0	0	1	0	0	0	1	1	0	0	0	0	0	1	0	0	0	0	0	0	0	0	0	4
group_1115	hypothetical protein	1	0	0	1	1	0	0	0	0	0	0	0	0	0	0	0	0	0	0	0	1	0	0	0	4
group_1130	hypothetical protein	1	0	1	0	0	0	0	1	1	0	0	0	0	0	0	0	0	0	0	0	0	0	0	0	4
group_1143	hypothetical protein	1	0	0	0	1	0	1	0	0	0	0	0	0	0	1	0	0	0	0	0	0	0	0	0	4
group_1194	hypothetical protein	1	0	0	0	1	0	0	0	0	0	0	0	0	0	0	0	0	1	1	0	0	0	0	0	4
group_1239	hypothetical protein	1	1	1	0	0	0	0	0	0	0	0	0	0	0	0	0	1	0	0	0	0	0	0	0	4
group_1240	hypothetical protein	1	1	1	0	0	0	0	0	0	0	0	0	0	0	0	0	1	0	0	0	0	0	0	0	4
fcl	GDP-L-fucose synthase	1	0	0	0	0	0	0	1	1	0	0	0	0	0	0	0	0	0	0	0	0	0	1	0	4
group_132	hypothetical protein	0	0	1	0	0	1	0	0	0	0	0	0	0	0	0	0	0	1	0	0	0	1	0	0	4
group_135	D-alanine--poly(phosphoribitol) ligase subunit 1	0	0	0	0	0	0	0	0	0	0	0	0	0	0	1	0	0	0	0	0	1	0	1	1	4
group_1373	hypothetical protein	0	1	0	0	0	0	0	0	0	0	0	0	0	0	0	0	0	0	0	0	0	1	1	1	4
group_1380	hypothetical protein	0	1	0	0	0	0	0	0	0	1	0	0	0	0	0	0	0	1	0	0	0	0	1	0	4
group_1402	hypothetical protein	0	1	0	0	0	0	0	0	0	0	1	0	1	1	0	0	0	0	0	0	0	0	0	0	4
group_1441	hypothetical protein	1	0	0	1	0	0	0	0	0	0	0	0	0	0	0	0	0	0	0	1	1	0	0	0	4
group_1449	hypothetical protein	0	0	0	1	0	0	0	0	0	0	0	0	0	0	0	1	0	0	0	0	1	0	1	0	4
group_1464	hypothetical protein	0	0	0	1	0	0	0	1	1	0	0	0	0	0	0	0	0	0	0	0	0	0	0	1	4
group_1476	hypothetical protein	0	0	0	1	0	0	0	0	0	0	0	0	0	0	0	1	0	0	0	0	1	0	1	0	4
group_1481	hypothetical protein	0	0	0	1	0	0	0	1	1	0	0	0	0	0	0	0	0	0	0	1	0	0	0	0	4
ydjM	Inner membrane protein YdjM	0	0	0	1	0	0	0	1	1	0	0	0	0	0	1	0	0	0	0	0	0	0	0	0	4
group_1491	hypothetical protein	0	0	0	1	0	0	0	1	1	0	0	0	0	0	1	0	0	0	0	0	0	0	0	0	4
group_1496	hypothetical protein	0	0	0	1	0	0	0	1	1	0	0	0	0	0	1	0	0	0	0	0	0	0	0	0	4
group_1497	hypothetical protein	0	0	0	1	0	0	0	1	1	0	0	0	0	0	1	0	0	0	0	0	0	0	0	0	4
group_1498	hypothetical protein	0	0	0	1	0	0	0	1	1	0	0	0	0	0	1	0	0	0	0	0	0	0	0	0	4
group_1499	hypothetical protein	0	0	0	1	0	0	0	1	1	0	0	0	0	0	1	0	0	0	0	0	0	0	0	0	4
group_1502	hypothetical protein	0	0	0	1	0	0	0	1	1	0	0	0	0	0	1	0	0	0	0	0	0	0	0	0	4
group_1503	hypothetical protein	0	0	0	1	0	0	0	1	1	0	0	0	0	0	1	0	0	0	0	0	0	0	0	0	4
group_1504	hypothetical protein	0	0	0	1	0	0	0	1	1	0	0	0	0	0	1	0	0	0	0	0	0	0	0	0	4
group_1505	hypothetical protein	0	0	0	1	0	0	0	1	1	0	0	0	0	0	1	0	0	0	0	0	0	0	0	0	4
group_1506	hypothetical protein	0	0	0	1	0	0	0	1	1	0	0	0	0	0	1	0	0	0	0	0	0	0	0	0	4
group_1507	hypothetical protein	0	0	0	1	0	0	0	1	1	0	0	0	0	0	1	0	0	0	0	0	0	0	0	0	4
group_1508	hypothetical protein	0	0	0	1	0	0	0	1	1	0	0	0	0	0	1	0	0	0	0	0	0	0	0	0	4
group_1509	hypothetical protein	0	0	0	1	0	0	0	1	1	0	0	0	0	0	1	0	0	0	0	0	0	0	0	0	4
group_1510	hypothetical protein	0	0	0	1	0	0	0	1	1	0	0	0	0	0	1	0	0	0	0	0	0	0	0	0	4
group_1514	hypothetical protein	0	0	0	1	0	0	0	1	1	0	0	0	0	0	1	0	0	0	0	0	0	0	0	0	4
group_1516	hypothetical protein	0	0	0	1	0	0	0	1	1	0	0	0	0	0	0	0	1	0	0	0	0	0	0	0	4
group_1520	hypothetical protein	0	0	0	1	0	0	0	1	1	0	0	0	0	0	0	0	1	0	0	0	0	0	0	0	4
group_1521	hypothetical protein	0	0	0	1	0	0	0	1	1	0	0	0	0	0	0	0	1	0	0	0	0	0	0	0	4
group_1531	hypothetical protein	0	0	0	1	0	0	0	1	1	0	0	0	0	0	1	0	0	0	0	0	0	0	0	0	4
group_1539	hypothetical protein	0	0	0	0	1	0	0	0	0	0	1	1	0	1	0	0	0	0	0	0	0	0	0	0	4
group_1541	hypothetical protein	0	0	0	0	0	1	1	0	0	0	0	0	0	0	0	0	0	0	0	0	0	1	0	1	4
group_1543	GMP synthase [glutamine-hydrolyzing]	0	0	0	0	0	1	0	0	0	0	0	0	0	0	0	0	0	0	0	0	1	1	0	1	4
group_1561	hypothetical protein	0	0	0	0	0	0	0	1	1	0	0	0	0	0	1	1	0	0	0	0	0	0	0	0	4
cysQ	3'(2'),5'-bisphosphate nucleotidase CysQ	0	0	0	0	0	0	0	1	1	0	0	0	0	0	0	0	1	1	0	0	0	0	0	0	4
[truncated: 2,066 more rows]

## Sheet: gene_presence_absence_2
Gene	Non-unique Gene name	Annotation	No. isolates	No. sequences	Avg sequences per isolate	Genome Fragment	Order within Fragment	Accessory Fragment	Accessory Order with Fragment	QC	Min group size nuc	Max group size nuc	Avg group size nuc	2013BJHL.fna	229254_12.fna	229313_12.fna	229334_12.fna	229336_12.fna	35818_8.fna	35818_9.fna	MGYG-HGUT-01312.fna	MIT_98-5489.fna	NAP10B8.fna	NAP11B31.fna	NAP12B32.fna	NAP13B35.fna	NAP14B36.fna	NAP1W4.fna	NAP2W5.fna	NAP3W17.fna	NAP5W19.fna	NAP6W24.fna	NAP8W25.fna	NCTC12824.fna	NCTC13154.fna	NCTC13156.fna	UBA1817.fna
group_1008		hypothetical protein	24	24	1	116	3021				2648	2651	2648	ICEFEHNL_00065	KKKLEADB_01355	EGPPAKFB_01284	PGMHEJOG_00445	HHEDJHIJ_01510	DHKINCFA_00674	GFFPDLLM_00866	AFKOEFBB_01714	EDGCFBHF_01714	BIAGFMJD_01539	FHNALAFC_01551	JJMOAIAC_01070	JOECKIBA_00829	PIFNGKOP_00270	BMNEJHIH_00107	OGMHINHN_01053	HBFAJDBN_00071	GAMNPPEO_01461	HGODCMBH_01387	IFAIECJA_01587	IBAEMBCK_00252	DKACKIIG_01127	KDBBJBFG_00822	ADKJAIGB_01281
murG		UDP-N-acetylglucosamine--N-acetylmuramyl-(pentapeptide) pyrophosphoryl-undecaprenol N-acetylglucosamine transferase	24	24	1	116	3076				1079	1079	1079	ICEFEHNL_00012	KKKLEADB_01408	EGPPAKFB_01337	PGMHEJOG_00498	HHEDJHIJ_01457	DHKINCFA_00621	GFFPDLLM_00812	AFKOEFBB_01767	EDGCFBHF_01767	BIAGFMJD_00349	FHNALAFC_01255	JJMOAIAC_00583	JOECKIBA_00881	PIFNGKOP_00323	BMNEJHIH_01146	OGMHINHN_01010	HBFAJDBN_00124	GAMNPPEO_00602	HGODCMBH_01356	IFAIECJA_01399	IBAEMBCK_00199	DKACKIIG_01074	KDBBJBFG_00769	ADKJAIGB_01537
hemN_1		Oxygen-independent coproporphyrinogen III oxidase	24	24	1	116	3069				1367	1367	1367	ICEFEHNL_00019	KKKLEADB_01401	EGPPAKFB_01330	PGMHEJOG_00491	HHEDJHIJ_01464	DHKINCFA_00628	GFFPDLLM_00819	AFKOEFBB_01760	EDGCFBHF_01760	BIAGFMJD_00356	FHNALAFC_01248	JJMOAIAC_00590	JOECKIBA_00874	PIFNGKOP_00316	BMNEJHIH_01153	OGMHINHN_01003	HBFAJDBN_00117	GAMNPPEO_00609	HGODCMBH_01363	IFAIECJA_01406	IBAEMBCK_00206	DKACKIIG_01081	KDBBJBFG_00776	ADKJAIGB_01530
group_1066		hypothetical protein	24	24	1	116	3060				527	545	543	ICEFEHNL_00027	KKKLEADB_01393	EGPPAKFB_01322	PGMHEJOG_00483	HHEDJHIJ_01472	DHKINCFA_00636	GFFPDLLM_00828	AFKOEFBB_01752	EDGCFBHF_01752	BIAGFMJD_01412	FHNALAFC_01240	JJMOAIAC_00598	JOECKIBA_00866	PIFNGKOP_00308	BMNEJHIH_01161	OGMHINHN_00995	HBFAJDBN_00109	GAMNPPEO_00617	HGODCMBH_01371	IFAIECJA_00613	IBAEMBCK_00214	DKACKIIG_01089	KDBBJBFG_00784	ADKJAIGB_01522
group_1067		hypothetical protein	24	24	1	116	3050				830	830	830	ICEFEHNL_00036	KKKLEADB_01384	EGPPAKFB_01313	PGMHEJOG_00474	HHEDJHIJ_01481	DHKINCFA_00645	GFFPDLLM_00837	AFKOEFBB_01743	EDGCFBHF_01743	BIAGFMJD_01421	FHNALAFC_01231	JJMOAIAC_00607	JOECKIBA_00857	PIFNGKOP_00299	BMNEJHIH_01170	OGMHINHN_00986	HBFAJDBN_00100	GAMNPPEO_00626	HGODCMBH_01416	IFAIECJA_00622	IBAEMBCK_00223	DKACKIIG_01098	KDBBJBFG_00793	ADKJAIGB_01513
fliW		Flagellar assembly factor FliW	24	24	1	116	3025				392	392	392	ICEFEHNL_00061	KKKLEADB_01359	EGPPAKFB_01288	PGMHEJOG_00449	HHEDJHIJ_01506	DHKINCFA_00670	GFFPDLLM_00862	AFKOEFBB_01718	EDGCFBHF_01718	BIAGFMJD_01543	FHNALAFC_01555	JJMOAIAC_01074	JOECKIBA_00833	PIFNGKOP_00274	BMNEJHIH_00111	OGMHINHN_01057	HBFAJDBN_00075	GAMNPPEO_01465	HGODCMBH_01391	IFAIECJA_01591	IBAEMBCK_00248	DKACKIIG_01123	KDBBJBFG_00818	ADKJAIGB_01488
group_1069		hypothetical protein	24	24	1	116	3022				242	1379	1331	ICEFEHNL_00064	KKKLEADB_01356	EGPPAKFB_01285	PGMHEJOG_00446	HHEDJHIJ_01509	DHKINCFA_00673	GFFPDLLM_00865	AFKOEFBB_01715	EDGCFBHF_01715	BIAGFMJD_01540	FHNALAFC_01552	JJMOAIAC_01071	JOECKIBA_00830	PIFNGKOP_00271	BMNEJHIH_00108	OGMHINHN_01054	HBFAJDBN_00072	GAMNPPEO_01462	HGODCMBH_01388	IFAIECJA_01588	IBAEMBCK_00251	DKACKIIG_01126	KDBBJBFG_00821	ADKJAIGB_01485
pepA		Cytosol aminopeptidase	24	24	1	116	3017				1424	1424	1424	ICEFEHNL_00069	KKKLEADB_01351	EGPPAKFB_01280	PGMHEJOG_00441	HHEDJHIJ_01514	DHKINCFA_00678	GFFPDLLM_00870	AFKOEFBB_01710	EDGCFBHF_01710	BIAGFMJD_01535	FHNALAFC_01547	JJMOAIAC_01066	JOECKIBA_00825	PIFNGKOP_00266	BMNEJHIH_00103	OGMHINHN_01049	HBFAJDBN_00067	GAMNPPEO_01457	HGODCMBH_01383	IFAIECJA_01583	IBAEMBCK_00256	DKACKIIG_01131	KDBBJBFG_00826	ADKJAIGB_01285
metH		Methionine synthase	24	24	1	116	3014				2090	3440	3383	ICEFEHNL_00072	KKKLEADB_01348	EGPPAKFB_01277	PGMHEJOG_00438	HHEDJHIJ_01517	DHKINCFA_00681	GFFPDLLM_00873	AFKOEFBB_01707	EDGCFBHF_01707	BIAGFMJD_01532	FHNALAFC_01544	JJMOAIAC_01063	JOECKIBA_00822	PIFNGKOP_00263	BMNEJHIH_00100	OGMHINHN_01046	HBFAJDBN_00064	GAMNPPEO_01454	HGODCMBH_01380	IFAIECJA_01580	IBAEMBCK_00259	DKACKIIG_01134	KDBBJBFG_00829	ADKJAIGB_01288
truA		tRNA pseudouridine synthase A	24	24	1	116	3012				719	722	721	ICEFEHNL_00074	KKKLEADB_01346	EGPPAKFB_01275	PGMHEJOG_00436	HHEDJHIJ_01519	DHKINCFA_00683	GFFPDLLM_00875	AFKOEFBB_01705	EDGCFBHF_01705	BIAGFMJD_01530	FHNALAFC_01371	JJMOAIAC_01061	JOECKIBA_00820	PIFNGKOP_00261	BMNEJHIH_00098	OGMHINHN_01044	HBFAJDBN_00062	GAMNPPEO_00300	HGODCMBH_01378	IFAIECJA_01578	IBAEMBCK_00261	DKACKIIG_01136	KDBBJBFG_00831	ADKJAIGB_01290
group_1074		hypothetical protein	24	24	1	116	3011				944	1025	1021	ICEFEHNL_00075	KKKLEADB_01345	EGPPAKFB_01274	PGMHEJOG_00435	HHEDJHIJ_01520	DHKINCFA_00684	GFFPDLLM_00876	AFKOEFBB_01704	EDGCFBHF_01704	BIAGFMJD_01529	FHNALAFC_01372	JJMOAIAC_01060	JOECKIBA_00819	PIFNGKOP_00260	BMNEJHIH_00097	OGMHINHN_01043	HBFAJDBN_00061	GAMNPPEO_00299	HGODCMBH_01377	IFAIECJA_01577	IBAEMBCK_00262	DKACKIIG_01137	KDBBJBFG_00832	ADKJAIGB_01291
group_1075		hypothetical protein	24	24	1	116	3006				1295	1295	1295	ICEFEHNL_00080	KKKLEADB_01340	EGPPAKFB_01269	PGMHEJOG_00430	HHEDJHIJ_01525	DHKINCFA_00689	GFFPDLLM_00881	AFKOEFBB_01699	EDGCFBHF_01699	BIAGFMJD_01524	FHNALAFC_01377	JJMOAIAC_01055	JOECKIBA_00814	PIFNGKOP_00255	BMNEJHIH_00092	OGMHINHN_01038	HBFAJDBN_00056	GAMNPPEO_00294	HGODCMBH_00317	IFAIECJA_00378	IBAEMBCK_00267	DKACKIIG_01142	KDBBJBFG_00837	ADKJAIGB_01296
yfiC		tRNA1(Val) (adenine(37)-N6)-methyltransferase	24	24	1	116	3004				692	692	692	ICEFEHNL_00082	KKKLEADB_01338	EGPPAKFB_01267	PGMHEJOG_00428	HHEDJHIJ_01527	DHKINCFA_00691	GFFPDLLM_00883	AFKOEFBB_01697	EDGCFBHF_01697	BIAGFMJD_01522	FHNALAFC_01379	JJMOAIAC_01053	JOECKIBA_00812	PIFNGKOP_00253	BMNEJHIH_00090	OGMHINHN_01036	HBFAJDBN_00054	GAMNPPEO_00292	HGODCMBH_00315	IFAIECJA_00380	IBAEMBCK_00269	DKACKIIG_01144	KDBBJBFG_00839	ADKJAIGB_01298
group_1077		hypothetical protein	24	24	1	116	3003				437	437	437	ICEFEHNL_00083	KKKLEADB_01337	EGPPAKFB_01266	PGMHEJOG_00427	HHEDJHIJ_01528	DHKINCFA_00692	GFFPDLLM_00884	AFKOEFBB_01696	EDGCFBHF_01696	BIAGFMJD_01521	FHNALAFC_01497	JJMOAIAC_01052	JOECKIBA_00811	PIFNGKOP_00252	BMNEJHIH_00089	OGMHINHN_01035	HBFAJDBN_00053	GAMNPPEO_00291	HGODCMBH_00314	IFAIECJA_00381	IBAEMBCK_00270	DKACKIIG_01145	KDBBJBFG_00840	ADKJAIGB_01299
group_1078		hypothetical protein	24	24	1	116	3001				1838	1916	1909	ICEFEHNL_00085	KKKLEADB_01335	EGPPAKFB_01264	PGMHEJOG_00425	HHEDJHIJ_01530	DHKINCFA_00694	GFFPDLLM_00886	AFKOEFBB_01694	EDGCFBHF_01694	BIAGFMJD_01519	FHNALAFC_01499	JJMOAIAC_01050	JOECKIBA_00809	PIFNGKOP_00250	BMNEJHIH_00087	OGMHINHN_01033	HBFAJDBN_00051	GAMNPPEO_00289	HGODCMBH_00312	IFAIECJA_00383	IBAEMBCK_00272	DKACKIIG_01147	KDBBJBFG_00842	ADKJAIGB_01301
uppP		Undecaprenyl-diphosphatase	24	24	1	116	2990				533	773	763	ICEFEHNL_00096	KKKLEADB_01324	EGPPAKFB_01253	PGMHEJOG_00414	HHEDJHIJ_01540	DHKINCFA_00704	GFFPDLLM_00897	AFKOEFBB_01684	EDGCFBHF_01684	BIAGFMJD_01509	FHNALAFC_01510	JJMOAIAC_01039	JOECKIBA_00798	PIFNGKOP_00239	BMNEJHIH_00076	OGMHINHN_01022	HBFAJDBN_00040	GAMNPPEO_00278	HGODCMBH_00301	IFAIECJA_00344	IBAEMBCK_00282	DKACKIIG_01157	KDBBJBFG_00853	ADKJAIGB_01311
group_1081		hypothetical protein	24	24	1	116	2980				293	293	293	ICEFEHNL_00106	KKKLEADB_01315	EGPPAKFB_01244	PGMHEJOG_00404	HHEDJHIJ_01549	DHKINCFA_00713	GFFPDLLM_00907	AFKOEFBB_01676	EDGCFBHF_01676	BIAGFMJD_01160	FHNALAFC_01519	JJMOAIAC_01030	JOECKIBA_01375	PIFNGKOP_00230	BMNEJHIH_01601	OGMHINHN_00599	HBFAJDBN_00031	GAMNPPEO_00268	HGODCMBH_00292	IFAIECJA_00353	IBAEMBCK_00292	DKACKIIG_01166	KDBBJBFG_00862	ADKJAIGB_01320
hemL		Glutamate-1-semialdehyde 2,1-aminomutase	24	24	1	116	2979				1319	1319	1319	ICEFEHNL_00107	KKKLEADB_01314	EGPPAKFB_01243	PGMHEJOG_00403	HHEDJHIJ_01550	DHKINCFA_00714	GFFPDLLM_00908	AFKOEFBB_01675	EDGCFBHF_01675	BIAGFMJD_01161	FHNALAFC_01520	JJMOAIAC_01029	JOECKIBA_01374	PIFNGKOP_00229	BMNEJHIH_01600	OGMHINHN_00600	HBFAJDBN_00030	GAMNPPEO_00267	HGODCMBH_00291	IFAIECJA_00354	IBAEMBCK_00293	DKACKIIG_01167	KDBBJBFG_00863	ADKJAIGB_01321
yjfC		Putative acid--amine ligase YjfC	24	24	1	116	2978				1169	1214	1172	ICEFEHNL_00108	KKKLEADB_01313	EGPPAKFB_01242	PGMHEJOG_00402	HHEDJHIJ_01551	DHKINCFA_00715	GFFPDLLM_00909	AFKOEFBB_01674	EDGCFBHF_01674	BIAGFMJD_01162	FHNALAFC_01521	JJMOAIAC_01028	JOECKIBA_01373	PIFNGKOP_00228	BMNEJHIH_01599	OGMHINHN_00601	HBFAJDBN_00029	GAMNPPEO_00266	HGODCMBH_00290	IFAIECJA_00355	IBAEMBCK_00294	DKACKIIG_01168	KDBBJBFG_00864	ADKJAIGB_01322
gdh		NADP-specific glutamate dehydrogenase	24	24	1	116	2970				1082	1355	1343	ICEFEHNL_00116	KKKLEADB_01305	EGPPAKFB_01234	PGMHEJOG_00394	HHEDJHIJ_01559	DHKINCFA_00723	GFFPDLLM_00918	AFKOEFBB_01666	EDGCFBHF_01666	BIAGFMJD_01170	FHNALAFC_00522	JJMOAIAC_01020	JOECKIBA_01365	PIFNGKOP_00220	BMNEJHIH_01698	OGMHINHN_01586	HBFAJDBN_00966	GAMNPPEO_01469	HGODCMBH_00282	IFAIECJA_01414	IBAEMBCK_00302	DKACKIIG_01176	KDBBJBFG_00872	ADKJAIGB_01330
group_1085		hypothetical protein	24	24	1	116	2964				911	911	911	ICEFEHNL_00121	KKKLEADB_01300	EGPPAKFB_01228	PGMHEJOG_00389	HHEDJHIJ_01566	DHKINCFA_00730	GFFPDLLM_00925	AFKOEFBB_01659	EDGCFBHF_01659	BIAGFMJD_01175	FHNALAFC_00527	JJMOAIAC_01015	JOECKIBA_01360	PIFNGKOP_00215	BMNEJHIH_01703	OGMHINHN_01577	HBFAJDBN_00971	GAMNPPEO_01474	HGODCMBH_00277	IFAIECJA_01409	IBAEMBCK_00307	DKACKIIG_01183	KDBBJBFG_00877	ADKJAIGB_01337
gatB		Aspartyl/glutamyl-tRNA(Asn/Gln) amidotransferase subunit B	24	24	1	116	2954				1427	1427	1427	ICEFEHNL_00127	KKKLEADB_01298	EGPPAKFB_01223	PGMHEJOG_00384	HHEDJHIJ_01568	DHKINCFA_00734	GFFPDLLM_00927	AFKOEFBB_01657	EDGCFBHF_01657	BIAGFMJD_01213	FHNALAFC_00532	JJMOAIAC_01010	JOECKIBA_01441	PIFNGKOP_00210	BMNEJHIH_01496	OGMHINHN_00567	HBFAJDBN_00973	GAMNPPEO_00825	HGODCMBH_00273	IFAIECJA_01698	IBAEMBCK_00312	DKACKIIG_01187	KDBBJBFG_00883	ADKJAIGB_01341
wbpA		UDP-N-acetyl-D-glucosamine 6-dehydrogenase	24	24	1	116	2949				575	1253	1224	ICEFEHNL_00128	KKKLEADB_01297	EGPPAKFB_01222	PGMHEJOG_00381	HHEDJHIJ_01569	DHKINCFA_00735	GFFPDLLM_00930	AFKOEFBB_01656	EDGCFBHF_01656	BIAGFMJD_01214	FHNALAFC_00533	JJMOAIAC_01009	JOECKIBA_01442	PIFNGKOP_00209	BMNEJHIH_01495	OGMHINHN_00566	HBFAJDBN_00974	GAMNPPEO_00824	HGODCMBH_01173	IFAIECJA_00093	IBAEMBCK_00313	DKACKIIG_01188	KDBBJBFG_00884	ADKJAIGB_01342
pglJ		N-acetylgalactosamine-N,N'-diacetylbacillosaminyl-diphospho-undecaprenol 4-alpha-N-acetylgalactosaminyltransferase	24	24	1	116	2944				215	1142	1103	ICEFEHNL_00132	KKKLEADB_01293	EGPPAKFB_01218	PGMHEJOG_00377	HHEDJHIJ_01573	DHKINCFA_00739	GFFPDLLM_00490	AFKOEFBB_01652	EDGCFBHF_01652	BIAGFMJD_01218	FHNALAFC_00040	JJMOAIAC_01005	JOECKIBA_01446	PIFNGKOP_00205	BMNEJHIH_01491	OGMHINHN_00562	HBFAJDBN_00978	GAMNPPEO_00820	HGODCMBH_01177	IFAIECJA_00097	IBAEMBCK_00317	DKACKIIG_01192	KDBBJBFG_00888	ADKJAIGB_01346
group_1089		hypothetical protein	24	24	1	116	2936				575	575	575	ICEFEHNL_00140	KKKLEADB_01285	EGPPAKFB_01210	PGMHEJOG_00369	HHEDJHIJ_01581	DHKINCFA_00747	GFFPDLLM_00498	AFKOEFBB_01644	EDGCFBHF_01644	BIAGFMJD_01226	FHNALAFC_00032	JJMOAIAC_00997	JOECKIBA_01454	PIFNGKOP_00197	BMNEJHIH_01483	OGMHINHN_00554	HBFAJDBN_00986	GAMNPPEO_00812	HGODCMBH_01185	IFAIECJA_00105	IBAEMBCK_00325	DKACKIIG_01200	KDBBJBFG_00896	ADKJAIGB_01354
group_1090		hypothetical protein	24	24	1	116	2934				635	2444	2368	ICEFEHNL_00141	KKKLEADB_01284	EGPPAKFB_01209	PGMHEJOG_00368	HHEDJHIJ_01582	DHKINCFA_00748	GFFPDLLM_01717	AFKOEFBB_01643	EDGCFBHF_01643	BIAGFMJD_01227	FHNALAFC_00031	JJMOAIAC_00996	JOECKIBA_01455	PIFNGKOP_00196	BMNEJHIH_01482	OGMHINHN_00553	HBFAJDBN_00987	GAMNPPEO_00811	HGODCMBH_01186	IFAIECJA_00106	IBAEMBCK_00326	DKACKIIG_01201	KDBBJBFG_00897	ADKJAIGB_01355
group_1092		hypothetical protein	24	24	1	116	2929				734	749	748	ICEFEHNL_00148	KKKLEADB_01279	EGPPAKFB_01204	PGMHEJOG_00363	HHEDJHIJ_01587	DHKINCFA_00753	GFFPDLLM_01723	AFKOEFBB_01636	EDGCFBHF_01636	BIAGFMJD_01232	FHNALAFC_00026	JJMOAIAC_00991	JOECKIBA_01460	PIFNGKOP_00191	BMNEJHIH_01596	OGMHINHN_00548	HBFAJDBN_00992	GAMNPPEO_01653	HGODCMBH_01191	IFAIECJA_00111	IBAEMBCK_00332	DKACKIIG_01206	KDBBJBFG_00902	ADKJAIGB_01360
dctM		C4-dicarboxylate TRAP transporter large permease protein DctM	24	24	1	116	2928				491	1277	1244	ICEFEHNL_00149	KKKLEADB_01278	EGPPAKFB_01203	PGMHEJOG_00362	HHEDJHIJ_01588	DHKINCFA_00754	GFFPDLLM_01724	AFKOEFBB_01635	EDGCFBHF_01635	BIAGFMJD_01233	FHNALAFC_00025	JJMOAIAC_00990	JOECKIBA_01461	PIFNGKOP_00190	BMNEJHIH_01595	OGMHINHN_00547	HBFAJDBN_00993	GAMNPPEO_01654	HGODCMBH_01192	IFAIECJA_00112	IBAEMBCK_00333	DKACKIIG_01207	KDBBJBFG_00903	ADKJAIGB_01361
group_1094		hypothetical protein	24	24	1	116	2927				602	620	602	ICEFEHNL_00150	KKKLEADB_01277	EGPPAKFB_01202	PGMHEJOG_00361	HHEDJHIJ_01589	DHKINCFA_00755	GFFPDLLM_00001	AFKOEFBB_01634	EDGCFBHF_01634	BIAGFMJD_01234	FHNALAFC_00024	JJMOAIAC_00989	JOECKIBA_01462	PIFNGKOP_00189	BMNEJHIH_01594	OGMHINHN_00546	HBFAJDBN_00994	GAMNPPEO_01655	HGODCMBH_01193	IFAIECJA_00113	IBAEMBCK_00334	DKACKIIG_01208	KDBBJBFG_00904	ADKJAIGB_01362
ppa		Inorganic pyrophosphatase	24	24	1	116	521				470	518	516	ICEFEHNL_00152	KKKLEADB_01236	EGPPAKFB_00404	PGMHEJOG_00341	HHEDJHIJ_01440	DHKINCFA_00873	GFFPDLLM_00059	AFKOEFBB_01631	EDGCFBHF_01631	BIAGFMJD_00407	FHNALAFC_01813	JJMOAIAC_00033	JOECKIBA_00716	PIFNGKOP_01414	BMNEJHIH_01926	OGMHINHN_00352	HBFAJDBN_01099	GAMNPPEO_01193	HGODCMBH_01492	IFAIECJA_00990	IBAEMBCK_00337	DKACKIIG_01211	KDBBJBFG_00907	ADKJAIGB_01365
alaC		Glutamate-pyruvate aminotransferase AlaC	24	24	1	116	530				938	1211	1199	ICEFEHNL_00162	KKKLEADB_01227	EGPPAKFB_00394	PGMHEJOG_00332	HHEDJHIJ_01431	DHKINCFA_00883	GFFPDLLM_00050	AFKOEFBB_01621	EDGCFBHF_01621	BIAGFMJD_00416	FHNALAFC_01143	JJMOAIAC_00023	JOECKIBA_00726	PIFNGKOP_01404	BMNEJHIH_01571	OGMHINHN_00343	HBFAJDBN_01090	GAMNPPEO_01203	HGODCMBH_00103	IFAIECJA_00980	IBAEMBCK_00346	DKACKIIG_01221	KDBBJBFG_00917	ADKJAIGB_01375
group_1097		hypothetical protein	24	24	1	116	532				902	902	902	ICEFEHNL_00164	KKKLEADB_01225	EGPPAKFB_00392	PGMHEJOG_00330	HHEDJHIJ_01429	DHKINCFA_00885	GFFPDLLM_00048	AFKOEFBB_01619	EDGCFBHF_01619	BIAGFMJD_00418	FHNALAFC_01091	JJMOAIAC_00021	JOECKIBA_00728	PIFNGKOP_01402	BMNEJHIH_01573	OGMHINHN_00341	HBFAJDBN_01088	GAMNPPEO_01205	HGODCMBH_00105	IFAIECJA_00978	IBAEMBCK_00348	DKACKIIG_01223	KDBBJBFG_00919	ADKJAIGB_01377
group_1098		hypothetical protein	24	24	1	116	587				761	761	761	ICEFEHNL_00213	KKKLEADB_01175	EGPPAKFB_00344	PGMHEJOG_00273	HHEDJHIJ_01377	DHKINCFA_00935	GFFPDLLM_01509	AFKOEFBB_01570	EDGCFBHF_01570	BIAGFMJD_00118	FHNALAFC_00770	JJMOAIAC_00822	JOECKIBA_00379	PIFNGKOP_00472	BMNEJHIH_00796	OGMHINHN_00438	HBFAJDBN_00008	GAMNPPEO_00103	HGODCMBH_01232	IFAIECJA_00809	IBAEMBCK_00403	DKACKIIG_01272	KDBBJBFG_00970	ADKJAIGB_01240
lpxA		Acyl-[acyl-carrier-protein]--UDP-N-acetylglucosamine O-acyltransferase	24	24	1	116	594				803	803	803	ICEFEHNL_00220	KKKLEADB_01168	EGPPAKFB_00337	PGMHEJOG_00266	HHEDJHIJ_01370	DHKINCFA_00942	GFFPDLLM_01502	AFKOEFBB_01563	EDGCFBHF_01563	BIAGFMJD_00012	FHNALAFC_00763	JJMOAIAC_01149	JOECKIBA_00386	PIFNGKOP_00465	BMNEJHIH_00803	OGMHINHN_00952	HBFAJDBN_00015	GAMNPPEO_00096	HGODCMBH_01239	IFAIECJA_00239	IBAEMBCK_00410	DKACKIIG_01279	KDBBJBFG_00977	ADKJAIGB_01233
resA		Thiol-disulfide oxidoreductase ResA	24	24	1	116	607				632	632	632	ICEFEHNL_00232	KKKLEADB_00595	EGPPAKFB_00007	PGMHEJOG_00250	HHEDJHIJ_01272	DHKINCFA_00061	GFFPDLLM_00570	AFKOEFBB_01551	EDGCFBHF_01551	BIAGFMJD_00804	FHNALAFC_00574	JJMOAIAC_01798	JOECKIBA_01747	PIFNGKOP_00008	BMNEJHIH_01196	OGMHINHN_01598	HBFAJDBN_01190	GAMNPPEO_01305	HGODCMBH_00549	IFAIECJA_01449	IBAEMBCK_00426	DKACKIIG_01290	KDBBJBFG_00988	ADKJAIGB_00731
group_1101		hypothetical protein	24	24	1	116	608				959	971	967	ICEFEHNL_00233	KKKLEADB_00594	EGPPAKFB_00006	PGMHEJOG_00249	HHEDJHIJ_01271	DHKINCFA_00060	GFFPDLLM_00571	AFKOEFBB_01550	EDGCFBHF_01550	BIAGFMJD_00805	FHNALAFC_00573	JJMOAIAC_01797	JOECKIBA_01748	PIFNGKOP_00007	BMNEJHIH_01195	OGMHINHN_01599	HBFAJDBN_01191	GAMNPPEO_01306	HGODCMBH_00548	IFAIECJA_01448	IBAEMBCK_00427	DKACKIIG_01291	KDBBJBFG_00989	ADKJAIGB_00730
group_112		hypothetical protein	24	24	1	116	1431				257	977	717	ICEFEHNL_01841	KKKLEADB_00638	EGPPAKFB_00607	PGMHEJOG_01321	HHEDJHIJ_00566	DHKINCFA_00259	GFFPDLLM_01252	AFKOEFBB_00916	EDGCFBHF_00916	BIAGFMJD_00310	FHNALAFC_01072	JJMOAIAC_01432	JOECKIBA_00039	PIFNGKOP_00965	BMNEJHIH_00634	OGMHINHN_00219	HBFAJDBN_01059	GAMNPPEO_00480	HGODCMBH_00253	IFAIECJA_00067	IBAEMBCK_00799	DKACKIIG_00232	KDBBJBFG_01554	ADKJAIGB_00937
lpxB		Lipid-A-disaccharide synthase	24	24	1	116	1118				1133	1133	1133	ICEFEHNL_00308	KKKLEADB_01534	EGPPAKFB_01356	PGMHEJOG_02136	HHEDJHIJ_01282	DHKINCFA_01558	GFFPDLLM_00072	AFKOEFBB_00083	EDGCFBHF_00083	BIAGFMJD_01257	FHNALAFC_00583	JJMOAIAC_00552	JOECKIBA_00255	PIFNGKOP_01346	BMNEJHIH_00951	OGMHINHN_00610	HBFAJDBN_01485	GAMNPPEO_00376	HGODCMBH_00708	IFAIECJA_01649	IBAEMBCK_01345	DKACKIIG_00349	KDBBJBFG_01430	ADKJAIGB_01639
mepM		Murein DD-endopeptidase MepM	24	24	1	116	1121				1184	1232	1228	ICEFEHNL_00311	KKKLEADB_01537	EGPPAKFB_01359	PGMHEJOG_02139	HHEDJHIJ_01285	DHKINCFA_01561	GFFPDLLM_00075	AFKOEFBB_00086	EDGCFBHF_00086	BIAGFMJD_01254	FHNALAFC_00586	JJMOAIAC_00549	JOECKIBA_00252	PIFNGKOP_01343	BMNEJHIH_00948	OGMHINHN_00613	HBFAJDBN_01488	GAMNPPEO_00379	HGODCMBH_00705	IFAIECJA_01652	IBAEMBCK_01342	DKACKIIG_00346	KDBBJBFG_01433	ADKJAIGB_01636
group_1123		hypothetical protein	24	24	1	116	1123				245	245	245	ICEFEHNL_00313	KKKLEADB_01539	EGPPAKFB_01361	PGMHEJOG_02141	HHEDJHIJ_01287	DHKINCFA_01563	GFFPDLLM_00077	AFKOEFBB_00088	EDGCFBHF_00088	BIAGFMJD_01252	FHNALAFC_00588	JJMOAIAC_00547	JOECKIBA_00250	PIFNGKOP_01341	BMNEJHIH_00946	OGMHINHN_00615	HBFAJDBN_01490	GAMNPPEO_00381	HGODCMBH_00703	IFAIECJA_01422	IBAEMBCK_01340	DKACKIIG_00344	KDBBJBFG_01435	ADKJAIGB_01634
yejF		putative ABC transporter ATP-binding protein YejF	24	24	1	116	1136				959	1550	1500	ICEFEHNL_00326	KKKLEADB_01552	EGPPAKFB_01374	PGMHEJOG_02154	HHEDJHIJ_01300	DHKINCFA_01576	GFFPDLLM_00090	AFKOEFBB_00101	EDGCFBHF_00101	BIAGFMJD_01239	FHNALAFC_00601	JJMOAIAC_00534	JOECKIBA_00237	PIFNGKOP_01328	BMNEJHIH_00933	OGMHINHN_00628	HBFAJDBN_01503	GAMNPPEO_00394	HGODCMBH_00690	IFAIECJA_00799	IBAEMBCK_01327	DKACKIIG_00331	KDBBJBFG_01448	ADKJAIGB_01621
rimM		Ribosome maturation factor RimM	24	24	1	116	1144				551	551	551	ICEFEHNL_00334	KKKLEADB_01560	EGPPAKFB_01382	PGMHEJOG_02162	HHEDJHIJ_01308	DHKINCFA_01584	GFFPDLLM_00098	AFKOEFBB_00109	EDGCFBHF_00109	BIAGFMJD_00479	FHNALAFC_00609	JJMOAIAC_01252	JOECKIBA_00229	PIFNGKOP_01320	BMNEJHIH_00359	OGMHINHN_00636	HBFAJDBN_01511	GAMNPPEO_00402	HGODCMBH_00682	IFAIECJA_00791	IBAEMBCK_01319	DKACKIIG_00323	KDBBJBFG_01456	ADKJAIGB_01613
frdA		Fumarate reductase flavoprotein subunit	24	24	1	116	1163				1712	1973	1951	ICEFEHNL_00344	KKKLEADB_01573	EGPPAKFB_01392	PGMHEJOG_02173	HHEDJHIJ_01318	DHKINCFA_01594	GFFPDLLM_00109	AFKOEFBB_00118	EDGCFBHF_00118	BIAGFMJD_00465	FHNALAFC_00620	JJMOAIAC_01241	JOECKIBA_00218	PIFNGKOP_01309	BMNEJHIH_00348	OGMHINHN_00646	HBFAJDBN_01468	GAMNPPEO_00412	HGODCMBH_00671	IFAIECJA_00780	IBAEMBCK_01305	DKACKIIG_00313	KDBBJBFG_01470	ADKJAIGB_01602
group_1127		hypothetical protein	24	24	1	116	1185				620	635	631	ICEFEHNL_00347	KKKLEADB_01576	EGPPAKFB_01395	PGMHEJOG_02176	HHEDJHIJ_01321	DHKINCFA_01597	GFFPDLLM_00112	AFKOEFBB_00121	EDGCFBHF_00121	BIAGFMJD_00462	FHNALAFC_00623	JJMOAIAC_01238	JOECKIBA_00215	PIFNGKOP_01306	BMNEJHIH_00345	OGMHINHN_00649	HBFAJDBN_01465	GAMNPPEO_00415	HGODCMBH_00668	IFAIECJA_00777	IBAEMBCK_01242	DKACKIIG_00310	KDBBJBFG_01473	ADKJAIGB_00189
rpsB		30S ribosomal protein S2	24	24	1	116	1022				731	803	800	ICEFEHNL_00362	KKKLEADB_01592	EGPPAKFB_01412	PGMHEJOG_02192	HHEDJHIJ_01336	DHKINCFA_01612	GFFPDLLM_00128	AFKOEFBB_00139	EDGCFBHF_00139	BIAGFMJD_00445	FHNALAFC_01421	JJMOAIAC_01726	JOECKIBA_01471	PIFNGKOP_01421	BMNEJHIH_00069	OGMHINHN_01308	HBFAJDBN_01413	GAMNPPEO_01498	HGODCMBH_01490	IFAIECJA_01561	IBAEMBCK_01226	DKACKIIG_00294	KDBBJBFG_01490	ADKJAIGB_01280
tsf		Elongation factor Ts	24	24	1	116	1021				485	1067	1018	ICEFEHNL_00363	KKKLEADB_01593	EGPPAKFB_01413	PGMHEJOG_02193	HHEDJHIJ_01337	DHKINCFA_01613	GFFPDLLM_00129	AFKOEFBB_00023	EDGCFBHF_00023	BIAGFMJD_00444	FHNALAFC_01422	JJMOAIAC_01727	JOECKIBA_01470	PIFNGKOP_01420	BMNEJHIH_00070	OGMHINHN_01307	HBFAJDBN_01412	GAMNPPEO_01497	HGODCMBH_01489	IFAIECJA_01560	IBAEMBCK_01225	DKACKIIG_00293	KDBBJBFG_01491	ADKJAIGB_01279
hldD		ADP-L-glycero-D-manno-heptose-6-epimerase	24	24	1	116	986				977	1001	1000	ICEFEHNL_00383	KKKLEADB_00413	EGPPAKFB_00419	PGMHEJOG_01149	HHEDJHIJ_00386	DHKINCFA_01630	GFFPDLLM_00171	AFKOEFBB_01460	EDGCFBHF_01460	BIAGFMJD_00934	FHNALAFC_01480	JJMOAIAC_01637	JOECKIBA_01218	PIFNGKOP_00729	BMNEJHIH_01292	OGMHINHN_01448	HBFAJDBN_01393	GAMNPPEO_01160	HGODCMBH_00759	IFAIECJA_00251	IBAEMBCK_00863	DKACKIIG_00048	KDBBJBFG_00144	ADKJAIGB_00298
hldE		Bifunctional protein HldE	24	24	1	116	985				650	1520	1483	ICEFEHNL_00384	KKKLEADB_00412	EGPPAKFB_00418	PGMHEJOG_01148	HHEDJHIJ_00387	DHKINCFA_01631	GFFPDLLM_01585	AFKOEFBB_01459	EDGCFBHF_01459	BIAGFMJD_00933	FHNALAFC_01481	JJMOAIAC_01638	JOECKIBA_01219	PIFNGKOP_00730	BMNEJHIH_01291	OGMHINHN_01447	HBFAJDBN_01392	GAMNPPEO_01159	HGODCMBH_00758	IFAIECJA_00252	IBAEMBCK_00864	DKACKIIG_00047	KDBBJBFG_00143	ADKJAIGB_00297
argG		Argininosuccinate synthase	24	24	1	116	954				1223	1223	1223	ICEFEHNL_00405	KKKLEADB_00378	EGPPAKFB_01449	PGMHEJOG_01114	HHEDJHIJ_01602	DHKINCFA_00478	GFFPDLLM_01563	AFKOEFBB_01431	EDGCFBHF_01431	BIAGFMJD_01330	FHNALAFC_00271	JJMOAIAC_00123	JOECKIBA_01480	PIFNGKOP_01132	BMNEJHIH_01445	OGMHINHN_00575	HBFAJDBN_01122	GAMNPPEO_01374	HGODCMBH_00726	IFAIECJA_00958	IBAEMBCK_00899	DKACKIIG_00013	KDBBJBFG_00116	ADKJAIGB_00270
queF		NADPH-dependent 7-cyano-7-deazaguanine reductase	24	24	1	116	961				467	467	467	ICEFEHNL_00412	KKKLEADB_00385	EGPPAKFB_01456	PGMHEJOG_01121	HHEDJHIJ_01609	DHKINCFA_00485	GFFPDLLM_01556	AFKOEFBB_01437	EDGCFBHF_01437	BIAGFMJD_01337	FHNALAFC_00278	JJMOAIAC_00896	JOECKIBA_01487	PIFNGKOP_01139	BMNEJHIH_01438	OGMHINHN_00582	HBFAJDBN_01129	GAMNPPEO_01367	HGODCMBH_00733	IFAIECJA_00951	IBAEMBCK_00892	DKACKIIG_00020	KDBBJBFG_00123	ADKJAIGB_00277
group_1138		hypothetical protein	24	24	1	116	964				320	323	322	ICEFEHNL_00415	KKKLEADB_00388	EGPPAKFB_01459	PGMHEJOG_01124	HHEDJHIJ_01612	DHKINCFA_00488	GFFPDLLM_01553	AFKOEFBB_01440	EDGCFBHF_01440	BIAGFMJD_01340	FHNALAFC_00281	JJMOAIAC_00899	JOECKIBA_01490	PIFNGKOP_01142	BMNEJHIH_01435	OGMHINHN_00585	HBFAJDBN_01132	GAMNPPEO_01364	HGODCMBH_00736	IFAIECJA_00948	IBAEMBCK_00889	DKACKIIG_00023	KDBBJBFG_00126	ADKJAIGB_00280
hisZ		ATP phosphoribosyltransferase regulatory subunit	24	24	1	116	965				848	887	859	ICEFEHNL_00416	KKKLEADB_00389	EGPPAKFB_01460	PGMHEJOG_01125	HHEDJHIJ_01613	DHKINCFA_00489	GFFPDLLM_01552	AFKOEFBB_01441	EDGCFBHF_01441	BIAGFMJD_01341	FHNALAFC_00282	JJMOAIAC_00900	JOECKIBA_01491	PIFNGKOP_01143	BMNEJHIH_01434	OGMHINHN_00586	HBFAJDBN_01133	GAMNPPEO_01363	HGODCMBH_00737	IFAIECJA_00947	IBAEMBCK_00888	DKACKIIG_00024	KDBBJBFG_00127	ADKJAIGB_00281
group_1140		hypothetical protein	24	24	1	116	968				608	632	609	ICEFEHNL_00419	KKKLEADB_00392	EGPPAKFB_01463	PGMHEJOG_01128	HHEDJHIJ_01616	DHKINCFA_00492	GFFPDLLM_01549	AFKOEFBB_01444	EDGCFBHF_01444	BIAGFMJD_01344	FHNALAFC_00285	JJMOAIAC_00903	JOECKIBA_01494	PIFNGKOP_01146	BMNEJHIH_01431	OGMHINHN_00589	HBFAJDBN_01136	GAMNPPEO_01360	HGODCMBH_00740	IFAIECJA_00944	IBAEMBCK_00885	DKACKIIG_00027	KDBBJBFG_00130	ADKJAIGB_00284
yajC		hypothetical protein	24	24	1	116	2736				269	314	297	ICEFEHNL_00452	KKKLEADB_01237	EGPPAKFB_01185	PGMHEJOG_01922	HHEDJHIJ_01001	DHKINCFA_00173	GFFPDLLM_01603	AFKOEFBB_00493	EDGCFBHF_00493	BIAGFMJD_01567	FHNALAFC_00286	JJMOAIAC_00874	JOECKIBA_01582	PIFNGKOP_01843	BMNEJHIH_00604	OGMHINHN_01239	HBFAJDBN_01201	GAMNPPEO_01221	HGODCMBH_00334	IFAIECJA_01125	IBAEMBCK_00451	DKACKIIG_00805	KDBBJBFG_00555	ADKJAIGB_01484
secD		Protein translocase subunit SecD	24	24	1	116	2737				1313	1577	1566	ICEFEHNL_00453	KKKLEADB_01238	EGPPAKFB_01186	PGMHEJOG_01923	HHEDJHIJ_01002	DHKINCFA_00172	GFFPDLLM_01602	AFKOEFBB_00494	EDGCFBHF_00494	BIAGFMJD_01568	FHNALAFC_00287	JJMOAIAC_00873	JOECKIBA_01581	PIFNGKOP_01536	BMNEJHIH_00603	OGMHINHN_01238	HBFAJDBN_01202	GAMNPPEO_01220	HGODCMBH_00333	IFAIECJA_01124	IBAEMBCK_00450	DKACKIIG_00806	KDBBJBFG_00556	ADKJAIGB_01483
leuS		Leucine--tRNA ligase	24	24	1	116	2740				704	2438	2365	ICEFEHNL_00456	KKKLEADB_01241	EGPPAKFB_01189	PGMHEJOG_01926	HHEDJHIJ_01005	DHKINCFA_00169	GFFPDLLM_01599	AFKOEFBB_00497	EDGCFBHF_00497	BIAGFMJD_01571	FHNALAFC_00290	JJMOAIAC_00870	JOECKIBA_01578	PIFNGKOP_01533	BMNEJHIH_00600	OGMHINHN_01235	HBFAJDBN_01205	GAMNPPEO_01217	HGODCMBH_00330	IFAIECJA_01121	IBAEMBCK_00447	DKACKIIG_00809	KDBBJBFG_00559	ADKJAIGB_01480
group_1163		hypothetical protein	24	24	1	116	2493				716	716	716	ICEFEHNL_00527	KKKLEADB_01514	EGPPAKFB_01007	PGMHEJOG_02114	HHEDJHIJ_01220	DHKINCFA_01389	GFFPDLLM_00302	AFKOEFBB_00297	EDGCFBHF_00297	BIAGFMJD_01474	FHNALAFC_00901	JJMOAIAC_00733	JOECKIBA_01836	PIFNGKOP_01203	BMNEJHIH_01109	OGMHINHN_01387	HBFAJDBN_00675	GAMNPPEO_01478	HGODCMBH_01581	IFAIECJA_01440	IBAEMBCK_00629	DKACKIIG_00622	KDBBJBFG_00374	ADKJAIGB_01693
trpB_1		Tryptophan synthase beta chain	24	24	1	116	2496				905	1202	1177	ICEFEHNL_00530	KKKLEADB_01512	EGPPAKFB_01010	PGMHEJOG_02111	HHEDJHIJ_01217	DHKINCFA_01386	GFFPDLLM_00305	AFKOEFBB_00020	EDGCFBHF_00020	BIAGFMJD_00600	FHNALAFC_01777	JJMOAIAC_00178	JOECKIBA_01833	PIFNGKOP_00719	BMNEJHIH_01107	OGMHINHN_01223	HBFAJDBN_01243	GAMNPPEO_01271	HGODCMBH_00428	IFAIECJA_00002	IBAEMBCK_00626	DKACKIIG_00625	KDBBJBFG_00377	ADKJAIGB_01404
pdxA		4-hydroxythreonine-4-phosphate dehydrogenase	24	24	1	116	2497				761	911	897	ICEFEHNL_00531	KKKLEADB_01511	EGPPAKFB_01011	PGMHEJOG_02110	HHEDJHIJ_01216	DHKINCFA_01385	GFFPDLLM_00306	AFKOEFBB_00019	EDGCFBHF_00019	BIAGFMJD_00601	FHNALAFC_01776	JJMOAIAC_00179	JOECKIBA_01832	PIFNGKOP_00718	BMNEJHIH_01106	OGMHINHN_01222	HBFAJDBN_01244	GAMNPPEO_01272	HGODCMBH_00429	IFAIECJA_00003	IBAEMBCK_00625	DKACKIIG_00626	KDBBJBFG_00378	ADKJAIGB_01405
waaA		3-deoxy-D-manno-octulosonic acid transferase	24	24	1	116	2503				1226	1226	1226	ICEFEHNL_00537	KKKLEADB_01505	EGPPAKFB_01017	PGMHEJOG_02104	HHEDJHIJ_01210	DHKINCFA_01379	GFFPDLLM_00312	AFKOEFBB_00289	EDGCFBHF_00289	BIAGFMJD_00607	FHNALAFC_01770	JJMOAIAC_00185	JOECKIBA_01826	PIFNGKOP_00712	BMNEJHIH_01100	OGMHINHN_01216	HBFAJDBN_01250	GAMNPPEO_01278	HGODCMBH_00435	IFAIECJA_00009	IBAEMBCK_00619	DKACKIIG_00632	KDBBJBFG_00384	ADKJAIGB_01411
rplI		50S ribosomal protein L9	24	24	1	116	2524				446	446	446	ICEFEHNL_00557	KKKLEADB_01486	EGPPAKFB_01036	PGMHEJOG_02085	HHEDJHIJ_01190	DHKINCFA_01360	GFFPDLLM_00331	AFKOEFBB_00270	EDGCFBHF_00270	BIAGFMJD_00627	FHNALAFC_01751	JJMOAIAC_00204	JOECKIBA_01138	PIFNGKOP_00693	BMNEJHIH_01081	OGMHINHN_01196	HBFAJDBN_00136	GAMNPPEO_01297	HGODCMBH_00455	IFAIECJA_00191	IBAEMBCK_00600	DKACKIIG_00651	KDBBJBFG_00405	ADKJAIGB_01430
group_1168		dITP/XTP pyrophosphatase	24	24	1	116	2529				626	626	626	ICEFEHNL_00562	KKKLEADB_01481	EGPPAKFB_01041	PGMHEJOG_02080	HHEDJHIJ_01185	DHKINCFA_01355	GFFPDLLM_00336	AFKOEFBB_00265	EDGCFBHF_00265	BIAGFMJD_00632	FHNALAFC_01746	JJMOAIAC_00209	JOECKIBA_01143	PIFNGKOP_00688	BMNEJHIH_01076	OGMHINHN_01191	HBFAJDBN_00141	GAMNPPEO_01302	HGODCMBH_00460	IFAIECJA_00186	IBAEMBCK_00595	DKACKIIG_00656	KDBBJBFG_00410	ADKJAIGB_01435
ttcA		tRNA-cytidine(32) 2-sulfurtransferase	24	24	1	116	2531				422	767	752	ICEFEHNL_00564	KKKLEADB_01479	EGPPAKFB_01043	PGMHEJOG_02078	HHEDJHIJ_01183	DHKINCFA_01353	GFFPDLLM_00338	AFKOEFBB_00263	EDGCFBHF_00263	BIAGFMJD_00634	FHNALAFC_01744	JJMOAIAC_00211	JOECKIBA_01145	PIFNGKOP_00686	BMNEJHIH_01074	OGMHINHN_01189	HBFAJDBN_00143	GAMNPPEO_01696	HGODCMBH_00462	IFAIECJA_00184	IBAEMBCK_00593	DKACKIIG_00658	KDBBJBFG_00412	ADKJAIGB_01437
pta		Phosphate acetyltransferase	24	24	1	116	2533				743	1019	1007	ICEFEHNL_00566	KKKLEADB_01477	EGPPAKFB_01045	PGMHEJOG_02076	HHEDJHIJ_01181	DHKINCFA_01351	GFFPDLLM_00340	AFKOEFBB_00261	EDGCFBHF_00261	BIAGFMJD_00636	FHNALAFC_01742	JJMOAIAC_00213	JOECKIBA_01147	PIFNGKOP_00684	BMNEJHIH_01072	OGMHINHN_01187	HBFAJDBN_00145	GAMNPPEO_00430	HGODCMBH_00464	IFAIECJA_00182	IBAEMBCK_00591	DKACKIIG_00660	KDBBJBFG_00414	ADKJAIGB_01439
group_1171		hypothetical protein	24	24	1	116	2539				572	584	572	ICEFEHNL_00572	KKKLEADB_01471	EGPPAKFB_01051	PGMHEJOG_02070	HHEDJHIJ_01175	DHKINCFA_01344	GFFPDLLM_00346	AFKOEFBB_00255	EDGCFBHF_00255	BIAGFMJD_00642	FHNALAFC_01834	JJMOAIAC_00219	JOECKIBA_01153	PIFNGKOP_00678	BMNEJHIH_01066	OGMHINHN_01181	HBFAJDBN_00151	GAMNPPEO_00437	HGODCMBH_00470	IFAIECJA_00176	IBAEMBCK_00585	DKACKIIG_00667	KDBBJBFG_00420	ADKJAIGB_01445
tmk		Thymidylate kinase	24	24	1	116	2540				569	569	569	ICEFEHNL_00573	KKKLEADB_01470	EGPPAKFB_01052	PGMHEJOG_02069	HHEDJHIJ_01174	DHKINCFA_01343	GFFPDLLM_00347	AFKOEFBB_00254	EDGCFBHF_00254	BIAGFMJD_00643	FHNALAFC_01835	JJMOAIAC_00220	JOECKIBA_01154	PIFNGKOP_00677	BMNEJHIH_01065	OGMHINHN_01180	HBFAJDBN_00152	GAMNPPEO_00438	HGODCMBH_00471	IFAIECJA_00175	IBAEMBCK_00584	DKACKIIG_00668	KDBBJBFG_00421	ADKJAIGB_01446
atoS		Signal transduction histidine-protein kinase AtoS	24	24	1	116	2555				1202	1202	1202	ICEFEHNL_00588	KKKLEADB_01455	EGPPAKFB_01067	PGMHEJOG_02054	HHEDJHIJ_01159	DHKINCFA_01328	GFFPDLLM_00362	AFKOEFBB_00239	EDGCFBHF_00239	BIAGFMJD_00658	FHNALAFC_01850	JJMOAIAC_00235	JOECKIBA_01169	PIFNGKOP_00662	BMNEJHIH_01050	OGMHINHN_01165	HBFAJDBN_00167	GAMNPPEO_00453	HGODCMBH_00486	IFAIECJA_00160	IBAEMBCK_00569	DKACKIIG_00683	KDBBJBFG_00436	ADKJAIGB_01461
mdtI		Spermidine export protein MdtI	24	24	1	116	2564				323	323	323	ICEFEHNL_00597	KKKLEADB_01446	EGPPAKFB_01076	PGMHEJOG_02045	HHEDJHIJ_01150	DHKINCFA_01318	GFFPDLLM_00371	AFKOEFBB_00230	EDGCFBHF_00230	BIAGFMJD_00667	FHNALAFC_01859	JJMOAIAC_00244	JOECKIBA_01178	PIFNGKOP_00653	BMNEJHIH_01041	OGMHINHN_01156	HBFAJDBN_00176	GAMNPPEO_00157	HGODCMBH_00495	IFAIECJA_00151	IBAEMBCK_00560	DKACKIIG_00692	KDBBJBFG_00445	ADKJAIGB_01470
groL		60 kDa chaperonin	24	24	1	116	2567				476	1640	1591	ICEFEHNL_00600	KKKLEADB_01443	EGPPAKFB_01079	PGMHEJOG_02042	HHEDJHIJ_01147	DHKINCFA_01314	GFFPDLLM_00375	AFKOEFBB_00227	EDGCFBHF_00227	BIAGFMJD_00670	FHNALAFC_00937	JJMOAIAC_00247	JOECKIBA_01181	PIFNGKOP_00650	BMNEJHIH_00464	OGMHINHN_01153	HBFAJDBN_00179	GAMNPPEO_00154	HGODCMBH_00498	IFAIECJA_00148	IBAEMBCK_00557	DKACKIIG_00696	KDBBJBFG_00448	ADKJAIGB_00526
pepF1		Oligoendopeptidase F, plasmid	24	24	1	116	2568				1607	1718	1713	ICEFEHNL_00601	KKKLEADB_01442	EGPPAKFB_01080	PGMHEJOG_02041	HHEDJHIJ_01146	DHKINCFA_01313	GFFPDLLM_00376	AFKOEFBB_00226	EDGCFBHF_00226	BIAGFMJD_00671	FHNALAFC_00936	JJMOAIAC_01103	JOECKIBA_01182	PIFNGKOP_00649	BMNEJHIH_00465	OGMHINHN_01152	HBFAJDBN_00180	GAMNPPEO_00153	HGODCMBH_00499	IFAIECJA_00147	IBAEMBCK_00556	DKACKIIG_00697	KDBBJBFG_00449	ADKJAIGB_00527
group_1178		hypothetical protein	24	24	1	116	2570				665	665	665	ICEFEHNL_00603	KKKLEADB_01440	EGPPAKFB_01082	PGMHEJOG_02039	HHEDJHIJ_01144	DHKINCFA_01311	GFFPDLLM_00378	AFKOEFBB_00224	EDGCFBHF_00224	BIAGFMJD_00673	FHNALAFC_00934	JJMOAIAC_01105	JOECKIBA_01184	PIFNGKOP_00647	BMNEJHIH_00467	OGMHINHN_01150	HBFAJDBN_00182	GAMNPPEO_00151	HGODCMBH_00501	IFAIECJA_00145	IBAEMBCK_00554	DKACKIIG_00699	KDBBJBFG_00451	ADKJAIGB_00529
group_1179		hypothetical protein	24	24	1	116	2572				272	272	272	ICEFEHNL_00605	KKKLEADB_01438	EGPPAKFB_01084	PGMHEJOG_02037	HHEDJHIJ_01142	DHKINCFA_01309	GFFPDLLM_00380	AFKOEFBB_00222	EDGCFBHF_00222	BIAGFMJD_00675	FHNALAFC_00932	JJMOAIAC_01107	JOECKIBA_01186	PIFNGKOP_00645	BMNEJHIH_00469	OGMHINHN_01148	HBFAJDBN_00184	GAMNPPEO_00149	HGODCMBH_00503	IFAIECJA_00143	IBAEMBCK_00552	DKACKIIG_00701	KDBBJBFG_00453	ADKJAIGB_00531
acpS		Holo-[acyl-carrier-protein] synthase	24	24	1	116	2581				359	359	359	ICEFEHNL_00614	KKKLEADB_01429	EGPPAKFB_01093	PGMHEJOG_02028	HHEDJHIJ_01133	DHKINCFA_01300	GFFPDLLM_00389	AFKOEFBB_00213	EDGCFBHF_00213	BIAGFMJD_00684	FHNALAFC_00923	JJMOAIAC_01116	JOECKIBA_01128	PIFNGKOP_00636	BMNEJHIH_00478	OGMHINHN_01139	HBFAJDBN_00193	GAMNPPEO_00140	HGODCMBH_00512	IFAIECJA_00134	IBAEMBCK_00543	DKACKIIG_00710	KDBBJBFG_00462	ADKJAIGB_00540
ubiE_1		Ubiquinone/menaquinone biosynthesis C-methyltransferase UbiE	24	24	1	116	2623				713	716	714	ICEFEHNL_00642	KKKLEADB_01087	EGPPAKFB_01114	PGMHEJOG_01848	HHEDJHIJ_01110	DHKINCFA_01277	GFFPDLLM_00414	AFKOEFBB_00421	EDGCFBHF_00421	BIAGFMJD_01128	FHNALAFC_01394	JJMOAIAC_01135	JOECKIBA_01710	PIFNGKOP_00617	BMNEJHIH_01690	OGMHINHN_00421	HBFAJDBN_00514	GAMNPPEO_01067	HGODCMBH_00055	IFAIECJA_01373	IBAEMBCK_00522	DKACKIIG_00733	KDBBJBFG_00483	ADKJAIGB_00523
glnM		putative glutamine ABC transporter permease protein GlnM	24	24	1	116	2627				419	674	663	ICEFEHNL_00645	KKKLEADB_01090	EGPPAKFB_01117	PGMHEJOG_01851	HHEDJHIJ_01107	DHKINCFA_01274	GFFPDLLM_00417	AFKOEFBB_00424	EDGCFBHF_00424	BIAGFMJD_01131	FHNALAFC_01391	JJMOAIAC_01138	JOECKIBA_01713	PIFNGKOP_00614	BMNEJHIH_01687	OGMHINHN_00418	HBFAJDBN_00517	GAMNPPEO_01706	HGODCMBH_00058	IFAIECJA_01376	IBAEMBCK_00519	DKACKIIG_00736	KDBBJBFG_00486	ADKJAIGB_00520
korA		2-oxoglutarate oxidoreductase subunit KorA	24	24	1	116	2636				500	1127	1100	ICEFEHNL_00654	KKKLEADB_01099	EGPPAKFB_01126	PGMHEJOG_01860	HHEDJHIJ_01098	DHKINCFA_01265	GFFPDLLM_00426	AFKOEFBB_00433	EDGCFBHF_00433	BIAGFMJD_01140	FHNALAFC_01382	JJMOAIAC_00040	JOECKIBA_01055	PIFNGKOP_00605	BMNEJHIH_01327	OGMHINHN_00409	HBFAJDBN_00526	GAMNPPEO_00962	HGODCMBH_00067	IFAIECJA_01385	IBAEMBCK_00510	DKACKIIG_00745	KDBBJBFG_00495	ADKJAIGB_00511
group_1185	napA_1	Putative formate dehydrogenase	24	24	1	116	2642				554	566	554	ICEFEHNL_00660	KKKLEADB_01105	EGPPAKFB_01132	PGMHEJOG_01866	HHEDJHIJ_01092	DHKINCFA_01259	GFFPDLLM_00432	AFKOEFBB_00439	EDGCFBHF_00439	BIAGFMJD_00853	FHNALAFC_00828	JJMOAIAC_00046	JOECKIBA_01061	PIFNGKOP_00599	BMNEJHIH_01633	OGMHINHN_00403	HBFAJDBN_00587	GAMNPPEO_00968	HGODCMBH_00073	IFAIECJA_00718	IBAEMBCK_00504	DKACKIIG_00751	KDBBJBFG_00501	ADKJAIGB_00505
fdnI		hypothetical protein	24	24	1	116	2645				500	968	929	ICEFEHNL_00663	KKKLEADB_01108	EGPPAKFB_01135	PGMHEJOG_01869	HHEDJHIJ_01089	DHKINCFA_01256	GFFPDLLM_00435	AFKOEFBB_00443	EDGCFBHF_00443	BIAGFMJD_00856	FHNALAFC_00825	JJMOAIAC_00049	JOECKIBA_01064	PIFNGKOP_00596	BMNEJHIH_01630	OGMHINHN_00400	HBFAJDBN_00590	GAMNPPEO_00971	HGODCMBH_00076	IFAIECJA_00715	IBAEMBCK_00501	DKACKIIG_00754	KDBBJBFG_00504	ADKJAIGB_00502
fdhD		Sulfur carrier protein FdhD	24	24	1	116	2646				782	782	782	ICEFEHNL_00664	KKKLEADB_01109	EGPPAKFB_01136	PGMHEJOG_01870	HHEDJHIJ_01088	DHKINCFA_01255	GFFPDLLM_00436	AFKOEFBB_00444	EDGCFBHF_00444	BIAGFMJD_00857	FHNALAFC_00824	JJMOAIAC_00050	JOECKIBA_01065	PIFNGKOP_00595	BMNEJHIH_01629	OGMHINHN_00399	HBFAJDBN_00591	GAMNPPEO_00972	HGODCMBH_00077	IFAIECJA_00714	IBAEMBCK_00500	DKACKIIG_00755	KDBBJBFG_00505	ADKJAIGB_00501
group_1188		hypothetical protein	24	24	1	116	2648				119	1370	1317	ICEFEHNL_00665	KKKLEADB_01110	EGPPAKFB_01137	PGMHEJOG_01874	HHEDJHIJ_01087	DHKINCFA_01254	GFFPDLLM_00437	AFKOEFBB_00445	EDGCFBHF_00445	BIAGFMJD_00858	FHNALAFC_00823	JJMOAIAC_00051	JOECKIBA_01066	PIFNGKOP_00594	BMNEJHIH_01628	OGMHINHN_00398	HBFAJDBN_00592	GAMNPPEO_00973	HGODCMBH_00078	IFAIECJA_00713	IBAEMBCK_00499	DKACKIIG_00756	KDBBJBFG_00506	ADKJAIGB_00500
dnaG_1		DNA primase	24	24	1	116	2654				533	1658	1611	ICEFEHNL_00671	KKKLEADB_01116	EGPPAKFB_01143	PGMHEJOG_01880	HHEDJHIJ_01081	DHKINCFA_01248	GFFPDLLM_00443	AFKOEFBB_00451	EDGCFBHF_00451	BIAGFMJD_00864	FHNALAFC_00817	JJMOAIAC_00057	JOECKIBA_01072	PIFNGKOP_00588	BMNEJHIH_00026	OGMHINHN_00392	HBFAJDBN_00598	GAMNPPEO_00979	HGODCMBH_00084	IFAIECJA_00707	IBAEMBCK_00493	DKACKIIG_00762	KDBBJBFG_00512	ADKJAIGB_00494
group_1190		hypothetical protein	24	24	1	116	2658				572	572	572	ICEFEHNL_00675	KKKLEADB_01120	EGPPAKFB_01147	PGMHEJOG_01884	HHEDJHIJ_01077	DHKINCFA_01244	GFFPDLLM_00447	AFKOEFBB_00455	EDGCFBHF_00455	BIAGFMJD_00869	FHNALAFC_00813	JJMOAIAC_00061	JOECKIBA_01076	PIFNGKOP_00584	BMNEJHIH_00030	OGMHINHN_00388	HBFAJDBN_00602	GAMNPPEO_00983	HGODCMBH_00088	IFAIECJA_00703	IBAEMBCK_00489	DKACKIIG_00766	KDBBJBFG_00516	ADKJAIGB_00490
group_1192		hypothetical protein	24	24	1	116	2675				752	1067	1040	ICEFEHNL_00692	KKKLEADB_01137	EGPPAKFB_01164	PGMHEJOG_01901	HHEDJHIJ_01060	DHKINCFA_01227	GFFPDLLM_00464	AFKOEFBB_00472	EDGCFBHF_00472	BIAGFMJD_01046	FHNALAFC_00502	JJMOAIAC_01332	JOECKIBA_01093	PIFNGKOP_00567	BMNEJHIH_00047	OGMHINHN_00371	HBFAJDBN_00619	GAMNPPEO_00999	HGODCMBH_00636	IFAIECJA_00684	IBAEMBCK_00472	DKACKIIG_00783	KDBBJBFG_00533	ADKJAIGB_00473
cbpA		Curved DNA-binding protein	24	24	1	116	2731				872	872	872	ICEFEHNL_00713	KKKLEADB_01155	EGPPAKFB_01182	PGMHEJOG_01919	HHEDJHIJ_01040	DHKINCFA_01210	GFFPDLLM_00481	AFKOEFBB_00490	EDGCFBHF_00490	BIAGFMJD_00796	FHNALAFC_01627	JJMOAIAC_01218	JOECKIBA_01519	PIFNGKOP_00547	BMNEJHIH_00607	OGMHINHN_00355	HBFAJDBN_01198	GAMNPPEO_00903	HGODCMBH_00337	IFAIECJA_00930	IBAEMBCK_00455	DKACKIIG_00801	KDBBJBFG_00552	ADKJAIGB_00455
bepE_1		Efflux pump membrane transporter BepE	24	24	1	116	2109				2438	3125	3067	ICEFEHNL_00737	KKKLEADB_00111	EGPPAKFB_00064	PGMHEJOG_00828	HHEDJHIJ_00127	DHKINCFA_00531	GFFPDLLM_00513	AFKOEFBB_01134	EDGCFBHF_01134	BIAGFMJD_01460	FHNALAFC_00648	JJMOAIAC_01185	JOECKIBA_00903	PIFNGKOP_01366	BMNEJHIH_00268	OGMHINHN_01323	HBFAJDBN_00648	GAMNPPEO_00577	HGODCMBH_00962	IFAIECJA_01097	IBAEMBCK_01683	DKACKIIG_01452	KDBBJBFG_01153	ADKJAIGB_00325
group_1199		hypothetical protein	24	24	1	116	2101				593	596	595	ICEFEHNL_00745	KKKLEADB_00103	EGPPAKFB_00056	PGMHEJOG_00820	HHEDJHIJ_00119	DHKINCFA_00523	GFFPDLLM_00521	AFKOEFBB_01126	EDGCFBHF_01126	BIAGFMJD_01452	FHNALAFC_00640	JJMOAIAC_01177	JOECKIBA_00911	PIFNGKOP_01374	BMNEJHIH_00276	OGMHINHN_01331	HBFAJDBN_00640	GAMNPPEO_00569	HGODCMBH_00954	IFAIECJA_01089	IBAEMBCK_01675	DKACKIIG_01444	KDBBJBFG_01145	ADKJAIGB_00317
ribBA		Riboflavin biosynthesis protein RibBA	24	24	1	116	2099				521	1031	1009	ICEFEHNL_00747	KKKLEADB_00101	EGPPAKFB_00054	PGMHEJOG_00818	HHEDJHIJ_00117	DHKINCFA_00521	GFFPDLLM_00523	AFKOEFBB_01125	EDGCFBHF_01125	BIAGFMJD_01450	FHNALAFC_00638	JJMOAIAC_01175	JOECKIBA_00913	PIFNGKOP_01376	BMNEJHIH_00278	OGMHINHN_01333	HBFAJDBN_00638	GAMNPPEO_00567	HGODCMBH_01588	IFAIECJA_01087	IBAEMBCK_01673	DKACKIIG_01442	KDBBJBFG_01143	ADKJAIGB_00315
fliI		Flagellum-specific ATP synthase	24	24	1	116	2082				629	1298	1270	ICEFEHNL_00766	KKKLEADB_00082	EGPPAKFB_00035	PGMHEJOG_00805	HHEDJHIJ_00098	DHKINCFA_00502	GFFPDLLM_00542	AFKOEFBB_01106	EDGCFBHF_01106	BIAGFMJD_01498	FHNALAFC_01271	JJMOAIAC_00719	JOECKIBA_00926	PIFNGKOP_00510	BMNEJHIH_01464	OGMHINHN_01373	HBFAJDBN_01102	GAMNPPEO_01551	HGODCMBH_01602	IFAIECJA_00361	IBAEMBCK_01654	DKACKIIG_01423	KDBBJBFG_01124	ADKJAIGB_01682
gpsA		Glycerol-3-phosphate dehydrogenase [NAD(P)+]	24	24	1	116	2081				209	890	833	ICEFEHNL_00767	KKKLEADB_00081	EGPPAKFB_00034	PGMHEJOG_00806	HHEDJHIJ_00097	DHKINCFA_00501	GFFPDLLM_00543	AFKOEFBB_01105	EDGCFBHF_01105	BIAGFMJD_01499	FHNALAFC_01270	JJMOAIAC_00718	JOECKIBA_00927	PIFNGKOP_00509	BMNEJHIH_01463	OGMHINHN_01374	HBFAJDBN_01101	GAMNPPEO_01552	HGODCMBH_01171	IFAIECJA_00360	IBAEMBCK_01653	DKACKIIG_01422	KDBBJBFG_01123	ADKJAIGB_01683
hisD		Histidinol dehydrogenase	24	24	1	116	2057				344	1307	1266	ICEFEHNL_00772	KKKLEADB_00068	EGPPAKFB_00029	PGMHEJOG_00786	HHEDJHIJ_00092	DHKINCFA_00010	GFFPDLLM_00548	AFKOEFBB_01090	EDGCFBHF_01090	BIAGFMJD_00946	FHNALAFC_00956	JJMOAIAC_00892	JOECKIBA_00345	PIFNGKOP_01438	BMNEJHIH_00980	OGMHINHN_01357	HBFAJDBN_01232	GAMNPPEO_01525	HGODCMBH_00935	IFAIECJA_00541	IBAEMBCK_01648	DKACKIIG_01415	KDBBJBFG_01115	ADKJAIGB_01663
group_1206		hypothetical protein	24	24	1	116	2055				419	437	435	ICEFEHNL_00774	KKKLEADB_00066	EGPPAKFB_00027	PGMHEJOG_00784	HHEDJHIJ_00090	DHKINCFA_00012	GFFPDLLM_00550	AFKOEFBB_01088	EDGCFBHF_01088	BIAGFMJD_00948	FHNALAFC_00954	JJMOAIAC_00890	JOECKIBA_00343	PIFNGKOP_01440	BMNEJHIH_00982	OGMHINHN_01355	HBFAJDBN_01230	GAMNPPEO_01527	HGODCMBH_00937	IFAIECJA_00539	IBAEMBCK_01646	DKACKIIG_01413	KDBBJBFG_01113	ADKJAIGB_01661
group_1207		hypothetical protein	24	24	1	116	2050				164	404	394	ICEFEHNL_00778	KKKLEADB_00062	EGPPAKFB_00023	PGMHEJOG_00780	HHEDJHIJ_00086	DHKINCFA_00001	GFFPDLLM_00554	AFKOEFBB_01084	EDGCFBHF_01084	BIAGFMJD_00952	FHNALAFC_00950	JJMOAIAC_00886	JOECKIBA_00339	PIFNGKOP_01444	BMNEJHIH_00986	OGMHINHN_01351	HBFAJDBN_01226	GAMNPPEO_01574	HGODCMBH_00941	IFAIECJA_00535	IBAEMBCK_01642	DKACKIIG_01409	KDBBJBFG_01109	ADKJAIGB_01657
group_1208		hypothetical protein	24	24	1	116	2046				242	845	819	ICEFEHNL_00782	KKKLEADB_00058	EGPPAKFB_00019	PGMHEJOG_00776	HHEDJHIJ_00082	DHKINCFA_00006	GFFPDLLM_00558	AFKOEFBB_01080	EDGCFBHF_01080	BIAGFMJD_00956	FHNALAFC_00946	JJMOAIAC_00882	JOECKIBA_00335	PIFNGKOP_01448	BMNEJHIH_00990	OGMHINHN_01347	HBFAJDBN_01222	GAMNPPEO_01570	HGODCMBH_00945	IFAIECJA_00531	IBAEMBCK_01638	DKACKIIG_01405	KDBBJBFG_01105	ADKJAIGB_01653
ycfH		putative metal-dependent hydrolase YcfH	24	24	1	116	625				809	809	809	ICEFEHNL_00796	KKKLEADB_00940	EGPPAKFB_00898	PGMHEJOG_01759	HHEDJHIJ_00867	DHKINCFA_01202	GFFPDLLM_01161	AFKOEFBB_00311	EDGCFBHF_00311	BIAGFMJD_00548	FHNALAFC_01466	JJMOAIAC_00906	JOECKIBA_01270	PIFNGKOP_01206	BMNEJHIH_01908	OGMHINHN_00925	HBFAJDBN_01322	GAMNPPEO_01154	HGODCMBH_01639	IFAIECJA_00274	IBAEMBCK_01699	DKACKIIG_01393	KDBBJBFG_01094	ADKJAIGB_00565
ywiE		putative cardiolipin synthase YwiE	24	24	1	116	627				455	533	529	ICEFEHNL_00797	KKKLEADB_00942	EGPPAKFB_00899	PGMHEJOG_01761	HHEDJHIJ_00868	DHKINCFA_01201	GFFPDLLM_01162	AFKOEFBB_00312	EDGCFBHF_00312	BIAGFMJD_00549	FHNALAFC_01465	JJMOAIAC_00907	JOECKIBA_01271	PIFNGKOP_01205	BMNEJHIH_01909	OGMHINHN_00926	HBFAJDBN_01323	GAMNPPEO_01155	HGODCMBH_01640	IFAIECJA_00273	IBAEMBCK_01700	DKACKIIG_01392	KDBBJBFG_01093	ADKJAIGB_00566
metAA1		Homoserine O-acetyltransferase 1	24	24	1	116	635				908	908	908	ICEFEHNL_00804	KKKLEADB_00948	EGPPAKFB_00905	PGMHEJOG_01767	HHEDJHIJ_00874	DHKINCFA_01195	GFFPDLLM_01168	AFKOEFBB_00318	EDGCFBHF_00318	BIAGFMJD_00555	FHNALAFC_00748	JJMOAIAC_00913	JOECKIBA_01277	PIFNGKOP_01666	BMNEJHIH_00899	OGMHINHN_00932	HBFAJDBN_01329	GAMNPPEO_01178	HGODCMBH_01272	IFAIECJA_00267	IBAEMBCK_01706	DKACKIIG_01386	KDBBJBFG_01087	ADKJAIGB_00572
thiE_2		Thiamine-phosphate synthase	24	24	1	116	641				410	410	410	ICEFEHNL_00810	KKKLEADB_00953	EGPPAKFB_00911	PGMHEJOG_01775	HHEDJHIJ_00880	DHKINCFA_01189	GFFPDLLM_01174	AFKOEFBB_00324	EDGCFBHF_00324	BIAGFMJD_00561	FHNALAFC_00742	JJMOAIAC_00919	JOECKIBA_01283	PIFNGKOP_01660	BMNEJHIH_00905	OGMHINHN_00938	HBFAJDBN_01335	GAMNPPEO_01184	HGODCMBH_01278	IFAIECJA_01049	IBAEMBCK_01712	DKACKIIG_01380	KDBBJBFG_01081	ADKJAIGB_00578
group_1213		hypothetical protein	24	24	1	116	653				674	674	674	ICEFEHNL_00823	KKKLEADB_00966	EGPPAKFB_00924	PGMHEJOG_00212	HHEDJHIJ_00893	DHKINCFA_01176	GFFPDLLM_01187	AFKOEFBB_00337	EDGCFBHF_00337	BIAGFMJD_00574	FHNALAFC_00729	JJMOAIAC_01473	JOECKIBA_01296	PIFNGKOP_00361	BMNEJHIH_00918	OGMHINHN_00113	HBFAJDBN_01348	GAMNPPEO_00016	HGODCMBH_01291	IFAIECJA_01062	IBAEMBCK_01358	DKACKIIG_01367	KDBBJBFG_01068	ADKJAIGB_00591
lepA_1		Elongation factor 4	24	24	1	116	662				2099	2648	2625	ICEFEHNL_00832	KKKLEADB_00975	EGPPAKFB_00933	PGMHEJOG_00221	HHEDJHIJ_00902	DHKINCFA_01168	GFFPDLLM_01195	AFKOEFBB_00345	EDGCFBHF_00345	BIAGFMJD_00583	FHNALAFC_00721	JJMOAIAC_01465	JOECKIBA_01304	PIFNGKOP_00369	BMNEJHIH_00927	OGMHINHN_00122	HBFAJDBN_01356	GAMNPPEO_00025	HGODCMBH_01299	IFAIECJA_01071	IBAEMBCK_01367	DKACKIIG_01359	KDBBJBFG_01059	ADKJAIGB_00600
group_1215		hypothetical protein	24	24	1	116	663				239	239	239	ICEFEHNL_00833	KKKLEADB_00976	EGPPAKFB_00934	PGMHEJOG_00222	HHEDJHIJ_00903	DHKINCFA_01167	GFFPDLLM_01196	AFKOEFBB_00346	EDGCFBHF_00346	BIAGFMJD_00584	FHNALAFC_00720	JJMOAIAC_01464	JOECKIBA_01305	PIFNGKOP_00370	BMNEJHIH_00385	OGMHINHN_00123	HBFAJDBN_01357	GAMNPPEO_00026	HGODCMBH_01300	IFAIECJA_01072	IBAEMBCK_01368	DKACKIIG_01358	KDBBJBFG_01058	ADKJAIGB_00601
group_1216		hypothetical protein	24	24	1	116	681				212	218	217	ICEFEHNL_00854	KKKLEADB_00993	EGPPAKFB_00951	PGMHEJOG_00239	HHEDJHIJ_00919	DHKINCFA_01150	GFFPDLLM_01213	AFKOEFBB_00363	EDGCFBHF_00363	BIAGFMJD_00881	FHNALAFC_00703	JJMOAIAC_01447	JOECKIBA_00008	PIFNGKOP_00387	BMNEJHIH_00368	OGMHINHN_00140	HBFAJDBN_01374	GAMNPPEO_00043	HGODCMBH_01553	IFAIECJA_00669	IBAEMBCK_01385	DKACKIIG_01341	KDBBJBFG_01041	ADKJAIGB_00618
group_1217		hypothetical protein	24	24	1	116	686				839	845	844	ICEFEHNL_00859	KKKLEADB_00998	EGPPAKFB_00956	PGMHEJOG_00244	HHEDJHIJ_00924	DHKINCFA_01145	GFFPDLLM_01218	AFKOEFBB_00368	EDGCFBHF_00368	BIAGFMJD_00876	FHNALAFC_00698	JJMOAIAC_01442	JOECKIBA_00013	PIFNGKOP_00392	BMNEJHIH_00363	OGMHINHN_00145	HBFAJDBN_01379	GAMNPPEO_00048	HGODCMBH_01548	IFAIECJA_00674	IBAEMBCK_01390	DKACKIIG_01336	KDBBJBFG_01036	ADKJAIGB_00623
hypB		Hydrogenase/urease maturation factor HypB	24	24	1	116	690				695	695	695	ICEFEHNL_00863	KKKLEADB_01005	EGPPAKFB_00960	PGMHEJOG_01791	HHEDJHIJ_00928	DHKINCFA_00020	GFFPDLLM_01100	AFKOEFBB_00372	EDGCFBHF_00372	BIAGFMJD_00845	FHNALAFC_00259	JJMOAIAC_00456	JOECKIBA_00966	PIFNGKOP_00747	BMNEJHIH_00889	OGMHINHN_01392	HBFAJDBN_00262	GAMNPPEO_00910	HGODCMBH_01610	IFAIECJA_00201	IBAEMBCK_01395	DKACKIIG_01331	KDBBJBFG_01031	ADKJAIGB_00689
hypC		Hydrogenase maturation factor HypC	24	24	1	116	691				251	269	268	ICEFEHNL_00864	KKKLEADB_01006	EGPPAKFB_00961	PGMHEJOG_01792	HHEDJHIJ_00929	DHKINCFA_00021	GFFPDLLM_01101	AFKOEFBB_00373	EDGCFBHF_00373	BIAGFMJD_00844	FHNALAFC_00258	JJMOAIAC_00455	JOECKIBA_00965	PIFNGKOP_00748	BMNEJHIH_00888	OGMHINHN_01393	HBFAJDBN_00263	GAMNPPEO_00911	HGODCMBH_01611	IFAIECJA_00202	IBAEMBCK_01396	DKACKIIG_01330	KDBBJBFG_01030	ADKJAIGB_00690
group_1220		hypothetical protein	24	24	1	116	695				884	1100	1091	ICEFEHNL_00866	KKKLEADB_01008	EGPPAKFB_00963	PGMHEJOG_01794	HHEDJHIJ_00931	DHKINCFA_00023	GFFPDLLM_01103	AFKOEFBB_00375	EDGCFBHF_00375	BIAGFMJD_00842	FHNALAFC_00256	JJMOAIAC_00453	JOECKIBA_00963	PIFNGKOP_00750	BMNEJHIH_00886	OGMHINHN_01395	HBFAJDBN_00265	GAMNPPEO_01346	HGODCMBH_00370	IFAIECJA_00204	IBAEMBCK_01398	DKACKIIG_01328	KDBBJBFG_01026	ADKJAIGB_00692
metN2		Methionine import ATP-binding protein MetN 2	24	24	1	116	701				353	773	738	ICEFEHNL_00872	KKKLEADB_01014	EGPPAKFB_00969	PGMHEJOG_01800	HHEDJHIJ_00937	DHKINCFA_00029	GFFPDLLM_01109	AFKOEFBB_00381	EDGCFBHF_00381	BIAGFMJD_00836	FHNALAFC_00250	JJMOAIAC_00447	JOECKIBA_00957	PIFNGKOP_00756	BMNEJHIH_00880	OGMHINHN_01401	HBFAJDBN_00271	GAMNPPEO_01340	HGODCMBH_00376	IFAIECJA_00210	IBAEMBCK_01404	DKACKIIG_01322	KDBBJBFG_01020	ADKJAIGB_00698
group_1222		hypothetical protein	24	24	1	116	710				416	416	416	ICEFEHNL_00882	KKKLEADB_01021	EGPPAKFB_00976	PGMHEJOG_01807	HHEDJHIJ_00947	DHKINCFA_00036	GFFPDLLM_01116	AFKOEFBB_00389	EDGCFBHF_00389	BIAGFMJD_00829	FHNALAFC_00243	JJMOAIAC_00440	JOECKIBA_00950	PIFNGKOP_00763	BMNEJHIH_00873	OGMHINHN_01623	HBFAJDBN_00278	GAMNPPEO_01333	HGODCMBH_01654	IFAIECJA_00217	IBAEMBCK_01414	DKACKIIG_01315	KDBBJBFG_01013	ADKJAIGB_00705
mcpA		hypothetical protein	24	24	1	116	711				470	2006	1942	ICEFEHNL_00883	KKKLEADB_01022	EGPPAKFB_00977	PGMHEJOG_01808	HHEDJHIJ_00948	DHKINCFA_00037	GFFPDLLM_01117	AFKOEFBB_00390	EDGCFBHF_00390	BIAGFMJD_00828	FHNALAFC_00242	JJMOAIAC_00439	JOECKIBA_00949	PIFNGKOP_00764	BMNEJHIH_00872	OGMHINHN_01622	HBFAJDBN_00279	GAMNPPEO_01332	HGODCMBH_01655	IFAIECJA_00218	IBAEMBCK_01415	DKACKIIG_01314	KDBBJBFG_01012	ADKJAIGB_00706
alr		Alanine racemase	24	24	1	116	717				1079	1079	1079	ICEFEHNL_00889	KKKLEADB_01028	EGPPAKFB_00983	PGMHEJOG_01814	HHEDJHIJ_00954	DHKINCFA_00043	GFFPDLLM_01123	AFKOEFBB_00396	EDGCFBHF_00396	BIAGFMJD_00822	FHNALAFC_00236	JJMOAIAC_00433	JOECKIBA_00943	PIFNGKOP_00770	BMNEJHIH_01523	OGMHINHN_01616	HBFAJDBN_00285	GAMNPPEO_01323	HGODCMBH_01198	IFAIECJA_00573	IBAEMBCK_01421	DKACKIIG_01308	KDBBJBFG_01006	ADKJAIGB_00712
menH		2-succinyl-6-hydroxy-2,4-cyclohexadiene-1-carboxylate synthase	24	24	1	116	719				722	722	722	ICEFEHNL_00891	KKKLEADB_01030	EGPPAKFB_00985	PGMHEJOG_01816	HHEDJHIJ_00956	DHKINCFA_00045	GFFPDLLM_01125	AFKOEFBB_00398	EDGCFBHF_00398	BIAGFMJD_00820	FHNALAFC_00234	JJMOAIAC_00431	JOECKIBA_00941	PIFNGKOP_00772	BMNEJHIH_01521	OGMHINHN_01614	HBFAJDBN_00287	GAMNPPEO_01321	HGODCMBH_01196	IFAIECJA_00575	IBAEMBCK_01423	DKACKIIG_01306	KDBBJBFG_01004	ADKJAIGB_00714
murF		UDP-N-acetylmuramoyl-tripeptide--D-alanyl-D-alanine ligase	24	24	1	116	720				1415	1469	1466	ICEFEHNL_00892	KKKLEADB_01031	EGPPAKFB_00986	PGMHEJOG_01817	HHEDJHIJ_00957	DHKINCFA_00046	GFFPDLLM_01126	AFKOEFBB_00399	EDGCFBHF_00399	BIAGFMJD_00819	FHNALAFC_00233	JJMOAIAC_00430	JOECKIBA_00940	PIFNGKOP_00773	BMNEJHIH_01520	OGMHINHN_01613	HBFAJDBN_00288	GAMNPPEO_01320	HGODCMBH_01426	IFAIECJA_00576	IBAEMBCK_01424	DKACKIIG_01305	KDBBJBFG_01003	ADKJAIGB_00715
mdtC_1		Multidrug resistance protein MdtC	24	24	1	116	1569				3053	3053	3053	ICEFEHNL_00949	KKKLEADB_00547	EGPPAKFB_00567	PGMHEJOG_01272	HHEDJHIJ_00519	DHKINCFA_00219	GFFPDLLM_01317	AFKOEFBB_00873	EDGCFBHF_00873	BIAGFMJD_00137	FHNALAFC_01304	JJMOAIAC_00811	JOECKIBA_00086	PIFNGKOP_00537	BMNEJHIH_00683	OGMHINHN_00265	HBFAJDBN_01012	GAMNPPEO_00009	HGODCMBH_00206	IFAIECJA_00564	IBAEMBCK_00752	DKACKIIG_00187	KDBBJBFG_01658	ADKJAIGB_00343
group_1241		hypothetical protein	24	24	1	116	1604				1637	1745	1740	ICEFEHNL_00967	KKKLEADB_00528	EGPPAKFB_00549	PGMHEJOG_01266	HHEDJHIJ_00513	DHKINCFA_00213	GFFPDLLM_01323	AFKOEFBB_00867	EDGCFBHF_00867	BIAGFMJD_00143	FHNALAFC_01298	JJMOAIAC_00817	JOECKIBA_00092	PIFNGKOP_00543	BMNEJHIH_00689	OGMHINHN_00271	HBFAJDBN_01532	GAMNPPEO_01265	HGODCMBH_00200	IFAIECJA_00558	IBAEMBCK_00746	DKACKIIG_00181	KDBBJBFG_01652	ADKJAIGB_00349
tgt		Queuine tRNA-ribosyltransferase	24	24	1	116	1606				1133	1133	1133	ICEFEHNL_00969	KKKLEADB_00526	EGPPAKFB_00547	PGMHEJOG_01264	HHEDJHIJ_00511	DHKINCFA_00211	GFFPDLLM_01325	AFKOEFBB_00864	EDGCFBHF_00864	BIAGFMJD_00145	FHNALAFC_00662	JJMOAIAC_00675	JOECKIBA_00197	PIFNGKOP_01064	BMNEJHIH_00153	OGMHINHN_00273	HBFAJDBN_00959	GAMNPPEO_01263	HGODCMBH_00198	IFAIECJA_01260	IBAEMBCK_00744	DKACKIIG_00179	KDBBJBFG_01650	ADKJAIGB_00351
group_1243		hypothetical protein	24	24	1	116	1613				656	656	656	ICEFEHNL_00976	KKKLEADB_00519	EGPPAKFB_00540	PGMHEJOG_01257	HHEDJHIJ_00504	DHKINCFA_00204	GFFPDLLM_01332	AFKOEFBB_00857	EDGCFBHF_00857	BIAGFMJD_00152	FHNALAFC_00669	JJMOAIAC_00682	JOECKIBA_00190	PIFNGKOP_01071	BMNEJHIH_00146	OGMHINHN_00280	HBFAJDBN_00952	GAMNPPEO_01256	HGODCMBH_00191	IFAIECJA_01253	IBAEMBCK_00737	DKACKIIG_00172	KDBBJBFG_01643	ADKJAIGB_00358
lptA		Lipopolysaccharide export system protein LptA	24	24	1	116	1620				467	467	467	ICEFEHNL_00983	KKKLEADB_00512	EGPPAKFB_00533	PGMHEJOG_01250	HHEDJHIJ_00497	DHKINCFA_00197	GFFPDLLM_01339	AFKOEFBB_00850	EDGCFBHF_00850	BIAGFMJD_00159	FHNALAFC_00676	JJMOAIAC_00689	JOECKIBA_00183	PIFNGKOP_01078	BMNEJHIH_00139	OGMHINHN_00287	HBFAJDBN_00945	GAMNPPEO_01249	HGODCMBH_00184	IFAIECJA_01246	IBAEMBCK_00730	DKACKIIG_00165	KDBBJBFG_01636	ADKJAIGB_00365
ctb		Group 3 truncated hemoglobin ctb	24	24	1	116	1632				383	383	383	ICEFEHNL_00994	KKKLEADB_00501	EGPPAKFB_00522	PGMHEJOG_01239	HHEDJHIJ_00486	DHKINCFA_00186	GFFPDLLM_01350	AFKOEFBB_00839	EDGCFBHF_00839	BIAGFMJD_00170	FHNALAFC_00687	JJMOAIAC_00700	JOECKIBA_00172	PIFNGKOP_01089	BMNEJHIH_00128	OGMHINHN_00298	HBFAJDBN_00934	GAMNPPEO_01238	HGODCMBH_00173	IFAIECJA_01235	IBAEMBCK_00719	DKACKIIG_00154	KDBBJBFG_01625	ADKJAIGB_00376
queC		7-cyano-7-deazaguanine synthase	24	24	1	116	1634				671	671	671	ICEFEHNL_00995	KKKLEADB_00500	EGPPAKFB_00521	PGMHEJOG_01238	HHEDJHIJ_00485	DHKINCFA_00185	GFFPDLLM_01351	AFKOEFBB_00838	EDGCFBHF_00838	BIAGFMJD_00171	FHNALAFC_00688	JJMOAIAC_00701	JOECKIBA_00171	PIFNGKOP_01090	BMNEJHIH_00127	OGMHINHN_00299	HBFAJDBN_00933	GAMNPPEO_01237	HGODCMBH_00172	IFAIECJA_01234	IBAEMBCK_00718	DKACKIIG_00153	KDBBJBFG_01624	ADKJAIGB_00377
lutB		Lactate utilization protein B	24	24	1	116	1636				1439	1439	1439	ICEFEHNL_00997	KKKLEADB_00498	EGPPAKFB_00519	PGMHEJOG_01236	HHEDJHIJ_00483	DHKINCFA_00183	GFFPDLLM_01353	AFKOEFBB_00836	EDGCFBHF_00836	BIAGFMJD_00173	FHNALAFC_00690	JJMOAIAC_00703	JOECKIBA_00169	PIFNGKOP_01092	BMNEJHIH_00125	OGMHINHN_00301	HBFAJDBN_00931	GAMNPPEO_01235	HGODCMBH_00170	IFAIECJA_01232	IBAEMBCK_00716	DKACKIIG_00151	KDBBJBFG_01622	ADKJAIGB_00379
dps		DNA protection during starvation protein	24	24	1	116	1643				437	437	437	ICEFEHNL_01003	KKKLEADB_00492	EGPPAKFB_00513	PGMHEJOG_01230	HHEDJHIJ_00477	DHKINCFA_00177	GFFPDLLM_01359	AFKOEFBB_00830	EDGCFBHF_00830	BIAGFMJD_00179	FHNALAFC_00696	JJMOAIAC_00709	JOECKIBA_00163	PIFNGKOP_01098	BMNEJHIH_00119	OGMHINHN_00307	HBFAJDBN_00925	GAMNPPEO_01229	HGODCMBH_01645	IFAIECJA_01226	IBAEMBCK_00710	DKACKIIG_00145	KDBBJBFG_01616	ADKJAIGB_00385
nikA		Nickel-binding periplasmic protein	24	24	1	116	1664				1538	1538	1538	ICEFEHNL_01021	KKKLEADB_00473	EGPPAKFB_00496	PGMHEJOG_01212	HHEDJHIJ_00459	DHKINCFA_00559	GFFPDLLM_01374	AFKOEFBB_00812	EDGCFBHF_00812	BIAGFMJD_01107	FHNALAFC_00208	JJMOAIAC_00300	JOECKIBA_00109	PIFNGKOP_00134	BMNEJHIH_00727	OGMHINHN_01077	HBFAJDBN_00746	GAMNPPEO_00927	HGODCMBH_01093	IFAIECJA_01212	IBAEMBCK_00694	DKACKIIG_00128	KDBBJBFG_01598	ADKJAIGB_00399
group_1252		hypothetical protein	24	24	1	116	3688				230	230	230	ICEFEHNL_01048	KKKLEADB_00448	EGPPAKFB_00471	PGMHEJOG_01185	HHEDJHIJ_00432	DHKINCFA_00585	GFFPDLLM_01400	AFKOEFBB_00786	EDGCFBHF_00786	BIAGFMJD_01081	FHNALAFC_00180	JJMOAIAC_00273	JOECKIBA_00136	PIFNGKOP_00161	BMNEJHIH_00753	OGMHINHN_01103	HBFAJDBN_00773	GAMNPPEO_00059	HGODCMBH_01067	IFAIECJA_01186	IBAEMBCK_00666	DKACKIIG_00102	KDBBJBFG_01688	ADKJAIGB_00427
group_1253		hypothetical protein	24	24	1	116	3687				587	587	587	ICEFEHNL_01049	KKKLEADB_00447	EGPPAKFB_00470	PGMHEJOG_01184	HHEDJHIJ_00431	DHKINCFA_00586	GFFPDLLM_01401	AFKOEFBB_00785	EDGCFBHF_00785	BIAGFMJD_01080	FHNALAFC_00179	JJMOAIAC_00272	JOECKIBA_00137	PIFNGKOP_00162	BMNEJHIH_00754	OGMHINHN_01104	HBFAJDBN_00774	GAMNPPEO_00060	HGODCMBH_01066	IFAIECJA_01185	IBAEMBCK_00665	DKACKIIG_00101	KDBBJBFG_01689	ADKJAIGB_00428
group_1254		hypothetical protein	24	24	1	116	3686				353	359	356	ICEFEHNL_01050	KKKLEADB_00446	EGPPAKFB_00469	PGMHEJOG_01183	HHEDJHIJ_00430	DHKINCFA_00587	GFFPDLLM_01402	AFKOEFBB_00784	EDGCFBHF_00784	BIAGFMJD_01079	FHNALAFC_00178	JJMOAIAC_00271	JOECKIBA_00138	PIFNGKOP_00163	BMNEJHIH_00755	OGMHINHN_01105	HBFAJDBN_00775	GAMNPPEO_00061	HGODCMBH_01065	IFAIECJA_01184	IBAEMBCK_00664	DKACKIIG_00100	KDBBJBFG_01690	ADKJAIGB_00429
hpf_1		Putative metal ABC transporter substrate-binding protein Hpf	24	24	1	116	1491				842	842	842	ICEFEHNL_01097	KKKLEADB_00320	EGPPAKFB_00274	PGMHEJOG_01053	HHEDJHIJ_00331	DHKINCFA_00416	GFFPDLLM_01658	AFKOEFBB_01372	EDGCFBHF_01372	BIAGFMJD_00244	FHNALAFC_00844	JJMOAIAC_00517	JOECKIBA_00275	PIFNGKOP_01221	BMNEJHIH_00242	OGMHINHN_00880	HBFAJDBN_00822	GAMNPPEO_01511	HGODCMBH_01042	IFAIECJA_01338	IBAEMBCK_00961	DKACKIIG_01664	KDBBJBFG_01746	ADKJAIGB_01038
apt		Adenine phosphoribosyltransferase	24	24	1	116	1492				251	554	541	ICEFEHNL_01098	KKKLEADB_00321	EGPPAKFB_00275	PGMHEJOG_01054	HHEDJHIJ_00332	DHKINCFA_00417	GFFPDLLM_01657	AFKOEFBB_01373	EDGCFBHF_01373	BIAGFMJD_00245	FHNALAFC_00845	JJMOAIAC_00516	JOECKIBA_00276	PIFNGKOP_01222	BMNEJHIH_00243	OGMHINHN_00879	HBFAJDBN_00823	GAMNPPEO_01510	HGODCMBH_01043	IFAIECJA_01337	IBAEMBCK_00960	DKACKIIG_01665	KDBBJBFG_01747	ADKJAIGB_01037
lepB		Signal peptidase I	24	24	1	116	1496				791	791	791	ICEFEHNL_01102	KKKLEADB_00325	EGPPAKFB_00279	PGMHEJOG_01058	HHEDJHIJ_00336	DHKINCFA_00421	GFFPDLLM_01653	AFKOEFBB_01377	EDGCFBHF_01377	BIAGFMJD_00249	FHNALAFC_00849	JJMOAIAC_00512	JOECKIBA_00280	PIFNGKOP_01226	BMNEJHIH_00247	OGMHINHN_00875	HBFAJDBN_00827	GAMNPPEO_01506	HGODCMBH_01047	IFAIECJA_01333	IBAEMBCK_00956	DKACKIIG_01669	KDBBJBFG_01751	ADKJAIGB_01033
tilS		tRNA(Ile)-lysidine synthase	24	24	1	116	1510				989	989	989	ICEFEHNL_01115	KKKLEADB_00338	EGPPAKFB_00292	PGMHEJOG_01070	HHEDJHIJ_00349	DHKINCFA_00434	GFFPDLLM_01640	AFKOEFBB_01390	EDGCFBHF_01390	BIAGFMJD_00262	FHNALAFC_00862	JJMOAIAC_00499	JOECKIBA_00293	PIFNGKOP_01238	BMNEJHIH_00558	OGMHINHN_00861	HBFAJDBN_00840	GAMNPPEO_00205	HGODCMBH_01509	IFAIECJA_00756	IBAEMBCK_00943	DKACKIIG_01682	KDBBJBFG_01764	ADKJAIGB_01020
bioD		ATP-dependent dethiobiotin synthetase BioD	24	24	1	116	1532				608	608	608	ICEFEHNL_01136	KKKLEADB_00359	EGPPAKFB_00313	PGMHEJOG_01091	HHEDJHIJ_00370	DHKINCFA_00455	GFFPDLLM_01619	AFKOEFBB_01411	EDGCFBHF_01411	BIAGFMJD_00284	FHNALAFC_00884	JJMOAIAC_00478	JOECKIBA_00314	PIFNGKOP_01259	BMNEJHIH_01501	OGMHINHN_00840	HBFAJDBN_00861	GAMNPPEO_00184	HGODCMBH_01154	IFAIECJA_00735	IBAEMBCK_00922	DKACKIIG_01703	KDBBJBFG_01785	ADKJAIGB_00999
group_1265		hypothetical protein	24	24	1	116	1538				626	731	726	ICEFEHNL_01141	KKKLEADB_00364	EGPPAKFB_00319	PGMHEJOG_01097	HHEDJHIJ_00375	DHKINCFA_00460	GFFPDLLM_01614	AFKOEFBB_01416	EDGCFBHF_01416	BIAGFMJD_00289	FHNALAFC_01089	JJMOAIAC_00473	JOECKIBA_00319	PIFNGKOP_01264	BMNEJHIH_00323	OGMHINHN_00835	HBFAJDBN_00866	GAMNPPEO_00179	HGODCMBH_01159	IFAIECJA_00730	IBAEMBCK_00917	DKACKIIG_01708	KDBBJBFG_01790	ADKJAIGB_00994
icd		Isocitrate dehydrogenase [NADP]	24	24	1	116	1547				1055	2189	2141	ICEFEHNL_01145	KKKLEADB_00367	EGPPAKFB_00323	PGMHEJOG_01101	HHEDJHIJ_00402	DHKINCFA_00465	GFFPDLLM_01610	AFKOEFBB_01419	EDGCFBHF_01419	BIAGFMJD_00293	FHNALAFC_01085	JJMOAIAC_00469	JOECKIBA_00323	PIFNGKOP_01268	BMNEJHIH_00327	OGMHINHN_00831	HBFAJDBN_00870	GAMNPPEO_00174	HGODCMBH_01163	IFAIECJA_00726	IBAEMBCK_00912	DKACKIIG_01712	KDBBJBFG_01794	ADKJAIGB_01398
trxA_1		Thioredoxin	24	24	1	116	3254				320	320	320	ICEFEHNL_01165	KKKLEADB_00136	EGPPAKFB_00090	PGMHEJOG_00856	HHEDJHIJ_00153	DHKINCFA_00079	GFFPDLLM_00944	AFKOEFBB_01163	EDGCFBHF_01163	BIAGFMJD_00768	FHNALAFC_00493	JJMOAIAC_00082	JOECKIBA_00692	PIFNGKOP_00052	BMNEJHIH_00424	OGMHINHN_00091	HBFAJDBN_00910	GAMNPPEO_00334	HGODCMBH_00618	IFAIECJA_01689	IBAEMBCK_01615	DKACKIIG_01478	KDBBJBFG_00349	ADKJAIGB_00673
group_1268		hypothetical protein	24	24	1	116	3258				455	455	455	ICEFEHNL_01169	KKKLEADB_00140	EGPPAKFB_00094	PGMHEJOG_00860	HHEDJHIJ_00157	DHKINCFA_00083	GFFPDLLM_00948	AFKOEFBB_01167	EDGCFBHF_01167	BIAGFMJD_00764	FHNALAFC_00489	JJMOAIAC_00086	JOECKIBA_00688	PIFNGKOP_00056	BMNEJHIH_00420	OGMHINHN_00087	HBFAJDBN_00906	GAMNPPEO_00338	HGODCMBH_00614	IFAIECJA_01685	IBAEMBCK_01611	DKACKIIG_01482	KDBBJBFG_00345	ADKJAIGB_00669
csd_1		putative cysteine desulfurase	24	24	1	116	3264				1160	1160	1160	ICEFEHNL_01175	KKKLEADB_00146	EGPPAKFB_00100	PGMHEJOG_00866	HHEDJHIJ_00163	DHKINCFA_00089	GFFPDLLM_00954	AFKOEFBB_01173	EDGCFBHF_01173	BIAGFMJD_00758	FHNALAFC_00483	JJMOAIAC_00092	JOECKIBA_00682	PIFNGKOP_00062	BMNEJHIH_00414	OGMHINHN_00081	HBFAJDBN_00900	GAMNPPEO_00344	HGODCMBH_00608	IFAIECJA_01679	IBAEMBCK_01605	DKACKIIG_01488	KDBBJBFG_00339	ADKJAIGB_00663
rpsL		30S ribosomal protein S12	24	24	1	116	3269				344	389	387	ICEFEHNL_01180	KKKLEADB_00151	EGPPAKFB_00105	PGMHEJOG_00871	HHEDJHIJ_00168	DHKINCFA_00094	GFFPDLLM_00959	AFKOEFBB_01178	EDGCFBHF_01178	BIAGFMJD_00753	FHNALAFC_00478	JJMOAIAC_00097	JOECKIBA_00677	PIFNGKOP_00067	BMNEJHIH_00409	OGMHINHN_00076	HBFAJDBN_00895	GAMNPPEO_00349	HGODCMBH_00603	IFAIECJA_00440	IBAEMBCK_01600	DKACKIIG_01493	KDBBJBFG_00334	ADKJAIGB_00658
rny		Ribonuclease Y	24	24	1	116	3312				1469	1571	1562	ICEFEHNL_01196	KKKLEADB_00167	EGPPAKFB_00121	PGMHEJOG_00887	HHEDJHIJ_00184	DHKINCFA_00110	GFFPDLLM_00975	AFKOEFBB_01194	EDGCFBHF_01194	BIAGFMJD_00737	FHNALAFC_00462	JJMOAIAC_00113	JOECKIBA_00661	PIFNGKOP_00083	BMNEJHIH_00393	OGMHINHN_00060	HBFAJDBN_00879	GAMNPPEO_01633	HGODCMBH_00586	IFAIECJA_00456	IBAEMBCK_01584	DKACKIIG_01509	KDBBJBFG_00318	ADKJAIGB_00642
mfd_1		Transcription-repair-coupling factor	24	24	1	116	3353				1802	1808	1807	ICEFEHNL_01215	KKKLEADB_00182	EGPPAKFB_00135	PGMHEJOG_00906	HHEDJHIJ_00202	DHKINCFA_00124	GFFPDLLM_00995	AFKOEFBB_01209	EDGCFBHF_01209	BIAGFMJD_00719	FHNALAFC_00448	JJMOAIAC_00755	JOECKIBA_00647	PIFNGKOP_00097	BMNEJHIH_01314	OGMHINHN_00042	HBFAJDBN_00228	GAMNPPEO_00882	HGODCMBH_00568	IFAIECJA_00473	IBAEMBCK_01570	DKACKIIG_01523	KDBBJBFG_00299	ADKJAIGB_00628
bamA		Outer membrane protein assembly factor BamA	24	24	1	116	3356				245	2240	2073	ICEFEHNL_01218	KKKLEADB_00185	EGPPAKFB_00138	PGMHEJOG_00909	HHEDJHIJ_00205	DHKINCFA_00127	GFFPDLLM_00998	AFKOEFBB_01212	EDGCFBHF_01212	BIAGFMJD_00716	FHNALAFC_00445	JJMOAIAC_00758	JOECKIBA_00644	PIFNGKOP_00100	BMNEJHIH_01311	OGMHINHN_00039	HBFAJDBN_00225	GAMNPPEO_00885	HGODCMBH_00565	IFAIECJA_00476	IBAEMBCK_01567	DKACKIIG_01526	KDBBJBFG_00296	ADKJAIGB_00625
group_1289		hypothetical protein	24	24	1	116	3500				1370	1370	1370	ICEFEHNL_01285	KKKLEADB_00233	EGPPAKFB_00185	PGMHEJOG_00946	HHEDJHIJ_00250	DHKINCFA_00330	GFFPDLLM_01030	AFKOEFBB_01269	EDGCFBHF_01269	BIAGFMJD_00395	FHNALAFC_00319	JJMOAIAC_00965	JOECKIBA_01013	PIFNGKOP_00435	BMNEJHIH_00156	OGMHINHN_00148	HBFAJDBN_00688	GAMNPPEO_01062	HGODCMBH_00389	IFAIECJA_00303	IBAEMBCK_01051	DKACKIIG_01572	KDBBJBFG_00237	ADKJAIGB_01578
group_1290		hypothetical protein	24	24	1	116	3505				1133	1133	1133	ICEFEHNL_01286	KKKLEADB_00234	EGPPAKFB_00186	PGMHEJOG_00947	HHEDJHIJ_00251	DHKINCFA_00331	GFFPDLLM_01031	AFKOEFBB_01270	EDGCFBHF_01270	BIAGFMJD_00394	FHNALAFC_00320	JJMOAIAC_00964	JOECKIBA_01012	PIFNGKOP_00434	BMNEJHIH_00157	OGMHINHN_00149	HBFAJDBN_00689	GAMNPPEO_01061	HGODCMBH_00390	IFAIECJA_00302	IBAEMBCK_01050	DKACKIIG_01573	KDBBJBFG_00236	ADKJAIGB_01577
group_1292		hypothetical protein	24	24	1	116	3515				365	365	365	ICEFEHNL_01297	KKKLEADB_00242	EGPPAKFB_00194	PGMHEJOG_00958	HHEDJHIJ_00259	DHKINCFA_00339	GFFPDLLM_01039	AFKOEFBB_01278	EDGCFBHF_01278	BIAGFMJD_00385	FHNALAFC_00332	JJMOAIAC_00952	JOECKIBA_01000	PIFNGKOP_00422	BMNEJHIH_00169	OGMHINHN_00157	HBFAJDBN_00702	GAMNPPEO_01053	HGODCMBH_00399	IFAIECJA_00294	IBAEMBCK_01042	DKACKIIG_01581	KDBBJBFG_00228	ADKJAIGB_01118
group_1293		hypothetical protein	24	24	1	116	3521				1301	1301	1301	ICEFEHNL_01303	KKKLEADB_00248	EGPPAKFB_00200	PGMHEJOG_00964	HHEDJHIJ_00265	DHKINCFA_00345	GFFPDLLM_01045	AFKOEFBB_01284	EDGCFBHF_01284	BIAGFMJD_00379	FHNALAFC_00338	JJMOAIAC_00946	JOECKIBA_00994	PIFNGKOP_00416	BMNEJHIH_00175	OGMHINHN_00163	HBFAJDBN_00708	GAMNPPEO_01047	HGODCMBH_00405	IFAIECJA_00288	IBAEMBCK_01036	DKACKIIG_01587	KDBBJBFG_00222	ADKJAIGB_01112
group_1295		hypothetical protein	24	24	1	116	3533				485	500	498	ICEFEHNL_01314	KKKLEADB_00259	EGPPAKFB_00211	PGMHEJOG_00984	HHEDJHIJ_00276	DHKINCFA_00355	GFFPDLLM_01055	AFKOEFBB_01302	EDGCFBHF_01302	BIAGFMJD_00368	FHNALAFC_00350	JJMOAIAC_00934	JOECKIBA_00982	PIFNGKOP_00404	BMNEJHIH_00188	OGMHINHN_00174	HBFAJDBN_00720	GAMNPPEO_01036	HGODCMBH_00416	IFAIECJA_00491	IBAEMBCK_01024	DKACKIIG_01597	KDBBJBFG_00211	ADKJAIGB_01102
cysW		Sulfate transport system permease protein CysW	24	24	1	116	3548				353	659	646	ICEFEHNL_01329	KKKLEADB_00274	EGPPAKFB_00226	PGMHEJOG_01000	HHEDJHIJ_00290	DHKINCFA_00371	GFFPDLLM_01071	AFKOEFBB_01318	EDGCFBHF_01318	BIAGFMJD_00202	FHNALAFC_01621	JJMOAIAC_00134	JOECKIBA_01319	PIFNGKOP_01486	BMNEJHIH_00203	OGMHINHN_00919	HBFAJDBN_01294	GAMNPPEO_01105	HGODCMBH_01000	IFAIECJA_00507	IBAEMBCK_01008	DKACKIIG_01613	KDBBJBFG_00196	ADKJAIGB_01087
hisA		1-(5-phosphoribosyl)-5-[(5-phosphoribosylamino)methylideneamino] imidazole-4-carboxamide isomerase	24	24	1	116	3567				197	707	664	ICEFEHNL_01348	KKKLEADB_00293	EGPPAKFB_00245	PGMHEJOG_01019	HHEDJHIJ_00309	DHKINCFA_00390	GFFPDLLM_01090	AFKOEFBB_01337	EDGCFBHF_01337	BIAGFMJD_00221	FHNALAFC_01028	JJMOAIAC_00153	JOECKIBA_01338	PIFNGKOP_01505	BMNEJHIH_00222	OGMHINHN_00900	HBFAJDBN_01313	GAMNPPEO_01124	HGODCMBH_01019	IFAIECJA_00228	IBAEMBCK_00989	DKACKIIG_01632	KDBBJBFG_00177	ADKJAIGB_01068
group_1298		hypothetical protein	24	24	1	116	3568				3293	3293	3293	ICEFEHNL_01349	KKKLEADB_00294	EGPPAKFB_00246	PGMHEJOG_01020	HHEDJHIJ_00310	DHKINCFA_00391	GFFPDLLM_01091	AFKOEFBB_01338	EDGCFBHF_01338	BIAGFMJD_00222	FHNALAFC_01027	JJMOAIAC_00154	JOECKIBA_01339	PIFNGKOP_01506	BMNEJHIH_00223	OGMHINHN_00899	HBFAJDBN_01314	GAMNPPEO_01125	HGODCMBH_01020	IFAIECJA_00227	IBAEMBCK_00988	DKACKIIG_01633	KDBBJBFG_00176	ADKJAIGB_01067
pdxJ		Pyridoxine 5'-phosphate synthase	24	24	1	116	3573				338	779	760	ICEFEHNL_01353	KKKLEADB_00298	EGPPAKFB_00250	PGMHEJOG_01024	HHEDJHIJ_00314	DHKINCFA_00395	GFFPDLLM_01095	AFKOEFBB_01342	EDGCFBHF_01342	BIAGFMJD_00226	FHNALAFC_01599	JJMOAIAC_00158	JOECKIBA_01343	PIFNGKOP_01510	BMNEJHIH_00227	OGMHINHN_00895	HBFAJDBN_01318	GAMNPPEO_01129	HGODCMBH_01024	IFAIECJA_00223	IBAEMBCK_00984	DKACKIIG_01637	KDBBJBFG_00172	ADKJAIGB_01063
group_1300		hypothetical protein	24	24	1	116	2752				383	560	552	ICEFEHNL_01354	KKKLEADB_01813	EGPPAKFB_01697	PGMHEJOG_00718	HHEDJHIJ_01806	DHKINCFA_00952	GFFPDLLM_00617	AFKOEFBB_01966	EDGCFBHF_01966	BIAGFMJD_01566	FHNALAFC_01728	JJMOAIAC_01406	JOECKIBA_01522	PIFNGKOP_00038	BMNEJHIH_01717	OGMHINHN_00186	HBFAJDBN_00508	GAMNPPEO_01660	HGODCMBH_01452	IFAIECJA_01729	IBAEMBCK_00002	DKACKIIG_00819	KDBBJBFG_00569	ADKJAIGB_01182
group_1301		hypothetical protein	24	24	1	116	2769				410	410	410	ICEFEHNL_01367	KKKLEADB_01799	EGPPAKFB_01682	PGMHEJOG_00704	HHEDJHIJ_01794	DHKINCFA_00965	GFFPDLLM_00632	AFKOEFBB_01951	EDGCFBHF_01951	BIAGFMJD_00968	FHNALAFC_01714	JJMOAIAC_01392	JOECKIBA_01253	PIFNGKOP_00024	BMNEJHIH_00447	OGMHINHN_00021	HBFAJDBN_00496	GAMNPPEO_01451	HGODCMBH_01468	IFAIECJA_01717	IBAEMBCK_00016	DKACKIIG_00833	KDBBJBFG_00582	ADKJAIGB_01194
glpE_2		Thiosulfate sulfurtransferase GlpE	24	24	1	116	2773				326	326	326	ICEFEHNL_01371	KKKLEADB_01795	EGPPAKFB_01678	PGMHEJOG_00700	HHEDJHIJ_01790	DHKINCFA_00969	GFFPDLLM_00636	AFKOEFBB_01947	EDGCFBHF_01947	BIAGFMJD_00972	FHNALAFC_01710	JJMOAIAC_01388	JOECKIBA_01257	PIFNGKOP_00020	BMNEJHIH_00451	OGMHINHN_00017	HBFAJDBN_00492	GAMNPPEO_01447	HGODCMBH_01472	IFAIECJA_01713	IBAEMBCK_00021	DKACKIIG_00837	KDBBJBFG_00586	ADKJAIGB_01198
group_1304		hypothetical protein	24	24	1	116	2783				875	905	903	ICEFEHNL_01380	KKKLEADB_01786	EGPPAKFB_01669	PGMHEJOG_00691	HHEDJHIJ_01781	DHKINCFA_00978	GFFPDLLM_00645	AFKOEFBB_01938	EDGCFBHF_01938	BIAGFMJD_00981	FHNALAFC_01701	JJMOAIAC_01379	JOECKIBA_01266	PIFNGKOP_00011	BMNEJHIH_00460	OGMHINHN_00008	HBFAJDBN_00483	GAMNPPEO_01438	HGODCMBH_01481	IFAIECJA_01704	IBAEMBCK_00030	DKACKIIG_00846	KDBBJBFG_00595	ADKJAIGB_01207
xseA		Exodeoxyribonuclease 7 large subunit	24	24	1	116	2797				1241	1250	1249	ICEFEHNL_01391	KKKLEADB_01769	EGPPAKFB_01659	PGMHEJOG_00678	HHEDJHIJ_01767	DHKINCFA_00989	GFFPDLLM_00655	AFKOEFBB_01926	EDGCFBHF_01926	BIAGFMJD_00990	FHNALAFC_01196	JJMOAIAC_00636	JOECKIBA_01434	PIFNGKOP_00796	BMNEJHIH_00570	OGMHINHN_00671	HBFAJDBN_00306	GAMNPPEO_01076	HGODCMBH_01320	IFAIECJA_01367	IBAEMBCK_00041	DKACKIIG_00857	KDBBJBFG_00605	ADKJAIGB_00750
group_1306		hypothetical protein	24	24	1	116	2801				665	671	670	ICEFEHNL_01393	KKKLEADB_01767	EGPPAKFB_01657	PGMHEJOG_00676	HHEDJHIJ_01765	DHKINCFA_00991	GFFPDLLM_00657	AFKOEFBB_01924	EDGCFBHF_01924	BIAGFMJD_00992	FHNALAFC_01194	JJMOAIAC_00638	JOECKIBA_01436	PIFNGKOP_00798	BMNEJHIH_00572	OGMHINHN_00673	HBFAJDBN_00308	GAMNPPEO_01078	HGODCMBH_01318	IFAIECJA_01369	IBAEMBCK_00043	DKACKIIG_00859	KDBBJBFG_00607	ADKJAIGB_00752
tlyA		16S/23S rRNA (cytidine-2'-O)-methyltransferase TlyA	24	24	1	116	2821				719	719	719	ICEFEHNL_01406	KKKLEADB_01753	EGPPAKFB_01646	PGMHEJOG_00662	HHEDJHIJ_01752	DHKINCFA_01010	GFFPDLLM_00667	AFKOEFBB_01909	EDGCFBHF_01909	BIAGFMJD_01349	FHNALAFC_00115	JJMOAIAC_00649	JOECKIBA_00529	PIFNGKOP_00809	BMNEJHIH_00014	OGMHINHN_00686	HBFAJDBN_00321	GAMNPPEO_00779	HGODCMBH_00529	IFAIECJA_01494	IBAEMBCK_00053	DKACKIIG_00929	KDBBJBFG_00620	ADKJAIGB_00764
lolA		Outer-membrane lipoprotein carrier protein	24	24	1	116	2834				491	518	513	ICEFEHNL_01419	KKKLEADB_01741	EGPPAKFB_01634	PGMHEJOG_00648	HHEDJHIJ_01739	DHKINCFA_01022	GFFPDLLM_00679	AFKOEFBB_01895	EDGCFBHF_01895	BIAGFMJD_00084	FHNALAFC_00127	JJMOAIAC_00661	JOECKIBA_00517	PIFNGKOP_00821	BMNEJHIH_00549	OGMHINHN_00700	HBFAJDBN_00333	GAMNPPEO_00766	HGODCMBH_00050	IFAIECJA_01482	IBAEMBCK_00065	DKACKIIG_00941	KDBBJBFG_00632	ADKJAIGB_00776
group_1309		hypothetical protein	24	24	1	116	2838				587	587	587	ICEFEHNL_01422	KKKLEADB_01738	EGPPAKFB_01631	PGMHEJOG_00645	HHEDJHIJ_01736	DHKINCFA_01025	GFFPDLLM_00682	AFKOEFBB_01892	EDGCFBHF_01892	BIAGFMJD_00081	FHNALAFC_00130	JJMOAIAC_00664	JOECKIBA_00514	PIFNGKOP_00824	BMNEJHIH_00546	OGMHINHN_00703	HBFAJDBN_00336	GAMNPPEO_00763	HGODCMBH_00047	IFAIECJA_01479	IBAEMBCK_00068	DKACKIIG_00944	KDBBJBFG_00636	ADKJAIGB_00779
group_1310		hypothetical protein	24	24	1	116	2841				1925	1925	1925	ICEFEHNL_01425	KKKLEADB_01735	EGPPAKFB_01628	PGMHEJOG_00642	HHEDJHIJ_01733	DHKINCFA_01028	GFFPDLLM_00685	AFKOEFBB_01889	EDGCFBHF_01889	BIAGFMJD_00078	FHNALAFC_00133	JJMOAIAC_00667	JOECKIBA_00511	PIFNGKOP_00827	BMNEJHIH_00543	OGMHINHN_00706	HBFAJDBN_00339	GAMNPPEO_00760	HGODCMBH_00044	IFAIECJA_01476	IBAEMBCK_00071	DKACKIIG_00947	KDBBJBFG_00639	ADKJAIGB_00782
truD		tRNA pseudouridine synthase D	24	24	1	116	2857				1136	1136	1136	ICEFEHNL_01442	KKKLEADB_01718	EGPPAKFB_01611	PGMHEJOG_00625	HHEDJHIJ_01716	DHKINCFA_01045	GFFPDLLM_00702	AFKOEFBB_01873	EDGCFBHF_01873	BIAGFMJD_00061	FHNALAFC_00150	JJMOAIAC_00414	JOECKIBA_00494	PIFNGKOP_00844	BMNEJHIH_00526	OGMHINHN_00723	HBFAJDBN_00356	GAMNPPEO_00743	HGODCMBH_00027	IFAIECJA_01032	IBAEMBCK_00088	DKACKIIG_00964	KDBBJBFG_00656	ADKJAIGB_00799
group_1313		Outer membrane lipoprotein Omp16	24	24	1	116	2860				518	554	521	ICEFEHNL_01445	KKKLEADB_01715	EGPPAKFB_01608	PGMHEJOG_00622	HHEDJHIJ_01713	DHKINCFA_01048	GFFPDLLM_00705	AFKOEFBB_01870	EDGCFBHF_01870	BIAGFMJD_00058	FHNALAFC_00153	JJMOAIAC_00411	JOECKIBA_00491	PIFNGKOP_00847	BMNEJHIH_00523	OGMHINHN_00726	HBFAJDBN_00359	GAMNPPEO_00740	HGODCMBH_00024	IFAIECJA_01029	IBAEMBCK_00091	DKACKIIG_00967	KDBBJBFG_00659	ADKJAIGB_00802
tolB		Protein TolB	24	24	1	116	2861				569	1280	1250	ICEFEHNL_01446	KKKLEADB_01714	EGPPAKFB_01607	PGMHEJOG_00621	HHEDJHIJ_01712	DHKINCFA_01049	GFFPDLLM_00706	AFKOEFBB_01869	EDGCFBHF_01869	BIAGFMJD_00057	FHNALAFC_00154	JJMOAIAC_00410	JOECKIBA_00490	PIFNGKOP_00848	BMNEJHIH_00522	OGMHINHN_00727	HBFAJDBN_00360	GAMNPPEO_00739	HGODCMBH_00023	IFAIECJA_01028	IBAEMBCK_00092	DKACKIIG_00968	KDBBJBFG_00660	ADKJAIGB_00803
obg		GTPase Obg	24	24	1	116	3170				1088	1088	1088	ICEFEHNL_01469	KKKLEADB_01694	EGPPAKFB_01537	PGMHEJOG_00602	HHEDJHIJ_01693	DHKINCFA_01068	GFFPDLLM_00725	AFKOEFBB_01850	EDGCFBHF_01850	BIAGFMJD_00038	FHNALAFC_01006	JJMOAIAC_00391	JOECKIBA_00471	PIFNGKOP_00867	BMNEJHIH_01000	OGMHINHN_00746	HBFAJDBN_00379	GAMNPPEO_01403	HGODCMBH_00004	IFAIECJA_00875	IBAEMBCK_00112	DKACKIIG_00986	KDBBJBFG_00679	ADKJAIGB_00822
group_1316		hypothetical protein	24	24	1	116	3165				221	221	221	ICEFEHNL_01474	KKKLEADB_01689	EGPPAKFB_01532	PGMHEJOG_00597	HHEDJHIJ_01688	DHKINCFA_01073	GFFPDLLM_00730	AFKOEFBB_01845	EDGCFBHF_01845	BIAGFMJD_00033	FHNALAFC_01001	JJMOAIAC_00386	JOECKIBA_00466	PIFNGKOP_00872	BMNEJHIH_01005	OGMHINHN_00751	HBFAJDBN_00384	GAMNPPEO_01398	HGODCMBH_01147	IFAIECJA_00880	IBAEMBCK_00117	DKACKIIG_00991	KDBBJBFG_00684	ADKJAIGB_00827
group_1317		hypothetical protein	24	24	1	116	3160				371	371	371	ICEFEHNL_01479	KKKLEADB_01684	EGPPAKFB_01527	PGMHEJOG_00592	HHEDJHIJ_01683	DHKINCFA_01078	GFFPDLLM_00735	AFKOEFBB_01840	EDGCFBHF_01840	BIAGFMJD_00028	FHNALAFC_00996	JJMOAIAC_00381	JOECKIBA_00461	PIFNGKOP_00877	BMNEJHIH_01010	OGMHINHN_00756	HBFAJDBN_00389	GAMNPPEO_01393	HGODCMBH_01142	IFAIECJA_00885	IBAEMBCK_00122	DKACKIIG_00996	KDBBJBFG_00689	ADKJAIGB_00832
folP		Bifunctional dihydropteroate synthase/dihydropteroate reductase	24	24	1	116	3152				1130	1130	1130	ICEFEHNL_01487	KKKLEADB_01676	EGPPAKFB_01519	PGMHEJOG_00584	HHEDJHIJ_01675	DHKINCFA_01086	GFFPDLLM_00743	AFKOEFBB_01832	EDGCFBHF_01832	BIAGFMJD_00020	FHNALAFC_00988	JJMOAIAC_00373	JOECKIBA_00453	PIFNGKOP_00885	BMNEJHIH_01018	OGMHINHN_00764	HBFAJDBN_00397	GAMNPPEO_00714	HGODCMBH_00127	IFAIECJA_00893	IBAEMBCK_00130	DKACKIIG_01004	KDBBJBFG_00697	ADKJAIGB_00840
group_1319		hypothetical protein	24	24	1	116	3147				647	647	647	ICEFEHNL_01492	KKKLEADB_01671	EGPPAKFB_01514	PGMHEJOG_00579	HHEDJHIJ_01670	DHKINCFA_01091	GFFPDLLM_00748	AFKOEFBB_01827	EDGCFBHF_01827	BIAGFMJD_01373	FHNALAFC_00430	JJMOAIAC_00368	JOECKIBA_00448	PIFNGKOP_00890	BMNEJHIH_01023	OGMHINHN_00769	HBFAJDBN_00402	GAMNPPEO_00709	HGODCMBH_00132	IFAIECJA_00898	IBAEMBCK_00135	DKACKIIG_01009	KDBBJBFG_00702	ADKJAIGB_00845
panD		Aspartate 1-decarboxylase	24	24	1	116	3132				356	371	356	ICEFEHNL_01507	KKKLEADB_01656	EGPPAKFB_01499	PGMHEJOG_00564	HHEDJHIJ_01655	DHKINCFA_01106	GFFPDLLM_00763	AFKOEFBB_01812	EDGCFBHF_01812	BIAGFMJD_01388	FHNALAFC_00415	JJMOAIAC_00353	JOECKIBA_00433	PIFNGKOP_00905	BMNEJHIH_01641	OGMHINHN_00784	HBFAJDBN_00417	GAMNPPEO_00694	HGODCMBH_00147	IFAIECJA_00913	IBAEMBCK_00150	DKACKIIG_01024	KDBBJBFG_00717	ADKJAIGB_00860
group_1321		hypothetical protein	24	24	1	116	3129				866	866	866	ICEFEHNL_01510	KKKLEADB_01653	EGPPAKFB_01496	PGMHEJOG_00561	HHEDJHIJ_01652	DHKINCFA_01109	GFFPDLLM_00766	AFKOEFBB_01809	EDGCFBHF_01809	BIAGFMJD_01391	FHNALAFC_00412	JJMOAIAC_00350	JOECKIBA_00430	PIFNGKOP_00908	BMNEJHIH_01644	OGMHINHN_00787	HBFAJDBN_00420	GAMNPPEO_00691	HGODCMBH_00150	IFAIECJA_00916	IBAEMBCK_00153	DKACKIIG_01027	KDBBJBFG_00720	ADKJAIGB_00863
surE		5'-nucleotidase SurE	24	24	1	116	3128				782	782	782	ICEFEHNL_01511	KKKLEADB_01652	EGPPAKFB_01495	PGMHEJOG_00560	HHEDJHIJ_01651	DHKINCFA_01110	GFFPDLLM_00767	AFKOEFBB_01808	EDGCFBHF_01808	BIAGFMJD_01392	FHNALAFC_00411	JJMOAIAC_00349	JOECKIBA_00429	PIFNGKOP_00909	BMNEJHIH_01645	OGMHINHN_00788	HBFAJDBN_00421	GAMNPPEO_00690	HGODCMBH_00151	IFAIECJA_00917	IBAEMBCK_00154	DKACKIIG_01028	KDBBJBFG_00721	ADKJAIGB_00864
group_1323		hypothetical protein	24	24	1	116	3126				161	161	161	ICEFEHNL_01513	KKKLEADB_01650	EGPPAKFB_01493	PGMHEJOG_00558	HHEDJHIJ_01649	DHKINCFA_01112	GFFPDLLM_00769	AFKOEFBB_01806	EDGCFBHF_01806	BIAGFMJD_01394	FHNALAFC_00409	JJMOAIAC_00347	JOECKIBA_00427	PIFNGKOP_00911	BMNEJHIH_01647	OGMHINHN_00790	HBFAJDBN_00423	GAMNPPEO_00688	HGODCMBH_00153	IFAIECJA_00919	IBAEMBCK_00156	DKACKIIG_01030	KDBBJBFG_00723	ADKJAIGB_00866
kdsB		3-deoxy-manno-octulosonate cytidylyltransferase	24	24	1	116	3107				665	740	718	ICEFEHNL_01529	KKKLEADB_01634	EGPPAKFB_01481	PGMHEJOG_00541	HHEDJHIJ_01633	DHKINCFA_01129	GFFPDLLM_00785	AFKOEFBB_01790	EDGCFBHF_01790	BIAGFMJD_01592	FHNALAFC_00393	JJMOAIAC_00331	JOECKIBA_00411	PIFNGKOP_00927	BMNEJHIH_01358	OGMHINHN_01416	HBFAJDBN_01687	GAMNPPEO_00671	HGODCMBH_01310	IFAIECJA_00995	IBAEMBCK_00172	DKACKIIG_01047	KDBBJBFG_00742	ADKJAIGB_00883
group_1325		hypothetical protein	24	24	1	116	3099				731	737	734	ICEFEHNL_01537	KKKLEADB_01626	EGPPAKFB_01473	PGMHEJOG_00533	HHEDJHIJ_01625	DHKINCFA_01137	GFFPDLLM_00793	AFKOEFBB_00025	EDGCFBHF_00025	BIAGFMJD_01625	FHNALAFC_00385	JJMOAIAC_00323	JOECKIBA_00403	PIFNGKOP_00935	BMNEJHIH_01366	OGMHINHN_01468	HBFAJDBN_01695	GAMNPPEO_00663	HGODCMBH_01335	IFAIECJA_01003	IBAEMBCK_00180	DKACKIIG_01055	KDBBJBFG_00750	ADKJAIGB_00891
rplD		50S ribosomal protein L4	24	24	1	116	1737				290	614	600	ICEFEHNL_01547	KKKLEADB_00692	EGPPAKFB_00662	PGMHEJOG_01500	HHEDJHIJ_00622	DHKINCFA_00764	GFFPDLLM_01812	AFKOEFBB_00511	EDGCFBHF_00511	BIAGFMJD_00186	FHNALAFC_01799	JJMOAIAC_01606	JOECKIBA_00542	PIFNGKOP_01755	BMNEJHIH_01559	OGMHINHN_00541	HBFAJDBN_01573	GAMNPPEO_00830	HGODCMBH_00817	IFAIECJA_01156	IBAEMBCK_01071	DKACKIIG_00361	KDBBJBFG_01418	ADKJAIGB_00004
group_1327		hypothetical protein	24	24	1	116	1769				296	296	296	ICEFEHNL_01579	KKKLEADB_00724	EGPPAKFB_00694	PGMHEJOG_01532	HHEDJHIJ_00654	DHKINCFA_00796	GFFPDLLM_01780	AFKOEFBB_00543	EDGCFBHF_00543	BIAGFMJD_01284	FHNALAFC_00055	JJMOAIAC_01574	JOECKIBA_00574	PIFNGKOP_01723	BMNEJHIH_00297	OGMHINHN_00509	HBFAJDBN_01605	GAMNPPEO_00862	HGODCMBH_00849	IFAIECJA_01286	IBAEMBCK_01103	DKACKIIG_00393	KDBBJBFG_01386	ADKJAIGB_00036
queA		S-adenosylmethionine:tRNA ribosyltransferase-isomerase	24	24	1	116	1773				1043	1043	1043	ICEFEHNL_01583	KKKLEADB_00728	EGPPAKFB_00698	PGMHEJOG_01536	HHEDJHIJ_00658	DHKINCFA_00800	GFFPDLLM_01776	AFKOEFBB_00547	EDGCFBHF_00547	BIAGFMJD_01288	FHNALAFC_00059	JJMOAIAC_01570	JOECKIBA_00578	PIFNGKOP_01719	BMNEJHIH_00293	OGMHINHN_00505	HBFAJDBN_01609	GAMNPPEO_00866	HGODCMBH_00853	IFAIECJA_01282	IBAEMBCK_01107	DKACKIIG_00397	KDBBJBFG_01382	ADKJAIGB_00040
group_1329		hypothetical protein	24	24	1	116	1775				224	224	224	ICEFEHNL_01585	KKKLEADB_00730	EGPPAKFB_00700	PGMHEJOG_01538	HHEDJHIJ_00660	DHKINCFA_00802	GFFPDLLM_01774	AFKOEFBB_00549	EDGCFBHF_00549	BIAGFMJD_01290	FHNALAFC_00061	JJMOAIAC_01568	JOECKIBA_00580	PIFNGKOP_01717	BMNEJHIH_00291	OGMHINHN_00503	HBFAJDBN_01611	GAMNPPEO_00868	HGODCMBH_00855	IFAIECJA_01280	IBAEMBCK_01109	DKACKIIG_00399	KDBBJBFG_01380	ADKJAIGB_00042
group_1330		hypothetical protein	24	24	1	116	1778				896	1358	1319	ICEFEHNL_01588	KKKLEADB_00733	EGPPAKFB_00703	PGMHEJOG_01541	HHEDJHIJ_00663	DHKINCFA_00805	GFFPDLLM_01771	AFKOEFBB_00014	EDGCFBHF_00014	BIAGFMJD_01293	FHNALAFC_00064	JJMOAIAC_01565	JOECKIBA_00583	PIFNGKOP_01714	BMNEJHIH_00288	OGMHINHN_00500	HBFAJDBN_01614	GAMNPPEO_00871	HGODCMBH_00858	IFAIECJA_01277	IBAEMBCK_01112	DKACKIIG_00402	KDBBJBFG_01377	ADKJAIGB_00045
pheS		Phenylalanine--tRNA ligase alpha subunit	24	24	1	116	1780				923	995	989	ICEFEHNL_01590	KKKLEADB_00735	EGPPAKFB_00705	PGMHEJOG_01543	HHEDJHIJ_00665	DHKINCFA_00807	GFFPDLLM_01769	AFKOEFBB_00552	EDGCFBHF_00552	BIAGFMJD_01295	FHNALAFC_00066	JJMOAIAC_01256	JOECKIBA_00585	PIFNGKOP_01712	BMNEJHIH_00286	OGMHINHN_00498	HBFAJDBN_01616	GAMNPPEO_00873	HGODCMBH_00860	IFAIECJA_01275	IBAEMBCK_01114	DKACKIIG_00404	KDBBJBFG_01375	ADKJAIGB_00047
serA		D-3-phosphoglycerate dehydrogenase	24	24	1	116	1787				326	1583	1478	ICEFEHNL_01596	KKKLEADB_00741	EGPPAKFB_00711	PGMHEJOG_01549	HHEDJHIJ_00671	DHKINCFA_00813	GFFPDLLM_01763	AFKOEFBB_00558	EDGCFBHF_00558	BIAGFMJD_01301	FHNALAFC_00072	JJMOAIAC_01262	JOECKIBA_00591	PIFNGKOP_01706	BMNEJHIH_00280	OGMHINHN_00492	HBFAJDBN_01622	GAMNPPEO_00879	HGODCMBH_00866	IFAIECJA_01269	IBAEMBCK_01120	DKACKIIG_00410	KDBBJBFG_01368	ADKJAIGB_00053
zraS		hypothetical protein	24	24	1	116	1788				653	1613	1573	ICEFEHNL_01598	KKKLEADB_00743	EGPPAKFB_00713	PGMHEJOG_01551	HHEDJHIJ_00673	DHKINCFA_00815	GFFPDLLM_01761	AFKOEFBB_00560	EDGCFBHF_00560	BIAGFMJD_01303	FHNALAFC_00074	JJMOAIAC_01264	JOECKIBA_00593	PIFNGKOP_01704	BMNEJHIH_00711	OGMHINHN_00490	HBFAJDBN_01624	GAMNPPEO_00211	HGODCMBH_00868	IFAIECJA_01267	IBAEMBCK_01122	DKACKIIG_00412	KDBBJBFG_01366	ADKJAIGB_00055
group_1334		hypothetical protein	24	24	1	116	1809				209	209	209	ICEFEHNL_01618	KKKLEADB_00764	EGPPAKFB_00734	PGMHEJOG_01572	HHEDJHIJ_00693	DHKINCFA_00835	GFFPDLLM_01741	AFKOEFBB_00581	EDGCFBHF_00581	BIAGFMJD_00920	FHNALAFC_00095	JJMOAIAC_01163	JOECKIBA_00614	PIFNGKOP_01683	BMNEJHIH_01217	OGMHINHN_01546	HBFAJDBN_01645	GAMNPPEO_00231	HGODCMBH_00888	IFAIECJA_00421	IBAEMBCK_01143	DKACKIIG_00432	KDBBJBFG_01346	ADKJAIGB_00076
speE		Polyamine aminopropyltransferase	24	24	1	116	1817				803	809	803	ICEFEHNL_01626	KKKLEADB_00772	EGPPAKFB_00742	PGMHEJOG_01580	HHEDJHIJ_00701	DHKINCFA_00843	GFFPDLLM_01733	AFKOEFBB_00589	EDGCFBHF_00589	BIAGFMJD_00912	FHNALAFC_00103	JJMOAIAC_01171	JOECKIBA_00622	PIFNGKOP_01675	BMNEJHIH_01225	OGMHINHN_01538	HBFAJDBN_01653	GAMNPPEO_00239	HGODCMBH_00896	IFAIECJA_00413	IBAEMBCK_01151	DKACKIIG_00440	KDBBJBFG_01338	ADKJAIGB_00084
sasA_3		Adaptive-response sensory-kinase SasA	24	24	1	116	2397				614	1250	1223	ICEFEHNL_01640	KKKLEADB_00785	EGPPAKFB_00755	PGMHEJOG_01591	HHEDJHIJ_00711	DHKINCFA_00857	GFFPDLLM_00190	AFKOEFBB_00601	EDGCFBHF_00601	BIAGFMJD_00900	FHNALAFC_01368	JJMOAIAC_01491	JOECKIBA_01040	PIFNGKOP_01545	BMNEJHIH_01236	OGMHINHN_01528	HBFAJDBN_01665	GAMNPPEO_00318	HGODCMBH_01128	IFAIECJA_00399	IBAEMBCK_01163	DKACKIIG_00454	KDBBJBFG_01327	ADKJAIGB_00097
group_1337		hypothetical protein	24	24	1	116	2395				419	419	419	ICEFEHNL_01642	KKKLEADB_00787	EGPPAKFB_00757	PGMHEJOG_01593	HHEDJHIJ_00713	DHKINCFA_00859	GFFPDLLM_00188	AFKOEFBB_00603	EDGCFBHF_00603	BIAGFMJD_00898	FHNALAFC_01366	JJMOAIAC_01493	JOECKIBA_01038	PIFNGKOP_01560	BMNEJHIH_01238	OGMHINHN_01526	HBFAJDBN_01667	GAMNPPEO_00316	HGODCMBH_01126	IFAIECJA_00397	IBAEMBCK_01165	DKACKIIG_00456	KDBBJBFG_01325	ADKJAIGB_00099
group_1338		hypothetical protein	24	24	1	116	2394				248	248	248	ICEFEHNL_01643	KKKLEADB_00788	EGPPAKFB_00758	PGMHEJOG_01594	HHEDJHIJ_00714	DHKINCFA_00860	GFFPDLLM_00187	AFKOEFBB_00604	EDGCFBHF_00604	BIAGFMJD_00897	FHNALAFC_01365	JJMOAIAC_01494	JOECKIBA_01037	PIFNGKOP_01559	BMNEJHIH_01239	OGMHINHN_01525	HBFAJDBN_01668	GAMNPPEO_00315	HGODCMBH_01125	IFAIECJA_00396	IBAEMBCK_01166	DKACKIIG_00457	KDBBJBFG_01324	ADKJAIGB_00100
group_1339		Pyridoxal phosphate homeostasis protein	24	24	1	116	2388				671	671	671	ICEFEHNL_01649	KKKLEADB_00795	EGPPAKFB_00764	PGMHEJOG_01601	HHEDJHIJ_00720	DHKINCFA_00867	GFFPDLLM_00180	AFKOEFBB_00610	EDGCFBHF_00610	BIAGFMJD_00890	FHNALAFC_01358	JJMOAIAC_01501	JOECKIBA_01030	PIFNGKOP_01552	BMNEJHIH_01245	OGMHINHN_01518	HBFAJDBN_01675	GAMNPPEO_00308	HGODCMBH_01119	IFAIECJA_00390	IBAEMBCK_01172	DKACKIIG_00464	KDBBJBFG_01318	ADKJAIGB_00106
dapA		4-hydroxy-tetrahydrodipicolinate synthase	24	24	1	116	2384				914	914	914	ICEFEHNL_01653	KKKLEADB_00799	EGPPAKFB_00768	PGMHEJOG_01605	HHEDJHIJ_00724	DHKINCFA_00871	GFFPDLLM_00176	AFKOEFBB_00614	EDGCFBHF_00614	BIAGFMJD_00886	FHNALAFC_01354	JJMOAIAC_01505	JOECKIBA_01026	PIFNGKOP_01548	BMNEJHIH_01249	OGMHINHN_01514	HBFAJDBN_01679	GAMNPPEO_00304	HGODCMBH_01115	IFAIECJA_00386	IBAEMBCK_01176	DKACKIIG_00468	KDBBJBFG_01314	ADKJAIGB_00110
group_1341		putative zinc protease	24	24	1	116	2383				1259	1259	1259	ICEFEHNL_01654	KKKLEADB_00800	EGPPAKFB_00769	PGMHEJOG_01606	HHEDJHIJ_00725	DHKINCFA_00872	GFFPDLLM_00175	AFKOEFBB_00615	EDGCFBHF_00615	BIAGFMJD_00885	FHNALAFC_01353	JJMOAIAC_01506	JOECKIBA_01025	PIFNGKOP_01547	BMNEJHIH_01250	OGMHINHN_01513	HBFAJDBN_01680	GAMNPPEO_00303	HGODCMBH_01114	IFAIECJA_00385	IBAEMBCK_01177	DKACKIIG_00469	KDBBJBFG_01313	ADKJAIGB_00111
clpB		Chaperone protein ClpB	24	24	1	116	2379				1010	2573	2505	ICEFEHNL_01657	KKKLEADB_00803	EGPPAKFB_00772	PGMHEJOG_01610	HHEDJHIJ_00728	DHKINCFA_01544	GFFPDLLM_00172	AFKOEFBB_00618	EDGCFBHF_00618	BIAGFMJD_01178	FHNALAFC_01181	JJMOAIAC_01689	JOECKIBA_01638	PIFNGKOP_01157	BMNEJHIH_01904	OGMHINHN_01574	HBFAJDBN_00583	GAMNPPEO_00252	HGODCMBH_01564	IFAIECJA_00837	IBAEMBCK_01180	DKACKIIG_00472	KDBBJBFG_01309	ADKJAIGB_00115
cbf2		Putative peptidyl-prolyl cis-trans isomerase Cbf2	24	24	1	116	2363				818	818	818	ICEFEHNL_01671	KKKLEADB_00823	EGPPAKFB_00783	PGMHEJOG_01621	HHEDJHIJ_00740	DHKINCFA_01533	GFFPDLLM_01446	AFKOEFBB_00630	EDGCFBHF_00630	BIAGFMJD_01026	FHNALAFC_01136	JJMOAIAC_01100	JOECKIBA_01384	PIFNGKOP_01181	BMNEJHIH_01762	OGMHINHN_00334	HBFAJDBN_00572	GAMNPPEO_01413	HGODCMBH_00906	IFAIECJA_00848	IBAEMBCK_01193	DKACKIIG_00483	KDBBJBFG_01296	ADKJAIGB_00126
yajL		Protein/nucleic acid deglycase 3	24	24	1	116	2359				551	551	551	ICEFEHNL_01674	KKKLEADB_00826	EGPPAKFB_00786	PGMHEJOG_01624	HHEDJHIJ_00743	DHKINCFA_01530	GFFPDLLM_01449	AFKOEFBB_00633	EDGCFBHF_00633	BIAGFMJD_01023	FHNALAFC_01133	JJMOAIAC_01097	JOECKIBA_01387	PIFNGKOP_01178	BMNEJHIH_01765	OGMHINHN_00330	HBFAJDBN_00569	GAMNPPEO_01416	HGODCMBH_00909	IFAIECJA_00851	IBAEMBCK_01196	DKACKIIG_00486	KDBBJBFG_01293	ADKJAIGB_00129
phoR		Alkaline phosphatase synthesis sensor protein PhoR	24	24	1	116	2340				983	1688	1658	ICEFEHNL_01688	KKKLEADB_00840	EGPPAKFB_00800	PGMHEJOG_01638	HHEDJHIJ_00757	DHKINCFA_01514	GFFPDLLM_01464	AFKOEFBB_00648	EDGCFBHF_00648	BIAGFMJD_01009	FHNALAFC_01119	JJMOAIAC_01083	JOECKIBA_01643	PIFNGKOP_01164	BMNEJHIH_01779	OGMHINHN_00316	HBFAJDBN_00555	GAMNPPEO_01431	HGODCMBH_00923	IFAIECJA_00865	IBAEMBCK_01210	DKACKIIG_00502	KDBBJBFG_01279	ADKJAIGB_00144
group_1347		hypothetical protein	24	24	1	116	2139				437	455	453	ICEFEHNL_01704	KKKLEADB_00929	EGPPAKFB_00887	PGMHEJOG_01749	HHEDJHIJ_00854	DHKINCFA_01408	GFFPDLLM_00205	AFKOEFBB_00751	EDGCFBHF_00751	BIAGFMJD_00538	FHNALAFC_00014	JJMOAIAC_01755	JOECKIBA_01685	PIFNGKOP_01117	BMNEJHIH_01799	OGMHINHN_01558	HBFAJDBN_01283	GAMNPPEO_00955	HGODCMBH_00983	IFAIECJA_01318	IBAEMBCK_01477	DKACKIIG_00602	KDBBJBFG_01175	ADKJAIGB_01172
srp54		Signal recognition particle 54 kDa protein	24	24	1	116	2144				1214	1406	1389	ICEFEHNL_01709	KKKLEADB_00924	EGPPAKFB_00882	PGMHEJOG_01744	HHEDJHIJ_00849	DHKINCFA_01413	GFFPDLLM_00210	AFKOEFBB_00746	EDGCFBHF_00746	BIAGFMJD_00533	FHNALAFC_00009	JJMOAIAC_01662	JOECKIBA_01690	PIFNGKOP_01112	BMNEJHIH_01794	OGMHINHN_01563	HBFAJDBN_01278	GAMNPPEO_00950	HGODCMBH_00988	IFAIECJA_01313	IBAEMBCK_01482	DKACKIIG_00597	KDBBJBFG_01180	ADKJAIGB_01167
group_1351		hypothetical protein	24	24	1	116	2233				809	845	839	ICEFEHNL_01763	KKKLEADB_00875	EGPPAKFB_00821	PGMHEJOG_01693	HHEDJHIJ_00800	DHKINCFA_01462	GFFPDLLM_00277	AFKOEFBB_00702	EDGCFBHF_00702	BIAGFMJD_01190	FHNALAFC_01161	JJMOAIAC_01284	JOECKIBA_00767	PIFNGKOP_01052	BMNEJHIH_00857	OGMHINHN_01255	HBFAJDBN_00450	GAMNPPEO_00556	HGODCMBH_00778	IFAIECJA_01538	IBAEMBCK_01527	DKACKIIG_00549	KDBBJBFG_01229	ADKJAIGB_00225
group_1352		hypothetical protein	24	24	1	116	2235				401	401	401	ICEFEHNL_01765	KKKLEADB_00873	EGPPAKFB_00819	PGMHEJOG_01691	HHEDJHIJ_00798	DHKINCFA_01464	GFFPDLLM_00279	AFKOEFBB_00700	EDGCFBHF_00700	BIAGFMJD_01188	FHNALAFC_01159	JJMOAIAC_01282	JOECKIBA_00765	PIFNGKOP_01054	BMNEJHIH_00859	OGMHINHN_01253	HBFAJDBN_00448	GAMNPPEO_00558	HGODCMBH_00776	IFAIECJA_01540	IBAEMBCK_01529	DKACKIIG_00547	KDBBJBFG_01231	ADKJAIGB_00227
group_1359		hypothetical protein	24	24	1	116	1554				1958	2249	2224	ICEFEHNL_01807	KKKLEADB_00602	EGPPAKFB_00575	PGMHEJOG_01285	HHEDJHIJ_00531	DHKINCFA_00227	GFFPDLLM_01304	AFKOEFBB_00881	EDGCFBHF_00881	BIAGFMJD_00125	FHNALAFC_01315	JJMOAIAC_00800	JOECKIBA_00075	PIFNGKOP_00526	BMNEJHIH_00671	OGMHINHN_00253	HBFAJDBN_01024	GAMNPPEO_00518	HGODCMBH_00218	IFAIECJA_00032	IBAEMBCK_00764	DKACKIIG_00200	KDBBJBFG_01666	ADKJAIGB_00903
tcyP		L-cystine uptake protein TcyP	24	24	1	116	1452				1382	1382	1382	ICEFEHNL_01820	KKKLEADB_00617	EGPPAKFB_00586	PGMHEJOG_01300	HHEDJHIJ_00545	DHKINCFA_00239	GFFPDLLM_01231	AFKOEFBB_00895	EDGCFBHF_00895	BIAGFMJD_00331	FHNALAFC_00543	JJMOAIAC_00785	JOECKIBA_00060	PIFNGKOP_00986	BMNEJHIH_00655	OGMHINHN_00240	HBFAJDBN_01039	GAMNPPEO_00501	HGODCMBH_00232	IFAIECJA_00047	IBAEMBCK_00778	DKACKIIG_00212	KDBBJBFG_01575	ADKJAIGB_00916
group_1361		hypothetical protein	24	24	1	116	1417				746	746	746	ICEFEHNL_01853	KKKLEADB_00648	EGPPAKFB_00618	PGMHEJOG_01332	HHEDJHIJ_00576	DHKINCFA_00270	GFFPDLLM_01262	AFKOEFBB_00926	EDGCFBHF_00926	BIAGFMJD_00300	FHNALAFC_01061	JJMOAIAC_01421	JOECKIBA_00028	PIFNGKOP_00954	BMNEJHIH_00624	OGMHINHN_00209	HBFAJDBN_01069	GAMNPPEO_00468	HGODCMBH_00263	IFAIECJA_00078	IBAEMBCK_00811	DKACKIIG_00243	KDBBJBFG_01544	ADKJAIGB_00950
rpe		Ribulose-phosphate 3-epimerase	24	24	1	116	1409				245	635	602	ICEFEHNL_01861	KKKLEADB_00656	EGPPAKFB_00626	PGMHEJOG_01340	HHEDJHIJ_00584	DHKINCFA_00278	GFFPDLLM_01270	AFKOEFBB_00934	EDGCFBHF_00934	BIAGFMJD_01365	FHNALAFC_01053	JJMOAIAC_01413	JOECKIBA_00020	PIFNGKOP_00946	BMNEJHIH_00616	OGMHINHN_00201	HBFAJDBN_01077	GAMNPPEO_00460	HGODCMBH_00271	IFAIECJA_00086	IBAEMBCK_00819	DKACKIIG_00251	KDBBJBFG_01536	ADKJAIGB_00958
fbp		Fructose-1,6-bisphosphatase class 1	24	24	1	116	1408				860	923	862	ICEFEHNL_01862	KKKLEADB_00657	EGPPAKFB_00627	PGMHEJOG_01341	HHEDJHIJ_00585	DHKINCFA_00279	GFFPDLLM_01271	AFKOEFBB_00935	EDGCFBHF_00935	BIAGFMJD_01366	FHNALAFC_01052	JJMOAIAC_01412	JOECKIBA_00019	PIFNGKOP_00945	BMNEJHIH_00615	OGMHINHN_00200	HBFAJDBN_01078	GAMNPPEO_00459	HGODCMBH_01327	IFAIECJA_00087	IBAEMBCK_00820	DKACKIIG_00252	KDBBJBFG_01535	ADKJAIGB_00959
group_1364		hypothetical protein	24	24	1	116	1405				1088	1160	1100	ICEFEHNL_01865	KKKLEADB_00660	EGPPAKFB_00630	PGMHEJOG_01344	HHEDJHIJ_00588	DHKINCFA_00282	GFFPDLLM_01274	AFKOEFBB_00938	EDGCFBHF_00938	BIAGFMJD_01369	FHNALAFC_01049	JJMOAIAC_01409	JOECKIBA_00016	PIFNGKOP_00942	BMNEJHIH_00612	OGMHINHN_00197	HBFAJDBN_01081	GAMNPPEO_00456	HGODCMBH_01330	IFAIECJA_00090	IBAEMBCK_00823	DKACKIIG_00255	KDBBJBFG_01532	ADKJAIGB_00962
ybeY		Endoribonuclease YbeY	24	24	1	116	56				452	452	452	ICEFEHNL_01884	KKKLEADB_00679	EGPPAKFB_00648	PGMHEJOG_01487	HHEDJHIJ_00607	DHKINCFA_00301	GFFPDLLM_01292	AFKOEFBB_01061	EDGCFBHF_01061	BIAGFMJD_00499	FHNALAFC_01331	JJMOAIAC_01199	JOECKIBA_01417	PIFNGKOP_01005	BMNEJHIH_01379	OGMHINHN_00810	HBFAJDBN_01449	GAMNPPEO_01150	HGODCMBH_00367	IFAIECJA_01749	IBAEMBCK_00843	DKACKIIG_00274	KDBBJBFG_01513	ADKJAIGB_00982
group_1367		hypothetical protein	24	24	1	116	54				1895	2510	2484	ICEFEHNL_01886	KKKLEADB_00681	EGPPAKFB_00650	PGMHEJOG_01489	HHEDJHIJ_00609	DHKINCFA_00303	GFFPDLLM_01294	AFKOEFBB_01063	EDGCFBHF_01063	BIAGFMJD_00501	FHNALAFC_01329	JJMOAIAC_01197	JOECKIBA_01419	PIFNGKOP_01003	BMNEJHIH_01381	OGMHINHN_00808	HBFAJDBN_01451	GAMNPPEO_01152	HGODCMBH_00369	IFAIECJA_01747	IBAEMBCK_00845	DKACKIIG_00276	KDBBJBFG_01511	ADKJAIGB_00984
pseI		Pseudaminic acid synthase	24	24	1	116	50				1010	1010	1010	ICEFEHNL_01890	KKKLEADB_00685	EGPPAKFB_00654	PGMHEJOG_01493	HHEDJHIJ_00613	DHKINCFA_00307	GFFPDLLM_01298	AFKOEFBB_01067	EDGCFBHF_01067	BIAGFMJD_00505	FHNALAFC_01325	JJMOAIAC_01320	JOECKIBA_01423	PIFNGKOP_00999	BMNEJHIH_01385	OGMHINHN_00804	HBFAJDBN_01429	GAMNPPEO_01623	HGODCMBH_01433	IFAIECJA_01638	IBAEMBCK_00849	DKACKIIG_00280	KDBBJBFG_01507	ADKJAIGB_00988
nhaA_2		Na(+)/H(+) antiporter NhaA	24	24	1	116	49				884	1181	1168	ICEFEHNL_01891	KKKLEADB_00686	EGPPAKFB_00655	PGMHEJOG_01494	HHEDJHIJ_00614	DHKINCFA_00308	GFFPDLLM_01299	AFKOEFBB_01068	EDGCFBHF_01068	BIAGFMJD_00506	FHNALAFC_01324	JJMOAIAC_01319	JOECKIBA_01424	PIFNGKOP_00998	BMNEJHIH_01386	OGMHINHN_00803	HBFAJDBN_01428	GAMNPPEO_01622	HGODCMBH_01432	IFAIECJA_01637	IBAEMBCK_00850	DKACKIIG_00281	KDBBJBFG_01506	ADKJAIGB_00989
ligA_2		DNA ligase	24	24	1	116	2969				725	845	730	ICEFEHNL_00117	KKKLEADB_01304	EGPPAKFB_01233	PGMHEJOG_00393	HHEDJHIJ_01560	DHKINCFA_00724	GFFPDLLM_00919	AFKOEFBB_01665	EDGCFBHF_01665	BIAGFMJD_01171	FHNALAFC_00523	JJMOAIAC_01019	JOECKIBA_01364	PIFNGKOP_00219	BMNEJHIH_01699	OGMHINHN_01585	HBFAJDBN_00967	GAMNPPEO_01470	HGODCMBH_00281	IFAIECJA_01413	IBAEMBCK_00303	DKACKIIG_01177	KDBBJBFG_00873	ADKJAIGB_01331
group_1393		hypothetical protein	24	24	1	116	2997				1400	1403	1402	ICEFEHNL_00089	KKKLEADB_01331	EGPPAKFB_01260	PGMHEJOG_00421	HHEDJHIJ_01534	DHKINCFA_00698	GFFPDLLM_00890	AFKOEFBB_01690	EDGCFBHF_01690	BIAGFMJD_01515	FHNALAFC_01503	JJMOAIAC_01046	JOECKIBA_00805	PIFNGKOP_00246	BMNEJHIH_00083	OGMHINHN_01029	HBFAJDBN_00047	GAMNPPEO_00285	HGODCMBH_00308	IFAIECJA_00337	IBAEMBCK_00276	DKACKIIG_01151	KDBBJBFG_00846	ADKJAIGB_01305
group_1396		hypothetical protein	24	24	1	116	2522				2186	2300	2282	ICEFEHNL_00555	KKKLEADB_01488	EGPPAKFB_01034	PGMHEJOG_02087	HHEDJHIJ_01192	DHKINCFA_01362	GFFPDLLM_00329	AFKOEFBB_00272	EDGCFBHF_00272	BIAGFMJD_00625	FHNALAFC_01753	JJMOAIAC_00202	JOECKIBA_01544	PIFNGKOP_00695	BMNEJHIH_01083	OGMHINHN_01198	HBFAJDBN_01267	GAMNPPEO_01295	HGODCMBH_00453	IFAIECJA_00026	IBAEMBCK_00602	DKACKIIG_00649	KDBBJBFG_00403	ADKJAIGB_01428
alaS		Alanine--tRNA ligase	24	24	1	116	2802				1673	2561	2521	ICEFEHNL_01394	KKKLEADB_01764	EGPPAKFB_01656	PGMHEJOG_00675	HHEDJHIJ_01764	DHKINCFA_00992	GFFPDLLM_00658	AFKOEFBB_01923	EDGCFBHF_01923	BIAGFMJD_00993	FHNALAFC_01193	JJMOAIAC_00639	JOECKIBA_01437	PIFNGKOP_00799	BMNEJHIH_00573	OGMHINHN_00674	HBFAJDBN_00309	GAMNPPEO_00789	HGODCMBH_01317	IFAIECJA_01370	IBAEMBCK_00044	DKACKIIG_00860	KDBBJBFG_00608	ADKJAIGB_00753
speB		Agmatinase	24	24	1	116	3665				854	941	866	ICEFEHNL_01068	KKKLEADB_00428	EGPPAKFB_00451	PGMHEJOG_01165	HHEDJHIJ_00412	DHKINCFA_00605	GFFPDLLM_01420	AFKOEFBB_00764	EDGCFBHF_00764	BIAGFMJD_01061	FHNALAFC_00159	JJMOAIAC_00252	JOECKIBA_00157	PIFNGKOP_00182	BMNEJHIH_00317	OGMHINHN_01123	HBFAJDBN_00795	GAMNPPEO_00080	HGODCMBH_01444	IFAIECJA_01165	IBAEMBCK_00646	DKACKIIG_00081	KDBBJBFG_01708	ADKJAIGB_00447
argD		Acetylornithine aminotransferase	24	24	1	116	2121				1190	1199	1190	ICEFEHNL_00726	KKKLEADB_00122	EGPPAKFB_00075	PGMHEJOG_00839	HHEDJHIJ_00138	DHKINCFA_00542	GFFPDLLM_00501	AFKOEFBB_01145	EDGCFBHF_01145	BIAGFMJD_01471	FHNALAFC_01494	JJMOAIAC_01527	JOECKIBA_01627	PIFNGKOP_01816	BMNEJHIH_00257	OGMHINHN_01312	HBFAJDBN_00660	GAMNPPEO_00588	HGODCMBH_00973	IFAIECJA_01109	IBAEMBCK_01694	DKACKIIG_01463	KDBBJBFG_01165	ADKJAIGB_00336
aadK		Aminoglycoside 6-adenylyltransferase	24	24	1	116	1485				965	1172	990	ICEFEHNL_01090	KKKLEADB_00313	EGPPAKFB_00267	PGMHEJOG_01046	HHEDJHIJ_00324	DHKINCFA_00409	GFFPDLLM_01665	AFKOEFBB_01365	EDGCFBHF_01365	BIAGFMJD_00237	FHNALAFC_00837	JJMOAIAC_00524	JOECKIBA_00268	PIFNGKOP_01214	BMNEJHIH_00235	OGMHINHN_00887	HBFAJDBN_00815	GAMNPPEO_01518	HGODCMBH_01035	IFAIECJA_01345	IBAEMBCK_00968	DKACKIIG_01657	KDBBJBFG_01739	ADKJAIGB_01045
btsT		Pyruvate/proton symporter BtsT	24	24	1	116	2681				2141	2207	2199	ICEFEHNL_00698	KKKLEADB_01143	EGPPAKFB_01170	PGMHEJOG_01907	HHEDJHIJ_01054	DHKINCFA_01221	GFFPDLLM_00470	AFKOEFBB_00478	EDGCFBHF_00478	BIAGFMJD_01040	FHNALAFC_00508	JJMOAIAC_01338	JOECKIBA_01099	PIFNGKOP_00561	BMNEJHIH_00053	OGMHINHN_00365	HBFAJDBN_00625	GAMNPPEO_01005	HGODCMBH_00350	IFAIECJA_00690	IBAEMBCK_00466	DKACKIIG_00789	KDBBJBFG_00539	ADKJAIGB_00467
mnmC		tRNA 5-methylaminomethyl-2-thiouridine biosynthesis bifunctional protein MnmC	24	24	1	116	1486				758	770	758	ICEFEHNL_01091	KKKLEADB_00314	EGPPAKFB_00268	PGMHEJOG_01047	HHEDJHIJ_00325	DHKINCFA_00410	GFFPDLLM_01664	AFKOEFBB_01366	EDGCFBHF_01366	BIAGFMJD_00238	FHNALAFC_00838	JJMOAIAC_00523	JOECKIBA_00269	PIFNGKOP_01215	BMNEJHIH_00236	OGMHINHN_00886	HBFAJDBN_00816	GAMNPPEO_01517	HGODCMBH_01036	IFAIECJA_01344	IBAEMBCK_00967	DKACKIIG_01658	KDBBJBFG_01740	ADKJAIGB_01044
group_1586		hypothetical protein	24	24	1	116	3144				728	737	728	ICEFEHNL_01495	KKKLEADB_01668	EGPPAKFB_01511	PGMHEJOG_00576	HHEDJHIJ_01667	DHKINCFA_01094	GFFPDLLM_00751	AFKOEFBB_01824	EDGCFBHF_01824	BIAGFMJD_01376	FHNALAFC_00427	JJMOAIAC_00365	JOECKIBA_00445	PIFNGKOP_00893	BMNEJHIH_01026	OGMHINHN_00772	HBFAJDBN_00405	GAMNPPEO_00706	HGODCMBH_00135	IFAIECJA_00901	IBAEMBCK_00138	DKACKIIG_01012	KDBBJBFG_00705	ADKJAIGB_00848
group_1600		hypothetical protein	24	24	1	116	2862				737	767	757	ICEFEHNL_01447	KKKLEADB_01713	EGPPAKFB_01606	PGMHEJOG_00620	HHEDJHIJ_01711	DHKINCFA_01050	GFFPDLLM_00707	AFKOEFBB_01868	EDGCFBHF_01868	BIAGFMJD_00056	FHNALAFC_01824	JJMOAIAC_00409	JOECKIBA_00489	PIFNGKOP_00849	BMNEJHIH_00521	OGMHINHN_00728	HBFAJDBN_00361	GAMNPPEO_00738	HGODCMBH_00022	IFAIECJA_01027	IBAEMBCK_00093	DKACKIIG_00969	KDBBJBFG_00661	ADKJAIGB_00804
group_1603		hypothetical protein	24	24	1	116	1794				452	461	457	ICEFEHNL_01604	KKKLEADB_00749	EGPPAKFB_00719	PGMHEJOG_01557	HHEDJHIJ_00679	DHKINCFA_00821	GFFPDLLM_01755	AFKOEFBB_00566	EDGCFBHF_00566	BIAGFMJD_01309	FHNALAFC_00080	JJMOAIAC_01270	JOECKIBA_00599	PIFNGKOP_01698	BMNEJHIH_00705	OGMHINHN_00484	HBFAJDBN_01630	GAMNPPEO_00217	HGODCMBH_00874	IFAIECJA_00435	IBAEMBCK_01128	DKACKIIG_00418	KDBBJBFG_01360	ADKJAIGB_00061
arsB		Arsenical pump membrane protein	24	24	1	116	2804				584	1427	1349	ICEFEHNL_01396	KKKLEADB_01762	EGPPAKFB_01654	PGMHEJOG_00672	HHEDJHIJ_01762	DHKINCFA_00994	GFFPDLLM_00660	AFKOEFBB_01921	EDGCFBHF_01921	BIAGFMJD_00995	FHNALAFC_00107	JJMOAIAC_00641	JOECKIBA_00537	PIFNGKOP_00801	BMNEJHIH_00575	OGMHINHN_00676	HBFAJDBN_00311	GAMNPPEO_00788	HGODCMBH_01315	IFAIECJA_01500	IBAEMBCK_00046	DKACKIIG_00862	KDBBJBFG_00610	ADKJAIGB_00755
group_183		hypothetical protein	24	24	1	116	2793				2024	2042	2033	ICEFEHNL_01387	KKKLEADB_01775	EGPPAKFB_01663	PGMHEJOG_00682	HHEDJHIJ_01771	DHKINCFA_00985	GFFPDLLM_00651	AFKOEFBB_01930	EDGCFBHF_01930	BIAGFMJD_00986	FHNALAFC_01588	JJMOAIAC_00632	JOECKIBA_01430	PIFNGKOP_00792	BMNEJHIH_00566	OGMHINHN_00667	HBFAJDBN_00302	GAMNPPEO_01072	HGODCMBH_01324	IFAIECJA_01615	IBAEMBCK_00037	DKACKIIG_00853	KDBBJBFG_00601	ADKJAIGB_00746
group_207		Carboxynorspermidine synthase	24	24	1	116	2216				1439	2147	1614	ICEFEHNL_01746	KKKLEADB_00892	EGPPAKFB_00838	PGMHEJOG_01710	HHEDJHIJ_00817	DHKINCFA_01445	GFFPDLLM_00260	AFKOEFBB_00719	EDGCFBHF_00719	BIAGFMJD_01207	FHNALAFC_01178	JJMOAIAC_01301	JOECKIBA_00784	PIFNGKOP_01035	BMNEJHIH_00840	OGMHINHN_01272	HBFAJDBN_00467	GAMNPPEO_00539	HGODCMBH_00795	IFAIECJA_01521	IBAEMBCK_01510	DKACKIIG_00566	KDBBJBFG_01212	ADKJAIGB_00208
porA_2		Major outer membrane protein	24	24	1	116	2975				1394	1430	1411	ICEFEHNL_00111	KKKLEADB_01310	EGPPAKFB_01239	PGMHEJOG_00399	HHEDJHIJ_01554	DHKINCFA_00718	GFFPDLLM_00913	AFKOEFBB_01671	EDGCFBHF_01671	BIAGFMJD_01165	FHNALAFC_00517	JJMOAIAC_01025	JOECKIBA_01370	PIFNGKOP_00225	BMNEJHIH_01693	OGMHINHN_01591	HBFAJDBN_00961	GAMNPPEO_00263	HGODCMBH_00287	IFAIECJA_01419	IBAEMBCK_00297	DKACKIIG_01171	KDBBJBFG_00867	ADKJAIGB_01325
ilvD		Dihydroxy-acid dehydratase	24	24	1	116	583				1856	2015	1885	ICEFEHNL_00209	KKKLEADB_01179	EGPPAKFB_00348	PGMHEJOG_00277	HHEDJHIJ_01381	DHKINCFA_00931	GFFPDLLM_01513	AFKOEFBB_01574	EDGCFBHF_01574	BIAGFMJD_00114	FHNALAFC_00774	JJMOAIAC_00826	JOECKIBA_00375	PIFNGKOP_00476	BMNEJHIH_00792	OGMHINHN_00442	HBFAJDBN_00004	GAMNPPEO_00107	HGODCMBH_01228	IFAIECJA_00813	IBAEMBCK_00399	DKACKIIG_01268	KDBBJBFG_00966	ADKJAIGB_01244
group_242		hypothetical protein	24	24	1	116	628				206	1574	1096	ICEFEHNL_00799	KKKLEADB_00943	EGPPAKFB_00900	PGMHEJOG_01762	HHEDJHIJ_00869	DHKINCFA_01200	GFFPDLLM_01163	AFKOEFBB_00313	EDGCFBHF_00313	BIAGFMJD_00550	FHNALAFC_00753	JJMOAIAC_00908	JOECKIBA_01272	PIFNGKOP_01671	BMNEJHIH_00894	OGMHINHN_00927	HBFAJDBN_01324	GAMNPPEO_01173	HGODCMBH_01267	IFAIECJA_00272	IBAEMBCK_01701	DKACKIIG_01391	KDBBJBFG_01092	ADKJAIGB_00567
group_243		hypothetical protein	24	24	1	116	3666				425	521	501	ICEFEHNL_01067	KKKLEADB_00429	EGPPAKFB_00452	PGMHEJOG_01166	HHEDJHIJ_00413	DHKINCFA_00604	GFFPDLLM_01419	AFKOEFBB_00765	EDGCFBHF_00765	BIAGFMJD_01062	FHNALAFC_00160	JJMOAIAC_00253	JOECKIBA_00156	PIFNGKOP_00181	BMNEJHIH_00316	OGMHINHN_01122	HBFAJDBN_00794	GAMNPPEO_00079	HGODCMBH_01443	IFAIECJA_01166	IBAEMBCK_00647	DKACKIIG_00082	KDBBJBFG_01707	ADKJAIGB_00446
group_251		hypothetical protein	24	24	1	116	1524				551	551	551	ICEFEHNL_01129	KKKLEADB_00352	EGPPAKFB_00306	PGMHEJOG_01084	HHEDJHIJ_00363	DHKINCFA_00448	GFFPDLLM_01626	AFKOEFBB_01404	EDGCFBHF_01404	BIAGFMJD_00277	FHNALAFC_00876	JJMOAIAC_00485	JOECKIBA_00307	PIFNGKOP_01252	BMNEJHIH_01508	OGMHINHN_00847	HBFAJDBN_00854	GAMNPPEO_00191	HGODCMBH_01495	IFAIECJA_00742	IBAEMBCK_00929	DKACKIIG_01696	KDBBJBFG_01778	ADKJAIGB_01006
dpnA		hypothetical protein	24	24	1	116	2406				641	662	647	ICEFEHNL_01632	KKKLEADB_00778	EGPPAKFB_00751	PGMHEJOG_01586	HHEDJHIJ_00707	DHKINCFA_00850	GFFPDLLM_00195	AFKOEFBB_00596	EDGCFBHF_00596	BIAGFMJD_00906	FHNALAFC_01433	JJMOAIAC_01485	JOECKIBA_01046	PIFNGKOP_01539	BMNEJHIH_01231	OGMHINHN_01532	HBFAJDBN_01659	GAMNPPEO_00246	HGODCMBH_01615	IFAIECJA_00407	IBAEMBCK_01158	DKACKIIG_00447	KDBBJBFG_01332	ADKJAIGB_00090
group_299		hypothetical protein	24	24	1	116	1469				215	464	417	ICEFEHNL_01812	KKKLEADB_00605	EGPPAKFB_00578	PGMHEJOG_01289	HHEDJHIJ_00535	DHKINCFA_00231	GFFPDLLM_01220	AFKOEFBB_00884	EDGCFBHF_00884	BIAGFMJD_01505	FHNALAFC_01319	JJMOAIAC_00796	JOECKIBA_00071	PIFNGKOP_00997	BMNEJHIH_00666	OGMHINHN_00249	HBFAJDBN_01028	GAMNPPEO_00512	HGODCMBH_00222	IFAIECJA_00036	IBAEMBCK_00768	DKACKIIG_00204	KDBBJBFG_01586	ADKJAIGB_00907
group_308		hypothetical protein	24	24	1	116	1527				236	236	236	ICEFEHNL_01131	KKKLEADB_00354	EGPPAKFB_00308	PGMHEJOG_01086	HHEDJHIJ_00365	DHKINCFA_00450	GFFPDLLM_01624	AFKOEFBB_01406	EDGCFBHF_01406	BIAGFMJD_00279	FHNALAFC_00879	JJMOAIAC_00483	JOECKIBA_00309	PIFNGKOP_01254	BMNEJHIH_01506	OGMHINHN_00845	HBFAJDBN_00856	GAMNPPEO_00189	HGODCMBH_01149	IFAIECJA_00740	IBAEMBCK_00927	DKACKIIG_01698	KDBBJBFG_01780	ADKJAIGB_01004
group_312		hypothetical protein	24	24	1	116	2767				740	740	740	ICEFEHNL_01365	KKKLEADB_01801	EGPPAKFB_01684	PGMHEJOG_00706	HHEDJHIJ_01796	DHKINCFA_00963	GFFPDLLM_00630	AFKOEFBB_01953	EDGCFBHF_01953	BIAGFMJD_00966	FHNALAFC_01716	JJMOAIAC_01394	JOECKIBA_01251	PIFNGKOP_00026	BMNEJHIH_00445	OGMHINHN_00023	HBFAJDBN_00498	GAMNPPEO_01453	HGODCMBH_01466	IFAIECJA_01719	IBAEMBCK_00014	DKACKIIG_00831	KDBBJBFG_00580	ADKJAIGB_01192
group_317		hypothetical protein	24	24	1	116	581				359	1658	1176	ICEFEHNL_00207	KKKLEADB_01181	EGPPAKFB_00350	PGMHEJOG_00285	HHEDJHIJ_01383	DHKINCFA_00929	GFFPDLLM_01521	AFKOEFBB_01576	EDGCFBHF_01576	BIAGFMJD_00108	FHNALAFC_00780	JJMOAIAC_00832	JOECKIBA_00369	PIFNGKOP_00482	BMNEJHIH_00790	OGMHINHN_00444	HBFAJDBN_01143	GAMNPPEO_00109	HGODCMBH_01226	IFAIECJA_00815	IBAEMBCK_00393	DKACKIIG_01266	KDBBJBFG_00964	ADKJAIGB_01246
fliW2		Flagellar assembly factor FliW 2	24	24	1	116	1439				431	431	431	ICEFEHNL_01833	KKKLEADB_00630	EGPPAKFB_00599	PGMHEJOG_01313	HHEDJHIJ_00558	DHKINCFA_00252	GFFPDLLM_01244	AFKOEFBB_00908	EDGCFBHF_00908	BIAGFMJD_00318	FHNALAFC_01080	JJMOAIAC_01440	JOECKIBA_00047	PIFNGKOP_00973	BMNEJHIH_00642	OGMHINHN_00227	HBFAJDBN_01052	GAMNPPEO_00488	HGODCMBH_00245	IFAIECJA_00060	IBAEMBCK_00791	DKACKIIG_00225	KDBBJBFG_01562	ADKJAIGB_00929
group_3207		hypothetical protein	24	24	1	116	2231				185	185	185	ICEFEHNL_01761	KKKLEADB_00877	EGPPAKFB_00823	PGMHEJOG_01695	HHEDJHIJ_00802	DHKINCFA_01460	GFFPDLLM_00275	AFKOEFBB_00704	EDGCFBHF_00704	BIAGFMJD_01192	FHNALAFC_01163	JJMOAIAC_01286	JOECKIBA_00769	PIFNGKOP_01050	BMNEJHIH_00855	OGMHINHN_01257	HBFAJDBN_00452	GAMNPPEO_00554	HGODCMBH_00780	IFAIECJA_01536	IBAEMBCK_01525	DKACKIIG_00551	KDBBJBFG_01227	ADKJAIGB_00223
rpmG1		50S ribosomal protein L33 1	24	24	1	116	3276				170	170	170	ICEFEHNL_01188	KKKLEADB_00159	EGPPAKFB_00113	PGMHEJOG_00879	HHEDJHIJ_00176	DHKINCFA_00102	GFFPDLLM_00967	AFKOEFBB_01186	EDGCFBHF_01186	BIAGFMJD_00745	FHNALAFC_00470	JJMOAIAC_00105	JOECKIBA_00669	PIFNGKOP_00075	BMNEJHIH_00401	OGMHINHN_00068	HBFAJDBN_00887	GAMNPPEO_00358	HGODCMBH_00595	IFAIECJA_00448	IBAEMBCK_01592	DKACKIIG_01501	KDBBJBFG_00326	ADKJAIGB_00650
rpmI		50S ribosomal protein L35	24	24	1	116	2105				194	194	194	ICEFEHNL_00741	KKKLEADB_00107	EGPPAKFB_00060	PGMHEJOG_00824	HHEDJHIJ_00123	DHKINCFA_00527	GFFPDLLM_00517	AFKOEFBB_01130	EDGCFBHF_01130	BIAGFMJD_01456	FHNALAFC_00644	JJMOAIAC_01181	JOECKIBA_00907	PIFNGKOP_01370	BMNEJHIH_00272	OGMHINHN_01327	HBFAJDBN_00644	GAMNPPEO_00573	HGODCMBH_00958	IFAIECJA_01093	IBAEMBCK_01679	DKACKIIG_01448	KDBBJBFG_01149	ADKJAIGB_00321
group_3210		hypothetical protein	24	24	1	116	2056				266	266	266	ICEFEHNL_00773	KKKLEADB_00067	EGPPAKFB_00028	PGMHEJOG_00785	HHEDJHIJ_00091	DHKINCFA_00011	GFFPDLLM_00549	AFKOEFBB_01089	EDGCFBHF_01089	BIAGFMJD_00947	FHNALAFC_00955	JJMOAIAC_00891	JOECKIBA_00344	PIFNGKOP_01439	BMNEJHIH_00981	OGMHINHN_01356	HBFAJDBN_01231	GAMNPPEO_01526	HGODCMBH_00936	IFAIECJA_00540	IBAEMBCK_01647	DKACKIIG_01414	KDBBJBFG_01114	ADKJAIGB_01662
clpS		ATP-dependent Clp protease adapter protein ClpS	24	24	1	116	2090				305	305	305	ICEFEHNL_00758	KKKLEADB_00090	EGPPAKFB_00043	PGMHEJOG_00797	HHEDJHIJ_00106	DHKINCFA_00510	GFFPDLLM_00534	AFKOEFBB_01114	EDGCFBHF_01114	BIAGFMJD_01490	FHNALAFC_01279	JJMOAIAC_00727	JOECKIBA_00918	PIFNGKOP_00518	BMNEJHIH_01472	OGMHINHN_01365	HBFAJDBN_01110	GAMNPPEO_01543	HGODCMBH_01594	IFAIECJA_00369	IBAEMBCK_01662	DKACKIIG_01431	KDBBJBFG_01132	ADKJAIGB_01674
group_3212		hypothetical protein	24	24	1	116	1143				239	239	239	ICEFEHNL_00333	KKKLEADB_01559	EGPPAKFB_01381	PGMHEJOG_02161	HHEDJHIJ_01307	DHKINCFA_01583	GFFPDLLM_00097	AFKOEFBB_00108	EDGCFBHF_00108	BIAGFMJD_00480	FHNALAFC_00608	JJMOAIAC_01253	JOECKIBA_00230	PIFNGKOP_01321	BMNEJHIH_00360	OGMHINHN_00635	HBFAJDBN_01510	GAMNPPEO_00401	HGODCMBH_00683	IFAIECJA_00792	IBAEMBCK_01320	DKACKIIG_00324	KDBBJBFG_01455	ADKJAIGB_01614
rplJ		50S ribosomal protein L10	24	24	1	116	3272				482	482	482	ICEFEHNL_01183	KKKLEADB_00154	EGPPAKFB_00108	PGMHEJOG_00874	HHEDJHIJ_00171	DHKINCFA_00097	GFFPDLLM_00962	AFKOEFBB_01181	EDGCFBHF_01181	BIAGFMJD_00750	FHNALAFC_00475	JJMOAIAC_00100	JOECKIBA_00674	PIFNGKOP_00070	BMNEJHIH_00406	OGMHINHN_00073	HBFAJDBN_00892	GAMNPPEO_00352	HGODCMBH_00600	IFAIECJA_00443	IBAEMBCK_01597	DKACKIIG_01496	KDBBJBFG_00331	ADKJAIGB_00655
rplX		50S ribosomal protein L24	24	24	1	116	1747				230	230	230	ICEFEHNL_01557	KKKLEADB_00702	EGPPAKFB_00672	PGMHEJOG_01510	HHEDJHIJ_00632	DHKINCFA_00774	GFFPDLLM_01802	AFKOEFBB_00521	EDGCFBHF_00521	BIAGFMJD_00196	FHNALAFC_01789	JJMOAIAC_01596	JOECKIBA_00552	PIFNGKOP_01745	BMNEJHIH_01549	OGMHINHN_00531	HBFAJDBN_01583	GAMNPPEO_00840	HGODCMBH_00827	IFAIECJA_01146	IBAEMBCK_01081	DKACKIIG_00371	KDBBJBFG_01408	ADKJAIGB_00014
acpP		Acyl carrier protein	24	24	1	116	3682				233	233	233	ICEFEHNL_01054	KKKLEADB_00442	EGPPAKFB_00465	PGMHEJOG_01179	HHEDJHIJ_00426	DHKINCFA_00591	GFFPDLLM_01406	AFKOEFBB_00780	EDGCFBHF_00780	BIAGFMJD_01075	FHNALAFC_00174	JJMOAIAC_00267	JOECKIBA_00142	PIFNGKOP_00167	BMNEJHIH_00759	OGMHINHN_01109	HBFAJDBN_00779	GAMNPPEO_00065	HGODCMBH_01061	IFAIECJA_01180	IBAEMBCK_00660	DKACKIIG_00096	KDBBJBFG_01694	ADKJAIGB_00433
nrfH		Cytochrome c-type protein NrfH	24	24	1	116	2365				509	509	509	ICEFEHNL_01669	KKKLEADB_00821	EGPPAKFB_00781	PGMHEJOG_01619	HHEDJHIJ_00738	DHKINCFA_01535	GFFPDLLM_01444	AFKOEFBB_00628	EDGCFBHF_00628	BIAGFMJD_01028	FHNALAFC_01138	JJMOAIAC_01102	JOECKIBA_01382	PIFNGKOP_01183	BMNEJHIH_01826	OGMHINHN_00336	HBFAJDBN_00574	GAMNPPEO_01411	HGODCMBH_00904	IFAIECJA_00846	IBAEMBCK_01191	DKACKIIG_00481	KDBBJBFG_01298	ADKJAIGB_00124
rplN		50S ribosomal protein L14	24	24	1	116	1746				368	368	368	ICEFEHNL_01556	KKKLEADB_00701	EGPPAKFB_00671	PGMHEJOG_01509	HHEDJHIJ_00631	DHKINCFA_00773	GFFPDLLM_01803	AFKOEFBB_00520	EDGCFBHF_00520	BIAGFMJD_00195	FHNALAFC_01790	JJMOAIAC_01597	JOECKIBA_00551	PIFNGKOP_01746	BMNEJHIH_01550	OGMHINHN_00532	HBFAJDBN_01582	GAMNPPEO_00839	HGODCMBH_00826	IFAIECJA_01147	IBAEMBCK_01080	DKACKIIG_00370	KDBBJBFG_01409	ADKJAIGB_00013
cynT		Carbonic anhydrase 1	24	24	1	116	1422				635	635	635	ICEFEHNL_01848	KKKLEADB_00643	EGPPAKFB_00613	PGMHEJOG_01327	HHEDJHIJ_00571	DHKINCFA_00265	GFFPDLLM_01257	AFKOEFBB_00921	EDGCFBHF_00921	BIAGFMJD_00305	FHNALAFC_01066	JJMOAIAC_01426	JOECKIBA_00033	PIFNGKOP_00959	BMNEJHIH_00629	OGMHINHN_00214	HBFAJDBN_01064	GAMNPPEO_00473	HGODCMBH_00258	IFAIECJA_00073	IBAEMBCK_00806	DKACKIIG_00238	KDBBJBFG_01549	ADKJAIGB_00945
infC		Translation initiation factor IF-3	24	24	1	116	2104				515	515	515	ICEFEHNL_00742	KKKLEADB_00106	EGPPAKFB_00059	PGMHEJOG_00823	HHEDJHIJ_00122	DHKINCFA_00526	GFFPDLLM_00518	AFKOEFBB_01129	EDGCFBHF_01129	BIAGFMJD_01455	FHNALAFC_00643	JJMOAIAC_01180	JOECKIBA_00908	PIFNGKOP_01371	BMNEJHIH_00273	OGMHINHN_01328	HBFAJDBN_00643	GAMNPPEO_00572	HGODCMBH_00957	IFAIECJA_01092	IBAEMBCK_01678	DKACKIIG_01447	KDBBJBFG_01148	ADKJAIGB_00320
rplU		50S ribosomal protein L21	24	24	1	116	3168				311	311	311	ICEFEHNL_01471	KKKLEADB_01692	EGPPAKFB_01535	PGMHEJOG_00600	HHEDJHIJ_01691	DHKINCFA_01070	GFFPDLLM_00727	AFKOEFBB_01848	EDGCFBHF_01848	BIAGFMJD_00036	FHNALAFC_01004	JJMOAIAC_00389	JOECKIBA_00469	PIFNGKOP_00869	BMNEJHIH_01002	OGMHINHN_00748	HBFAJDBN_00381	GAMNPPEO_01401	HGODCMBH_00002	IFAIECJA_00877	IBAEMBCK_00114	DKACKIIG_00988	KDBBJBFG_00681	ADKJAIGB_00824
group_3221		hypothetical protein	24	24	1	116	1812				107	107	107	ICEFEHNL_01621	KKKLEADB_00767	EGPPAKFB_00737	PGMHEJOG_01575	HHEDJHIJ_00696	DHKINCFA_00838	GFFPDLLM_01738	AFKOEFBB_00584	EDGCFBHF_00584	BIAGFMJD_00917	FHNALAFC_00098	JJMOAIAC_01166	JOECKIBA_00617	PIFNGKOP_01680	BMNEJHIH_01220	OGMHINHN_01543	HBFAJDBN_01648	GAMNPPEO_00234	HGODCMBH_00891	IFAIECJA_00418	IBAEMBCK_01146	DKACKIIG_00435	KDBBJBFG_01343	ADKJAIGB_00079
porD		Pyruvate synthase subunit PorD	24	24	1	116	2117				398	398	398	ICEFEHNL_00730	KKKLEADB_00118	EGPPAKFB_00071	PGMHEJOG_00834	HHEDJHIJ_00134	DHKINCFA_00538	GFFPDLLM_00506	AFKOEFBB_01141	EDGCFBHF_01141	BIAGFMJD_01467	FHNALAFC_00655	JJMOAIAC_01192	JOECKIBA_00896	PIFNGKOP_01359	BMNEJHIH_00261	OGMHINHN_01316	HBFAJDBN_00655	GAMNPPEO_00584	HGODCMBH_00969	IFAIECJA_01104	IBAEMBCK_01690	DKACKIIG_01459	KDBBJBFG_01160	ADKJAIGB_00332
mreB_1		Rod shape-determining protein MreB	24	24	1	116	596				1034	1034	1034	ICEFEHNL_00222	KKKLEADB_01166	EGPPAKFB_00335	PGMHEJOG_00264	HHEDJHIJ_01368	DHKINCFA_00944	GFFPDLLM_01500	AFKOEFBB_01561	EDGCFBHF_01561	BIAGFMJD_00010	FHNALAFC_00761	JJMOAIAC_01147	JOECKIBA_00388	PIFNGKOP_00463	BMNEJHIH_00805	OGMHINHN_00950	HBFAJDBN_00017	GAMNPPEO_00094	HGODCMBH_01241	IFAIECJA_00237	IBAEMBCK_00412	DKACKIIG_01281	KDBBJBFG_00979	ADKJAIGB_01231
rpsT		30S ribosomal protein S20	24	24	1	116	647				275	275	275	ICEFEHNL_00817	KKKLEADB_00960	EGPPAKFB_00918	PGMHEJOG_01782	HHEDJHIJ_00887	DHKINCFA_01182	GFFPDLLM_01181	AFKOEFBB_00331	EDGCFBHF_00331	BIAGFMJD_00568	FHNALAFC_00735	JJMOAIAC_01479	JOECKIBA_01290	PIFNGKOP_00355	BMNEJHIH_00912	OGMHINHN_00107	HBFAJDBN_01342	GAMNPPEO_01191	HGODCMBH_01285	IFAIECJA_01056	IBAEMBCK_01719	DKACKIIG_01373	KDBBJBFG_01074	ADKJAIGB_00585
infA		Translation initiation factor IF-1	24	24	1	116	1757				218	218	218	ICEFEHNL_01567	KKKLEADB_00712	EGPPAKFB_00682	PGMHEJOG_01520	HHEDJHIJ_00642	DHKINCFA_00784	GFFPDLLM_01792	AFKOEFBB_00531	EDGCFBHF_00531	BIAGFMJD_01272	FHNALAFC_01779	JJMOAIAC_01586	JOECKIBA_00562	PIFNGKOP_01735	BMNEJHIH_01539	OGMHINHN_00521	HBFAJDBN_01593	GAMNPPEO_00850	HGODCMBH_00837	IFAIECJA_01298	IBAEMBCK_01091	DKACKIIG_00381	KDBBJBFG_01398	ADKJAIGB_00024
rpsI		30S ribosomal protein S9	24	24	1	116	707				389	389	389	ICEFEHNL_00876	KKKLEADB_01018	EGPPAKFB_00973	PGMHEJOG_01804	HHEDJHIJ_00941	DHKINCFA_00033	GFFPDLLM_01113	AFKOEFBB_00385	EDGCFBHF_00385	BIAGFMJD_00832	FHNALAFC_00246	JJMOAIAC_00443	JOECKIBA_00953	PIFNGKOP_00760	BMNEJHIH_00876	OGMHINHN_01405	HBFAJDBN_00275	GAMNPPEO_01336	HGODCMBH_00380	IFAIECJA_00214	IBAEMBCK_01408	DKACKIIG_01318	KDBBJBFG_01016	ADKJAIGB_00702
accA		Acetyl-coenzyme A carboxylase carboxyl transferase subunit alpha	24	24	1	116	3680				926	926	926	ICEFEHNL_01056	KKKLEADB_00440	EGPPAKFB_00463	PGMHEJOG_01177	HHEDJHIJ_00424	DHKINCFA_00593	GFFPDLLM_01408	AFKOEFBB_00778	EDGCFBHF_00778	BIAGFMJD_01073	FHNALAFC_00172	JJMOAIAC_00265	JOECKIBA_00144	PIFNGKOP_00169	BMNEJHIH_00761	OGMHINHN_01111	HBFAJDBN_00781	GAMNPPEO_00067	HGODCMBH_01059	IFAIECJA_01178	IBAEMBCK_00658	DKACKIIG_00094	KDBBJBFG_01696	ADKJAIGB_00435
group_3228		hypothetical protein	24	24	1	116	2744				929	929	929	ICEFEHNL_00460	KKKLEADB_01245	EGPPAKFB_01193	PGMHEJOG_01930	HHEDJHIJ_01009	DHKINCFA_00165	GFFPDLLM_00141	AFKOEFBB_00501	EDGCFBHF_00501	BIAGFMJD_01575	FHNALAFC_00294	JJMOAIAC_00866	JOECKIBA_01574	PIFNGKOP_01529	BMNEJHIH_00596	OGMHINHN_01231	HBFAJDBN_01209	GAMNPPEO_01213	HGODCMBH_00326	IFAIECJA_01117	IBAEMBCK_00443	DKACKIIG_00813	KDBBJBFG_00563	ADKJAIGB_01476
group_3229		hypothetical protein	24	24	1	116	1493				338	338	338	ICEFEHNL_01099	KKKLEADB_00322	EGPPAKFB_00276	PGMHEJOG_01055	HHEDJHIJ_00333	DHKINCFA_00418	GFFPDLLM_01656	AFKOEFBB_01374	EDGCFBHF_01374	BIAGFMJD_00246	FHNALAFC_00846	JJMOAIAC_00515	JOECKIBA_00277	PIFNGKOP_01223	BMNEJHIH_00244	OGMHINHN_00878	HBFAJDBN_00824	GAMNPPEO_01509	HGODCMBH_01044	IFAIECJA_01336	IBAEMBCK_00959	DKACKIIG_01666	KDBBJBFG_01748	ADKJAIGB_01036
rpsZ		30S ribosomal protein S14 type Z	24	24	1	116	1749				185	185	185	ICEFEHNL_01559	KKKLEADB_00704	EGPPAKFB_00674	PGMHEJOG_01512	HHEDJHIJ_00634	DHKINCFA_00776	GFFPDLLM_01800	AFKOEFBB_00523	EDGCFBHF_00523	BIAGFMJD_00198	FHNALAFC_01787	JJMOAIAC_01594	JOECKIBA_00554	PIFNGKOP_01743	BMNEJHIH_01547	OGMHINHN_00529	HBFAJDBN_01585	GAMNPPEO_00842	HGODCMBH_00829	IFAIECJA_01144	IBAEMBCK_01083	DKACKIIG_00373	KDBBJBFG_01406	ADKJAIGB_00016
rpsU		30S ribosomal protein S21	24	24	1	116	3020				212	212	212	ICEFEHNL_00066	KKKLEADB_01354	EGPPAKFB_01283	PGMHEJOG_00444	HHEDJHIJ_01511	DHKINCFA_00675	GFFPDLLM_00867	AFKOEFBB_01713	EDGCFBHF_01713	BIAGFMJD_01538	FHNALAFC_01550	JJMOAIAC_01069	JOECKIBA_00828	PIFNGKOP_00269	BMNEJHIH_00106	OGMHINHN_01052	HBFAJDBN_00070	GAMNPPEO_01460	HGODCMBH_01386	IFAIECJA_01586	IBAEMBCK_00253	DKACKIIG_01128	KDBBJBFG_00823	ADKJAIGB_01282
fabI		Enoyl-[acyl-carrier-protein] reductase [NADH] FabI	24	24	1	116	3250				818	818	818	ICEFEHNL_01160	KKKLEADB_00131	EGPPAKFB_00085	PGMHEJOG_00851	HHEDJHIJ_00148	DHKINCFA_00074	GFFPDLLM_00939	AFKOEFBB_01158	EDGCFBHF_01158	BIAGFMJD_00773	FHNALAFC_01457	JJMOAIAC_00077	JOECKIBA_00697	PIFNGKOP_00047	BMNEJHIH_00429	OGMHINHN_00096	HBFAJDBN_00915	GAMNPPEO_00329	HGODCMBH_00623	IFAIECJA_00936	IBAEMBCK_01620	DKACKIIG_01473	KDBBJBFG_00354	ADKJAIGB_00678
ilvE		Branched-chain-amino-acid aminotransferase	24	24	1	116	2501				917	917	917	ICEFEHNL_00535	KKKLEADB_01507	EGPPAKFB_01015	PGMHEJOG_02106	HHEDJHIJ_01212	DHKINCFA_01381	GFFPDLLM_00310	AFKOEFBB_00291	EDGCFBHF_00291	BIAGFMJD_00605	FHNALAFC_01772	JJMOAIAC_00183	JOECKIBA_01828	PIFNGKOP_00714	BMNEJHIH_01102	OGMHINHN_01218	HBFAJDBN_01248	GAMNPPEO_01276	HGODCMBH_00433	IFAIECJA_00007	IBAEMBCK_00621	DKACKIIG_00630	KDBBJBFG_00382	ADKJAIGB_01409
rpmC		50S ribosomal protein L29	24	24	1	116	1744				194	194	194	ICEFEHNL_01554	KKKLEADB_00699	EGPPAKFB_00669	PGMHEJOG_01507	HHEDJHIJ_00629	DHKINCFA_00771	GFFPDLLM_01805	AFKOEFBB_00518	EDGCFBHF_00518	BIAGFMJD_00193	FHNALAFC_01792	JJMOAIAC_01599	JOECKIBA_00549	PIFNGKOP_01748	BMNEJHIH_01552	OGMHINHN_00534	HBFAJDBN_01580	GAMNPPEO_00837	HGODCMBH_00824	IFAIECJA_01149	IBAEMBCK_01078	DKACKIIG_00368	KDBBJBFG_01411	ADKJAIGB_00011
dksA		RNA polymerase-binding transcription factor DksA	24	24	1	116	1489				371	371	371	ICEFEHNL_01094	KKKLEADB_00317	EGPPAKFB_00271	PGMHEJOG_01050	HHEDJHIJ_00328	DHKINCFA_00413	GFFPDLLM_01661	AFKOEFBB_01369	EDGCFBHF_01369	BIAGFMJD_00241	FHNALAFC_00841	JJMOAIAC_00520	JOECKIBA_00272	PIFNGKOP_01218	BMNEJHIH_00239	OGMHINHN_00883	HBFAJDBN_00819	GAMNPPEO_01514	HGODCMBH_01039	IFAIECJA_01341	IBAEMBCK_00964	DKACKIIG_01661	KDBBJBFG_01743	ADKJAIGB_01041
rplB		50S ribosomal protein L2	24	24	1	116	1739				827	827	827	ICEFEHNL_01549	KKKLEADB_00694	EGPPAKFB_00664	PGMHEJOG_01502	HHEDJHIJ_00624	DHKINCFA_00766	GFFPDLLM_01810	AFKOEFBB_00513	EDGCFBHF_00513	BIAGFMJD_00188	FHNALAFC_01797	JJMOAIAC_01604	JOECKIBA_00544	PIFNGKOP_01753	BMNEJHIH_01557	OGMHINHN_00539	HBFAJDBN_01575	GAMNPPEO_00832	HGODCMBH_00819	IFAIECJA_01154	IBAEMBCK_01073	DKACKIIG_00363	KDBBJBFG_01416	ADKJAIGB_00006
rpsQ		30S ribosomal protein S17	24	24	1	116	1745				266	266	266	ICEFEHNL_01555	KKKLEADB_00700	EGPPAKFB_00670	PGMHEJOG_01508	HHEDJHIJ_00630	DHKINCFA_00772	GFFPDLLM_01804	AFKOEFBB_00519	EDGCFBHF_00519	BIAGFMJD_00194	FHNALAFC_01791	JJMOAIAC_01598	JOECKIBA_00550	PIFNGKOP_01747	BMNEJHIH_01551	OGMHINHN_00533	HBFAJDBN_01581	GAMNPPEO_00838	HGODCMBH_00825	IFAIECJA_01148	IBAEMBCK_01079	DKACKIIG_00369	KDBBJBFG_01410	ADKJAIGB_00012
rppH		RNA pyrophosphohydrolase	24	24	1	116	3148				473	473	473	ICEFEHNL_01491	KKKLEADB_01672	EGPPAKFB_01515	PGMHEJOG_00580	HHEDJHIJ_01671	DHKINCFA_01090	GFFPDLLM_00747	AFKOEFBB_01828	EDGCFBHF_01828	BIAGFMJD_00016	FHNALAFC_00984	JJMOAIAC_00369	JOECKIBA_00449	PIFNGKOP_00889	BMNEJHIH_01022	OGMHINHN_00768	HBFAJDBN_00401	GAMNPPEO_00710	HGODCMBH_00131	IFAIECJA_00897	IBAEMBCK_00134	DKACKIIG_01008	KDBBJBFG_00701	ADKJAIGB_00844
group_3239		hypothetical protein	24	24	1	116	590				167	167	167	ICEFEHNL_00216	KKKLEADB_01172	EGPPAKFB_00341	PGMHEJOG_00270	HHEDJHIJ_01374	DHKINCFA_00938	GFFPDLLM_01506	AFKOEFBB_01567	EDGCFBHF_01567	BIAGFMJD_00121	FHNALAFC_00767	JJMOAIAC_00819	JOECKIBA_00382	PIFNGKOP_00469	BMNEJHIH_00799	OGMHINHN_00435	HBFAJDBN_00011	GAMNPPEO_00100	HGODCMBH_01235	IFAIECJA_00806	IBAEMBCK_00406	DKACKIIG_01275	KDBBJBFG_00973	ADKJAIGB_01237
group_3240		Nucleoid-associated protein	24	24	1	116	3131				308	308	308	ICEFEHNL_01508	KKKLEADB_01655	EGPPAKFB_01498	PGMHEJOG_00563	HHEDJHIJ_01654	DHKINCFA_01107	GFFPDLLM_00764	AFKOEFBB_01811	EDGCFBHF_01811	BIAGFMJD_01389	FHNALAFC_00414	JJMOAIAC_00352	JOECKIBA_00432	PIFNGKOP_00906	BMNEJHIH_01642	OGMHINHN_00785	HBFAJDBN_00418	GAMNPPEO_00693	HGODCMBH_00148	IFAIECJA_00914	IBAEMBCK_00151	DKACKIIG_01025	KDBBJBFG_00718	ADKJAIGB_00861
group_3241		hypothetical protein	24	24	1	116	3075				476	476	476	ICEFEHNL_00013	KKKLEADB_01407	EGPPAKFB_01336	PGMHEJOG_00497	HHEDJHIJ_01458	DHKINCFA_00622	GFFPDLLM_00813	AFKOEFBB_01766	EDGCFBHF_01766	BIAGFMJD_00350	FHNALAFC_01254	JJMOAIAC_00584	JOECKIBA_00880	PIFNGKOP_00322	BMNEJHIH_01147	OGMHINHN_01009	HBFAJDBN_00123	GAMNPPEO_00603	HGODCMBH_01357	IFAIECJA_01400	IBAEMBCK_00200	DKACKIIG_01075	KDBBJBFG_00770	ADKJAIGB_01536
rpsS		30S ribosomal protein S19	24	24	1	116	1740				281	281	281	ICEFEHNL_01550	KKKLEADB_00695	EGPPAKFB_00665	PGMHEJOG_01503	HHEDJHIJ_00625	DHKINCFA_00767	GFFPDLLM_01809	AFKOEFBB_00514	EDGCFBHF_00514	BIAGFMJD_00189	FHNALAFC_01796	JJMOAIAC_01603	JOECKIBA_00545	PIFNGKOP_01752	BMNEJHIH_01556	OGMHINHN_00538	HBFAJDBN_01576	GAMNPPEO_00833	HGODCMBH_00820	IFAIECJA_01153	IBAEMBCK_01074	DKACKIIG_00364	KDBBJBFG_01415	ADKJAIGB_00007
rpmE		50S ribosomal protein L31	24	24	1	116	535				203	203	203	ICEFEHNL_00167	KKKLEADB_01222	EGPPAKFB_00389	PGMHEJOG_00327	HHEDJHIJ_01426	DHKINCFA_00888	GFFPDLLM_00045	AFKOEFBB_01616	EDGCFBHF_01616	BIAGFMJD_00421	FHNALAFC_01094	JJMOAIAC_00018	JOECKIBA_00731	PIFNGKOP_01399	BMNEJHIH_01576	OGMHINHN_00338	HBFAJDBN_01085	GAMNPPEO_01208	HGODCMBH_00108	IFAIECJA_00975	IBAEMBCK_00351	DKACKIIG_01226	KDBBJBFG_00922	ADKJAIGB_01380
minE		Cell division topological specificity factor	24	24	1	116	1444				236	236	236	ICEFEHNL_01828	KKKLEADB_00625	EGPPAKFB_00594	PGMHEJOG_01308	HHEDJHIJ_00553	DHKINCFA_00247	GFFPDLLM_01239	AFKOEFBB_00903	EDGCFBHF_00903	BIAGFMJD_00323	FHNALAFC_00551	JJMOAIAC_00777	JOECKIBA_00052	PIFNGKOP_00978	BMNEJHIH_00647	OGMHINHN_00232	HBFAJDBN_01047	GAMNPPEO_00493	HGODCMBH_00240	IFAIECJA_00055	IBAEMBCK_00786	DKACKIIG_00220	KDBBJBFG_01567	ADKJAIGB_00924
group_3245		hypothetical protein	24	24	1	116	1124				455	455	455	ICEFEHNL_00314	KKKLEADB_01540	EGPPAKFB_01362	PGMHEJOG_02142	HHEDJHIJ_01288	DHKINCFA_01564	GFFPDLLM_00078	AFKOEFBB_00089	EDGCFBHF_00089	BIAGFMJD_01251	FHNALAFC_00589	JJMOAIAC_00546	JOECKIBA_00249	PIFNGKOP_01340	BMNEJHIH_00945	OGMHINHN_00616	HBFAJDBN_01491	GAMNPPEO_00382	HGODCMBH_00702	IFAIECJA_01423	IBAEMBCK_01339	DKACKIIG_00343	KDBBJBFG_01436	ADKJAIGB_01633
group_3246		hypothetical protein	24	24	1	116	2574				224	224	224	ICEFEHNL_00607	KKKLEADB_01436	EGPPAKFB_01086	PGMHEJOG_02035	HHEDJHIJ_01140	DHKINCFA_01307	GFFPDLLM_00382	AFKOEFBB_00220	EDGCFBHF_00220	BIAGFMJD_00677	FHNALAFC_00930	JJMOAIAC_01109	JOECKIBA_01188	PIFNGKOP_00643	BMNEJHIH_00471	OGMHINHN_01146	HBFAJDBN_00186	GAMNPPEO_00147	HGODCMBH_00505	IFAIECJA_00141	IBAEMBCK_00550	DKACKIIG_00703	KDBBJBFG_00455	ADKJAIGB_00533
efp		Elongation factor P	24	24	1	116	2360				563	563	563	ICEFEHNL_01673	KKKLEADB_00825	EGPPAKFB_00785	PGMHEJOG_01623	HHEDJHIJ_00742	DHKINCFA_01531	GFFPDLLM_01448	AFKOEFBB_00632	EDGCFBHF_00632	BIAGFMJD_01024	FHNALAFC_01134	JJMOAIAC_01098	JOECKIBA_01386	PIFNGKOP_01179	BMNEJHIH_01764	OGMHINHN_00331	HBFAJDBN_00570	GAMNPPEO_01415	HGODCMBH_00908	IFAIECJA_00850	IBAEMBCK_01195	DKACKIIG_00485	KDBBJBFG_01294	ADKJAIGB_00128
rpsJ		30S ribosomal protein S10	24	24	1	116	1735				311	311	311	ICEFEHNL_01545	KKKLEADB_00690	EGPPAKFB_00660	PGMHEJOG_01498	HHEDJHIJ_00620	DHKINCFA_00762	GFFPDLLM_01814	AFKOEFBB_00509	EDGCFBHF_00509	BIAGFMJD_00184	FHNALAFC_01801	JJMOAIAC_01608	JOECKIBA_00540	PIFNGKOP_01757	BMNEJHIH_01561	OGMHINHN_00543	HBFAJDBN_01571	GAMNPPEO_00828	HGODCMBH_01375	IFAIECJA_01158	IBAEMBCK_01069	DKACKIIG_00359	KDBBJBFG_01420	ADKJAIGB_00002
group_3249		hypothetical protein	24	24	1	116	2558				335	335	335	ICEFEHNL_00591	KKKLEADB_01452	EGPPAKFB_01070	PGMHEJOG_02051	HHEDJHIJ_01156	DHKINCFA_01324	GFFPDLLM_00365	AFKOEFBB_00236	EDGCFBHF_00236	BIAGFMJD_00661	FHNALAFC_01853	JJMOAIAC_00238	JOECKIBA_01172	PIFNGKOP_00659	BMNEJHIH_01047	OGMHINHN_01162	HBFAJDBN_00170	GAMNPPEO_00163	HGODCMBH_00489	IFAIECJA_00157	IBAEMBCK_00566	DKACKIIG_00686	KDBBJBFG_00439	ADKJAIGB_01464
group_3250		hypothetical protein	24	24	1	116	3032				305	305	305	ICEFEHNL_00054	KKKLEADB_01366	EGPPAKFB_01295	PGMHEJOG_00456	HHEDJHIJ_01499	DHKINCFA_00663	GFFPDLLM_00855	AFKOEFBB_01725	EDGCFBHF_01725	BIAGFMJD_01439	FHNALAFC_01213	JJMOAIAC_00625	JOECKIBA_00840	PIFNGKOP_00281	BMNEJHIH_01188	OGMHINHN_00968	HBFAJDBN_00082	GAMNPPEO_00644	HGODCMBH_01398	IFAIECJA_00640	IBAEMBCK_00241	DKACKIIG_01116	KDBBJBFG_00811	ADKJAIGB_01495
rpmJ		50S ribosomal protein L36	24	24	1	116	1758				113	113	113	ICEFEHNL_01568	KKKLEADB_00713	EGPPAKFB_00683	PGMHEJOG_01521	HHEDJHIJ_00643	DHKINCFA_00785	GFFPDLLM_01791	AFKOEFBB_00532	EDGCFBHF_00532	BIAGFMJD_01273	FHNALAFC_00044	JJMOAIAC_01585	JOECKIBA_00563	PIFNGKOP_01734	BMNEJHIH_00308	OGMHINHN_00520	HBFAJDBN_01594	GAMNPPEO_00851	HGODCMBH_00838	IFAIECJA_01297	IBAEMBCK_01092	DKACKIIG_00382	KDBBJBFG_01397	ADKJAIGB_00025
nfuA		Fe/S biogenesis protein NfuA	24	24	1	116	1161				245	245	245	ICEFEHNL_00342	KKKLEADB_01571	EGPPAKFB_01390	PGMHEJOG_02171	HHEDJHIJ_01316	DHKINCFA_01592	GFFPDLLM_00107	AFKOEFBB_00116	EDGCFBHF_00116	BIAGFMJD_00467	FHNALAFC_00618	JJMOAIAC_01243	JOECKIBA_00220	PIFNGKOP_01311	BMNEJHIH_00350	OGMHINHN_00644	HBFAJDBN_01470	GAMNPPEO_00410	HGODCMBH_00673	IFAIECJA_00782	IBAEMBCK_01307	DKACKIIG_00315	KDBBJBFG_01468	ADKJAIGB_01604
atpD_2		ATP synthase subunit beta	24	24	1	116	2866				1415	1415	1415	ICEFEHNL_01451	KKKLEADB_01709	EGPPAKFB_01602	PGMHEJOG_00616	HHEDJHIJ_01707	DHKINCFA_01054	GFFPDLLM_00711	AFKOEFBB_01864	EDGCFBHF_01864	BIAGFMJD_00052	FHNALAFC_01020	JJMOAIAC_00405	JOECKIBA_00485	PIFNGKOP_00853	BMNEJHIH_00517	OGMHINHN_00732	HBFAJDBN_00365	GAMNPPEO_00734	HGODCMBH_00018	IFAIECJA_01023	IBAEMBCK_00097	DKACKIIG_00973	KDBBJBFG_00665	ADKJAIGB_00808
cheY		Chemotaxis protein CheY	24	24	1	116	3566				368	368	368	ICEFEHNL_01347	KKKLEADB_00292	EGPPAKFB_00244	PGMHEJOG_01018	HHEDJHIJ_00308	DHKINCFA_00389	GFFPDLLM_01089	AFKOEFBB_01336	EDGCFBHF_01336	BIAGFMJD_00220	FHNALAFC_01029	JJMOAIAC_00152	JOECKIBA_01337	PIFNGKOP_01504	BMNEJHIH_00221	OGMHINHN_00901	HBFAJDBN_01312	GAMNPPEO_01123	HGODCMBH_01018	IFAIECJA_00229	IBAEMBCK_00990	DKACKIIG_01631	KDBBJBFG_00178	ADKJAIGB_01069
rpsK		30S ribosomal protein S11	24	24	1	116	1760				392	392	392	ICEFEHNL_01570	KKKLEADB_00715	EGPPAKFB_00685	PGMHEJOG_01523	HHEDJHIJ_00645	DHKINCFA_00787	GFFPDLLM_01789	AFKOEFBB_00534	EDGCFBHF_00534	BIAGFMJD_01275	FHNALAFC_00046	JJMOAIAC_01583	JOECKIBA_00565	PIFNGKOP_01732	BMNEJHIH_00306	OGMHINHN_00518	HBFAJDBN_01596	GAMNPPEO_00853	HGODCMBH_00840	IFAIECJA_01295	IBAEMBCK_01094	DKACKIIG_00384	KDBBJBFG_01395	ADKJAIGB_00027
rpsR		30S ribosomal protein S18	24	24	1	116	992				257	257	257	ICEFEHNL_00377	KKKLEADB_00419	EGPPAKFB_00425	PGMHEJOG_01155	HHEDJHIJ_00380	DHKINCFA_01624	GFFPDLLM_01829	AFKOEFBB_01466	EDGCFBHF_01466	BIAGFMJD_00940	FHNALAFC_01474	JJMOAIAC_01631	JOECKIBA_01212	PIFNGKOP_00723	BMNEJHIH_01298	OGMHINHN_01454	HBFAJDBN_01399	GAMNPPEO_01166	HGODCMBH_00765	IFAIECJA_00245	IBAEMBCK_00857	DKACKIIG_00054	KDBBJBFG_00150	ADKJAIGB_00304
ftsE		Cell division ATP-binding protein FtsE	24	24	1	116	2847				668	668	668	ICEFEHNL_01432	KKKLEADB_01728	EGPPAKFB_01621	PGMHEJOG_00635	HHEDJHIJ_01726	DHKINCFA_01035	GFFPDLLM_00692	AFKOEFBB_01882	EDGCFBHF_01882	BIAGFMJD_00071	FHNALAFC_00140	JJMOAIAC_00424	JOECKIBA_00504	PIFNGKOP_00834	BMNEJHIH_00536	OGMHINHN_00713	HBFAJDBN_00346	GAMNPPEO_00753	HGODCMBH_00037	IFAIECJA_01042	IBAEMBCK_00078	DKACKIIG_00954	KDBBJBFG_00646	ADKJAIGB_00789
group_3258		hypothetical protein	24	24	1	116	1502				284	284	284	ICEFEHNL_01108	KKKLEADB_00331	EGPPAKFB_00285	PGMHEJOG_01063	HHEDJHIJ_00342	DHKINCFA_00427	GFFPDLLM_01647	AFKOEFBB_01383	EDGCFBHF_01383	BIAGFMJD_00255	FHNALAFC_00855	JJMOAIAC_00506	JOECKIBA_00286	PIFNGKOP_01231	BMNEJHIH_00253	OGMHINHN_00869	HBFAJDBN_00833	GAMNPPEO_01500	HGODCMBH_01053	IFAIECJA_01327	IBAEMBCK_00950	DKACKIIG_01675	KDBBJBFG_01757	ADKJAIGB_01027
rpmA		50S ribosomal protein L27	24	24	1	116	3169				257	257	257	ICEFEHNL_01470	KKKLEADB_01693	EGPPAKFB_01536	PGMHEJOG_00601	HHEDJHIJ_01692	DHKINCFA_01069	GFFPDLLM_00726	AFKOEFBB_01849	EDGCFBHF_01849	BIAGFMJD_00037	FHNALAFC_01005	JJMOAIAC_00390	JOECKIBA_00470	PIFNGKOP_00868	BMNEJHIH_01001	OGMHINHN_00747	HBFAJDBN_00380	GAMNPPEO_01402	HGODCMBH_00003	IFAIECJA_00876	IBAEMBCK_00113	DKACKIIG_00987	KDBBJBFG_00680	ADKJAIGB_00823
group_3260		hypothetical protein	24	24	1	116	2739				341	341	341	ICEFEHNL_00455	KKKLEADB_01240	EGPPAKFB_01188	PGMHEJOG_01925	HHEDJHIJ_01004	DHKINCFA_00170	GFFPDLLM_01600	AFKOEFBB_00496	EDGCFBHF_00496	BIAGFMJD_01570	FHNALAFC_00289	JJMOAIAC_00871	JOECKIBA_01579	PIFNGKOP_01534	BMNEJHIH_00601	OGMHINHN_01236	HBFAJDBN_01204	GAMNPPEO_01218	HGODCMBH_00331	IFAIECJA_01122	IBAEMBCK_00448	DKACKIIG_00808	KDBBJBFG_00558	ADKJAIGB_01481
trxA_2		Thioredoxin 1	24	24	1	116	2083				317	317	317	ICEFEHNL_00765	KKKLEADB_00083	EGPPAKFB_00036	PGMHEJOG_00804	HHEDJHIJ_00099	DHKINCFA_00503	GFFPDLLM_00541	AFKOEFBB_01107	EDGCFBHF_01107	BIAGFMJD_01497	FHNALAFC_01272	JJMOAIAC_00720	JOECKIBA_00925	PIFNGKOP_00511	BMNEJHIH_01465	OGMHINHN_01372	HBFAJDBN_01103	GAMNPPEO_01550	HGODCMBH_01601	IFAIECJA_00362	IBAEMBCK_01655	DKACKIIG_01424	KDBBJBFG_01125	ADKJAIGB_01681
fliF		Flagellar M-ring protein	24	24	1	116	2941				1727	1727	1727	ICEFEHNL_00135	KKKLEADB_01290	EGPPAKFB_01215	PGMHEJOG_00374	HHEDJHIJ_01576	DHKINCFA_00742	GFFPDLLM_00493	AFKOEFBB_01649	EDGCFBHF_01649	BIAGFMJD_01221	FHNALAFC_00037	JJMOAIAC_01002	JOECKIBA_01449	PIFNGKOP_00202	BMNEJHIH_01488	OGMHINHN_00559	HBFAJDBN_00981	GAMNPPEO_00817	HGODCMBH_01180	IFAIECJA_00100	IBAEMBCK_00320	DKACKIIG_01195	KDBBJBFG_00891	ADKJAIGB_01349
ccoN1		Cbb3-type cytochrome c oxidase subunit CcoN1	24	24	1	116	2225				1466	1466	1466	ICEFEHNL_01755	KKKLEADB_00883	EGPPAKFB_00829	PGMHEJOG_01701	HHEDJHIJ_00808	DHKINCFA_01454	GFFPDLLM_00269	AFKOEFBB_00710	EDGCFBHF_00710	BIAGFMJD_01198	FHNALAFC_01169	JJMOAIAC_01292	JOECKIBA_00775	PIFNGKOP_01044	BMNEJHIH_00849	OGMHINHN_01263	HBFAJDBN_00458	GAMNPPEO_00548	HGODCMBH_00786	IFAIECJA_01530	IBAEMBCK_01519	DKACKIIG_00557	KDBBJBFG_01221	ADKJAIGB_00217
rpsC		30S ribosomal protein S3	24	24	1	116	1742				707	707	707	ICEFEHNL_01552	KKKLEADB_00697	EGPPAKFB_00667	PGMHEJOG_01505	HHEDJHIJ_00627	DHKINCFA_00769	GFFPDLLM_01807	AFKOEFBB_00516	EDGCFBHF_00516	BIAGFMJD_00191	FHNALAFC_01794	JJMOAIAC_01601	JOECKIBA_00547	PIFNGKOP_01750	BMNEJHIH_01554	OGMHINHN_00536	HBFAJDBN_01578	GAMNPPEO_00835	HGODCMBH_00822	IFAIECJA_01151	IBAEMBCK_01076	DKACKIIG_00366	KDBBJBFG_01413	ADKJAIGB_00009
rpsM		30S ribosomal protein S13	24	24	1	116	1759				368	368	368	ICEFEHNL_01569	KKKLEADB_00714	EGPPAKFB_00684	PGMHEJOG_01522	HHEDJHIJ_00644	DHKINCFA_00786	GFFPDLLM_01790	AFKOEFBB_00533	EDGCFBHF_00533	BIAGFMJD_01274	FHNALAFC_00045	JJMOAIAC_01584	JOECKIBA_00564	PIFNGKOP_01733	BMNEJHIH_00307	OGMHINHN_00519	HBFAJDBN_01595	GAMNPPEO_00852	HGODCMBH_00839	IFAIECJA_01296	IBAEMBCK_01093	DKACKIIG_00383	KDBBJBFG_01396	ADKJAIGB_00026
nusG		Transcription termination/antitermination protein NusG	24	24	1	116	3275				530	530	530	ICEFEHNL_01186	KKKLEADB_00157	EGPPAKFB_00111	PGMHEJOG_00877	HHEDJHIJ_00174	DHKINCFA_00100	GFFPDLLM_00965	AFKOEFBB_01184	EDGCFBHF_01184	BIAGFMJD_00747	FHNALAFC_00472	JJMOAIAC_00103	JOECKIBA_00671	PIFNGKOP_00073	BMNEJHIH_00403	OGMHINHN_00070	HBFAJDBN_00889	GAMNPPEO_00355	HGODCMBH_00597	IFAIECJA_00446	IBAEMBCK_01594	DKACKIIG_01499	KDBBJBFG_00328	ADKJAIGB_00652
aroQ		3-dehydroquinate dehydratase	24	24	1	116	2141				485	485	485	ICEFEHNL_01706	KKKLEADB_00927	EGPPAKFB_00885	PGMHEJOG_01747	HHEDJHIJ_00852	DHKINCFA_01410	GFFPDLLM_00207	AFKOEFBB_00749	EDGCFBHF_00749	BIAGFMJD_00536	FHNALAFC_00012	JJMOAIAC_01659	JOECKIBA_01687	PIFNGKOP_01115	BMNEJHIH_01797	OGMHINHN_01560	HBFAJDBN_01281	GAMNPPEO_00953	HGODCMBH_00985	IFAIECJA_01316	IBAEMBCK_01479	DKACKIIG_00600	KDBBJBFG_01177	ADKJAIGB_01170
gltA		Citrate synthase	24	24	1	116	2833				1283	1283	1283	ICEFEHNL_01418	KKKLEADB_01742	EGPPAKFB_01635	PGMHEJOG_00649	HHEDJHIJ_01740	DHKINCFA_01021	GFFPDLLM_00678	AFKOEFBB_01896	EDGCFBHF_01896	BIAGFMJD_01547	FHNALAFC_00126	JJMOAIAC_00660	JOECKIBA_00518	PIFNGKOP_00820	BMNEJHIH_00025	OGMHINHN_00699	HBFAJDBN_00332	GAMNPPEO_00767	HGODCMBH_00051	IFAIECJA_01483	IBAEMBCK_00064	DKACKIIG_00940	KDBBJBFG_00631	ADKJAIGB_00775
rpsP		30S ribosomal protein S16	24	24	1	116	1142				227	227	227	ICEFEHNL_00332	KKKLEADB_01558	EGPPAKFB_01380	PGMHEJOG_02160	HHEDJHIJ_01306	DHKINCFA_01582	GFFPDLLM_00096	AFKOEFBB_00107	EDGCFBHF_00107	BIAGFMJD_00481	FHNALAFC_00607	JJMOAIAC_01254	JOECKIBA_00231	PIFNGKOP_01322	BMNEJHIH_00361	OGMHINHN_00634	HBFAJDBN_01509	GAMNPPEO_00400	HGODCMBH_00684	IFAIECJA_00793	IBAEMBCK_01321	DKACKIIG_00325	KDBBJBFG_01454	ADKJAIGB_01615
rpsE		30S ribosomal protein S5	24	24	1	116	1753				440	440	440	ICEFEHNL_01563	KKKLEADB_00708	EGPPAKFB_00678	PGMHEJOG_01516	HHEDJHIJ_00638	DHKINCFA_00780	GFFPDLLM_01796	AFKOEFBB_00527	EDGCFBHF_00527	BIAGFMJD_01268	FHNALAFC_01783	JJMOAIAC_01590	JOECKIBA_00558	PIFNGKOP_01739	BMNEJHIH_01543	OGMHINHN_00525	HBFAJDBN_01589	GAMNPPEO_00846	HGODCMBH_00833	IFAIECJA_01302	IBAEMBCK_01087	DKACKIIG_00377	KDBBJBFG_01402	ADKJAIGB_00020
flgG_2		Flagellar basal-body rod protein FlgG	24	24	1	116	1399				791	791	791	ICEFEHNL_01869	KKKLEADB_00664	EGPPAKFB_00634	PGMHEJOG_01348	HHEDJHIJ_00592	DHKINCFA_00286	GFFPDLLM_01278	AFKOEFBB_00942	EDGCFBHF_00942	BIAGFMJD_00484	FHNALAFC_01346	JJMOAIAC_01214	JOECKIBA_01402	PIFNGKOP_01020	BMNEJHIH_01260	OGMHINHN_00825	HBFAJDBN_01434	GAMNPPEO_01135	HGODCMBH_00352	IFAIECJA_01766	IBAEMBCK_00827	DKACKIIG_00259	KDBBJBFG_01528	ADKJAIGB_00966
cheV_1		Chemotaxis protein CheV	24	24	1	116	3036				959	959	959	ICEFEHNL_00050	KKKLEADB_01370	EGPPAKFB_01299	PGMHEJOG_00460	HHEDJHIJ_01495	DHKINCFA_00659	GFFPDLLM_00851	AFKOEFBB_01729	EDGCFBHF_01729	BIAGFMJD_01435	FHNALAFC_01217	JJMOAIAC_00621	JOECKIBA_00844	PIFNGKOP_00285	BMNEJHIH_01184	OGMHINHN_00972	HBFAJDBN_00086	GAMNPPEO_00640	HGODCMBH_01402	IFAIECJA_00636	IBAEMBCK_00237	DKACKIIG_01112	KDBBJBFG_00807	ADKJAIGB_01499
group_3273		hypothetical protein	24	24	1	116	3142				185	185	185	ICEFEHNL_01497	KKKLEADB_01666	EGPPAKFB_01509	PGMHEJOG_00574	HHEDJHIJ_01665	DHKINCFA_01096	GFFPDLLM_00753	AFKOEFBB_01822	EDGCFBHF_01822	BIAGFMJD_01378	FHNALAFC_00425	JJMOAIAC_00363	JOECKIBA_00443	PIFNGKOP_00895	BMNEJHIH_01028	OGMHINHN_00774	HBFAJDBN_00407	GAMNPPEO_00704	HGODCMBH_00137	IFAIECJA_00903	IBAEMBCK_00140	DKACKIIG_01014	KDBBJBFG_00707	ADKJAIGB_00850
rpmF		50S ribosomal protein L32	24	24	1	116	3537				155	155	155	ICEFEHNL_01318	KKKLEADB_00263	EGPPAKFB_00215	PGMHEJOG_00988	HHEDJHIJ_00280	DHKINCFA_00359	GFFPDLLM_01059	AFKOEFBB_01306	EDGCFBHF_01306	BIAGFMJD_00364	FHNALAFC_00354	JJMOAIAC_00930	JOECKIBA_00978	PIFNGKOP_00400	BMNEJHIH_00192	OGMHINHN_00178	HBFAJDBN_00724	GAMNPPEO_01032	HGODCMBH_00420	IFAIECJA_00495	IBAEMBCK_01020	DKACKIIG_01601	KDBBJBFG_00207	ADKJAIGB_01098
group_3275		hypothetical protein	24	24	1	116	958				401	401	401	ICEFEHNL_00409	KKKLEADB_00382	EGPPAKFB_01453	PGMHEJOG_01118	HHEDJHIJ_01606	DHKINCFA_00482	GFFPDLLM_01559	AFKOEFBB_01434	EDGCFBHF_01434	BIAGFMJD_01334	FHNALAFC_00275	JJMOAIAC_00119	JOECKIBA_01484	PIFNGKOP_01136	BMNEJHIH_01441	OGMHINHN_00579	HBFAJDBN_01126	GAMNPPEO_01370	HGODCMBH_00730	IFAIECJA_00954	IBAEMBCK_00895	DKACKIIG_00017	KDBBJBFG_00120	ADKJAIGB_00274
rplT		50S ribosomal protein L20	24	24	1	116	2106				353	353	353	ICEFEHNL_00740	KKKLEADB_00108	EGPPAKFB_00061	PGMHEJOG_00825	HHEDJHIJ_00124	DHKINCFA_00528	GFFPDLLM_00516	AFKOEFBB_01131	EDGCFBHF_01131	BIAGFMJD_01457	FHNALAFC_00645	JJMOAIAC_01182	JOECKIBA_00906	PIFNGKOP_01369	BMNEJHIH_00271	OGMHINHN_01326	HBFAJDBN_00645	GAMNPPEO_00574	HGODCMBH_00959	IFAIECJA_01094	IBAEMBCK_01680	DKACKIIG_01449	KDBBJBFG_01150	ADKJAIGB_00322
group_3277		hypothetical protein	24	24	1	116	2220				110	110	110	ICEFEHNL_01750	KKKLEADB_00888	EGPPAKFB_00834	PGMHEJOG_01706	HHEDJHIJ_00813	DHKINCFA_01449	GFFPDLLM_00264	AFKOEFBB_00715	EDGCFBHF_00715	BIAGFMJD_01203	FHNALAFC_01174	JJMOAIAC_01297	JOECKIBA_00780	PIFNGKOP_01039	BMNEJHIH_00844	OGMHINHN_01268	HBFAJDBN_00463	GAMNPPEO_00543	HGODCMBH_00791	IFAIECJA_01525	IBAEMBCK_01514	DKACKIIG_00562	KDBBJBFG_01216	ADKJAIGB_00212
tufA		Elongation factor Tu	24	24	1	116	3278				1199	1199	1199	ICEFEHNL_01189	KKKLEADB_00160	EGPPAKFB_00114	PGMHEJOG_00880	HHEDJHIJ_00177	DHKINCFA_00103	GFFPDLLM_00968	AFKOEFBB_01187	EDGCFBHF_01187	BIAGFMJD_00744	FHNALAFC_00469	JJMOAIAC_00106	JOECKIBA_00668	PIFNGKOP_00076	BMNEJHIH_00400	OGMHINHN_00067	HBFAJDBN_00886	GAMNPPEO_00359	HGODCMBH_00594	IFAIECJA_00449	IBAEMBCK_01591	DKACKIIG_01502	KDBBJBFG_00325	ADKJAIGB_00649
rpsO		30S ribosomal protein S15	24	24	1	116	3352				275	275	275	ICEFEHNL_01214	KKKLEADB_00181	EGPPAKFB_00134	PGMHEJOG_00905	HHEDJHIJ_00201	DHKINCFA_00123	GFFPDLLM_00994	AFKOEFBB_01208	EDGCFBHF_01208	BIAGFMJD_00720	FHNALAFC_00449	JJMOAIAC_00754	JOECKIBA_00648	PIFNGKOP_00096	BMNEJHIH_01315	OGMHINHN_00043	HBFAJDBN_00229	GAMNPPEO_00802	HGODCMBH_00569	IFAIECJA_00472	IBAEMBCK_01571	DKACKIIG_01522	KDBBJBFG_00300	ADKJAIGB_00629
group_3280		hypothetical protein	24	24	1	116	2221				203	203	203	ICEFEHNL_01751	KKKLEADB_00887	EGPPAKFB_00833	PGMHEJOG_01705	HHEDJHIJ_00812	DHKINCFA_01450	GFFPDLLM_00265	AFKOEFBB_00714	EDGCFBHF_00714	BIAGFMJD_01202	FHNALAFC_01173	JJMOAIAC_01296	JOECKIBA_00779	PIFNGKOP_01040	BMNEJHIH_00845	OGMHINHN_01267	HBFAJDBN_00462	GAMNPPEO_00544	HGODCMBH_00790	IFAIECJA_01526	IBAEMBCK_01515	DKACKIIG_00561	KDBBJBFG_01217	ADKJAIGB_00213
group_3281		hypothetical protein	24	24	1	116	1798				359	359	359	ICEFEHNL_01608	KKKLEADB_00753	EGPPAKFB_00723	PGMHEJOG_01561	HHEDJHIJ_00683	DHKINCFA_00825	GFFPDLLM_01751	AFKOEFBB_00570	EDGCFBHF_00570	BIAGFMJD_01313	FHNALAFC_00084	JJMOAIAC_01274	JOECKIBA_00603	PIFNGKOP_01694	BMNEJHIH_00701	OGMHINHN_00480	HBFAJDBN_01634	GAMNPPEO_00221	HGODCMBH_00878	IFAIECJA_00431	IBAEMBCK_01132	DKACKIIG_00422	KDBBJBFG_01356	ADKJAIGB_00065
prs		Ribose-phosphate pyrophosphokinase	24	24	1	116	2999				929	929	929	ICEFEHNL_00087	KKKLEADB_01333	EGPPAKFB_01262	PGMHEJOG_00423	HHEDJHIJ_01532	DHKINCFA_00696	GFFPDLLM_00888	AFKOEFBB_01692	EDGCFBHF_01692	BIAGFMJD_01517	FHNALAFC_01501	JJMOAIAC_01048	JOECKIBA_00807	PIFNGKOP_00248	BMNEJHIH_00085	OGMHINHN_01031	HBFAJDBN_00049	GAMNPPEO_00287	HGODCMBH_00310	IFAIECJA_00335	IBAEMBCK_00274	DKACKIIG_01149	KDBBJBFG_00844	ADKJAIGB_01303
smpB		SsrA-binding protein	24	24	1	116	3139				458	458	458	ICEFEHNL_01500	KKKLEADB_01663	EGPPAKFB_01506	PGMHEJOG_00571	HHEDJHIJ_01662	DHKINCFA_01099	GFFPDLLM_00756	AFKOEFBB_01819	EDGCFBHF_01819	BIAGFMJD_01381	FHNALAFC_00422	JJMOAIAC_00360	JOECKIBA_00440	PIFNGKOP_00898	BMNEJHIH_01031	OGMHINHN_00777	HBFAJDBN_00410	GAMNPPEO_00701	HGODCMBH_00140	IFAIECJA_00906	IBAEMBCK_00143	DKACKIIG_01017	KDBBJBFG_00710	ADKJAIGB_00853
rplK		50S ribosomal protein L11	24	24	1	116	3274				425	425	425	ICEFEHNL_01185	KKKLEADB_00156	EGPPAKFB_00110	PGMHEJOG_00876	HHEDJHIJ_00173	DHKINCFA_00099	GFFPDLLM_00964	AFKOEFBB_01183	EDGCFBHF_01183	BIAGFMJD_00748	FHNALAFC_00473	JJMOAIAC_00102	JOECKIBA_00672	PIFNGKOP_00072	BMNEJHIH_00404	OGMHINHN_00071	HBFAJDBN_00890	GAMNPPEO_00354	HGODCMBH_00598	IFAIECJA_00445	IBAEMBCK_01595	DKACKIIG_01498	KDBBJBFG_00329	ADKJAIGB_00653
fliS		Flagellar secretion chaperone FliS	24	24	1	116	2852				380	380	380	ICEFEHNL_01437	KKKLEADB_01723	EGPPAKFB_01616	PGMHEJOG_00630	HHEDJHIJ_01721	DHKINCFA_01040	GFFPDLLM_00697	AFKOEFBB_01877	EDGCFBHF_01877	BIAGFMJD_00066	FHNALAFC_00145	JJMOAIAC_00419	JOECKIBA_00499	PIFNGKOP_00839	BMNEJHIH_00531	OGMHINHN_00718	HBFAJDBN_00351	GAMNPPEO_00748	HGODCMBH_00032	IFAIECJA_01037	IBAEMBCK_00083	DKACKIIG_00959	KDBBJBFG_00651	ADKJAIGB_00794
group_3286		hypothetical protein	24	24	1	116	2682				206	206	206	ICEFEHNL_00699	KKKLEADB_01144	EGPPAKFB_01171	PGMHEJOG_01908	HHEDJHIJ_01053	DHKINCFA_01220	GFFPDLLM_00471	AFKOEFBB_00479	EDGCFBHF_00479	BIAGFMJD_01039	FHNALAFC_00509	JJMOAIAC_01339	JOECKIBA_01100	PIFNGKOP_00560	BMNEJHIH_00054	OGMHINHN_00364	HBFAJDBN_00626	GAMNPPEO_01006	HGODCMBH_00349	IFAIECJA_00691	IBAEMBCK_00465	DKACKIIG_00790	KDBBJBFG_00540	ADKJAIGB_00466
group_3287		putative zinc protease	24	24	1	116	3354				1241	1241	1241	ICEFEHNL_01216	KKKLEADB_00183	EGPPAKFB_00136	PGMHEJOG_00907	HHEDJHIJ_00203	DHKINCFA_00125	GFFPDLLM_00996	AFKOEFBB_01210	EDGCFBHF_01210	BIAGFMJD_00718	FHNALAFC_00447	JJMOAIAC_00756	JOECKIBA_00646	PIFNGKOP_00098	BMNEJHIH_01313	OGMHINHN_00041	HBFAJDBN_00227	GAMNPPEO_00883	HGODCMBH_00567	IFAIECJA_00474	IBAEMBCK_01569	DKACKIIG_01524	KDBBJBFG_00298	ADKJAIGB_00627
msbA		Lipid A export ATP-binding/permease protein MsbA	24	24	1	116	3035				1703	1703	1703	ICEFEHNL_00051	KKKLEADB_01369	EGPPAKFB_01298	PGMHEJOG_00459	HHEDJHIJ_01496	DHKINCFA_00660	GFFPDLLM_00852	AFKOEFBB_01728	EDGCFBHF_01728	BIAGFMJD_01436	FHNALAFC_01216	JJMOAIAC_00622	JOECKIBA_00843	PIFNGKOP_00284	BMNEJHIH_01185	OGMHINHN_00971	HBFAJDBN_00085	GAMNPPEO_00641	HGODCMBH_01401	IFAIECJA_00637	IBAEMBCK_00238	DKACKIIG_01113	KDBBJBFG_00808	ADKJAIGB_01498
sasA_5		Adaptive-response sensory-kinase SasA	24	24	1	116	2372				1241	1241	1241	ICEFEHNL_01664	KKKLEADB_00807	EGPPAKFB_00776	PGMHEJOG_01614	HHEDJHIJ_00732	DHKINCFA_01540	GFFPDLLM_01436	AFKOEFBB_00624	EDGCFBHF_00624	BIAGFMJD_01183	FHNALAFC_01185	JJMOAIAC_01693	JOECKIBA_01634	PIFNGKOP_01153	BMNEJHIH_01900	OGMHINHN_01460	HBFAJDBN_00579	GAMNPPEO_00256	HGODCMBH_01522	IFAIECJA_00841	IBAEMBCK_01184	DKACKIIG_00476	KDBBJBFG_01305	ADKJAIGB_00119
group_3290		hypothetical protein	24	24	1	116	1120				614	614	614	ICEFEHNL_00310	KKKLEADB_01536	EGPPAKFB_01358	PGMHEJOG_02138	HHEDJHIJ_01284	DHKINCFA_01560	GFFPDLLM_00074	AFKOEFBB_00085	EDGCFBHF_00085	BIAGFMJD_01255	FHNALAFC_00585	JJMOAIAC_00550	JOECKIBA_00253	PIFNGKOP_01344	BMNEJHIH_00949	OGMHINHN_00612	HBFAJDBN_01487	GAMNPPEO_00378	HGODCMBH_00706	IFAIECJA_01651	IBAEMBCK_01343	DKACKIIG_00347	KDBBJBFG_01432	ADKJAIGB_01637
apbC		Iron-sulfur cluster carrier protein	24	24	1	116	2973				1115	1115	1115	ICEFEHNL_00113	KKKLEADB_01308	EGPPAKFB_01237	PGMHEJOG_00397	HHEDJHIJ_01556	DHKINCFA_00720	GFFPDLLM_00915	AFKOEFBB_01669	EDGCFBHF_01669	BIAGFMJD_01167	FHNALAFC_00519	JJMOAIAC_01023	JOECKIBA_01368	PIFNGKOP_00223	BMNEJHIH_01695	OGMHINHN_01589	HBFAJDBN_00963	GAMNPPEO_00261	HGODCMBH_00285	IFAIECJA_01417	IBAEMBCK_00299	DKACKIIG_01173	KDBBJBFG_00869	ADKJAIGB_01327
group_3292		hypothetical protein	24	24	1	116	2638				566	566	566	ICEFEHNL_00656	KKKLEADB_01101	EGPPAKFB_01128	PGMHEJOG_01862	HHEDJHIJ_01096	DHKINCFA_01263	GFFPDLLM_00428	AFKOEFBB_00435	EDGCFBHF_00435	BIAGFMJD_01142	FHNALAFC_01380	JJMOAIAC_00042	JOECKIBA_01057	PIFNGKOP_00603	BMNEJHIH_01329	OGMHINHN_00407	HBFAJDBN_00528	GAMNPPEO_00964	HGODCMBH_00069	IFAIECJA_01387	IBAEMBCK_00508	DKACKIIG_00747	KDBBJBFG_00497	ADKJAIGB_00509
tyrS		Tyrosine--tRNA ligase	24	24	1	116	683				1214	1214	1214	ICEFEHNL_00856	KKKLEADB_00995	EGPPAKFB_00953	PGMHEJOG_00241	HHEDJHIJ_00921	DHKINCFA_01148	GFFPDLLM_01215	AFKOEFBB_00365	EDGCFBHF_00365	BIAGFMJD_00879	FHNALAFC_00701	JJMOAIAC_01445	JOECKIBA_00010	PIFNGKOP_00389	BMNEJHIH_00366	OGMHINHN_00142	HBFAJDBN_01376	GAMNPPEO_00045	HGODCMBH_01551	IFAIECJA_00671	IBAEMBCK_01387	DKACKIIG_01339	KDBBJBFG_01039	ADKJAIGB_00620
hemE		Uroporphyrinogen decarboxylase	24	24	1	116	2680				1019	1019	1019	ICEFEHNL_00697	KKKLEADB_01142	EGPPAKFB_01169	PGMHEJOG_01906	HHEDJHIJ_01055	DHKINCFA_01222	GFFPDLLM_00469	AFKOEFBB_00477	EDGCFBHF_00477	BIAGFMJD_01041	FHNALAFC_00507	JJMOAIAC_01337	JOECKIBA_01098	PIFNGKOP_00562	BMNEJHIH_00052	OGMHINHN_00366	HBFAJDBN_00624	GAMNPPEO_01004	HGODCMBH_00631	IFAIECJA_00689	IBAEMBCK_00467	DKACKIIG_00788	KDBBJBFG_00538	ADKJAIGB_00468
dcd		dCTP deaminase	24	24	1	116	3246				560	560	560	ICEFEHNL_01156	KKKLEADB_00127	EGPPAKFB_00081	PGMHEJOG_00847	HHEDJHIJ_00144	DHKINCFA_00070	GFFPDLLM_00935	AFKOEFBB_01152	EDGCFBHF_01152	BIAGFMJD_00784	FHNALAFC_01461	JJMOAIAC_00073	JOECKIBA_00701	PIFNGKOP_00043	BMNEJHIH_00433	OGMHINHN_00100	HBFAJDBN_00919	GAMNPPEO_00325	HGODCMBH_00627	IFAIECJA_00940	IBAEMBCK_01624	DKACKIIG_01469	KDBBJBFG_00358	ADKJAIGB_00682
group_3296		hypothetical protein	24	24	1	116	559				1940	1940	1940	ICEFEHNL_00190	KKKLEADB_01198	EGPPAKFB_00367	PGMHEJOG_00303	HHEDJHIJ_01401	DHKINCFA_00911	GFFPDLLM_01539	AFKOEFBB_01594	EDGCFBHF_01594	BIAGFMJD_00090	FHNALAFC_00798	JJMOAIAC_00850	JOECKIBA_00351	PIFNGKOP_00500	BMNEJHIH_00773	OGMHINHN_00461	HBFAJDBN_01161	GAMNPPEO_00126	HGODCMBH_01208	IFAIECJA_00833	IBAEMBCK_00375	DKACKIIG_01248	KDBBJBFG_00946	ADKJAIGB_01263
ynfM		Inner membrane transport protein YnfM	24	24	1	116	2523				1145	1145	1145	ICEFEHNL_00556	KKKLEADB_01487	EGPPAKFB_01035	PGMHEJOG_02086	HHEDJHIJ_01191	DHKINCFA_01361	GFFPDLLM_00330	AFKOEFBB_00271	EDGCFBHF_00271	BIAGFMJD_00626	FHNALAFC_01752	JJMOAIAC_00203	JOECKIBA_01543	PIFNGKOP_00694	BMNEJHIH_01082	OGMHINHN_01197	HBFAJDBN_01268	GAMNPPEO_01296	HGODCMBH_00454	IFAIECJA_00027	IBAEMBCK_00601	DKACKIIG_00650	KDBBJBFG_00404	ADKJAIGB_01429
dnaK		Chaperone protein DnaK	24	24	1	116	1416				1880	1880	1880	ICEFEHNL_01854	KKKLEADB_00649	EGPPAKFB_00619	PGMHEJOG_01333	HHEDJHIJ_00577	DHKINCFA_00271	GFFPDLLM_01263	AFKOEFBB_00927	EDGCFBHF_00927	BIAGFMJD_00299	FHNALAFC_01060	JJMOAIAC_01420	JOECKIBA_00027	PIFNGKOP_00953	BMNEJHIH_00623	OGMHINHN_00208	HBFAJDBN_01070	GAMNPPEO_00467	HGODCMBH_00264	IFAIECJA_00079	IBAEMBCK_00812	DKACKIIG_00244	KDBBJBFG_01543	ADKJAIGB_00951
lon		Lon protease	24	24	1	116	1441				2417	2417	2417	ICEFEHNL_01831	KKKLEADB_00628	EGPPAKFB_00597	PGMHEJOG_01311	HHEDJHIJ_00556	DHKINCFA_00250	GFFPDLLM_01242	AFKOEFBB_00906	EDGCFBHF_00906	BIAGFMJD_00320	FHNALAFC_00554	JJMOAIAC_00774	JOECKIBA_00049	PIFNGKOP_00975	BMNEJHIH_00644	OGMHINHN_00229	HBFAJDBN_01050	GAMNPPEO_00490	HGODCMBH_00243	IFAIECJA_00058	IBAEMBCK_00789	DKACKIIG_00223	KDBBJBFG_01564	ADKJAIGB_00927
rnc		Ribonuclease 3	24	24	1	116	2651				674	674	674	ICEFEHNL_00668	KKKLEADB_01113	EGPPAKFB_01140	PGMHEJOG_01877	HHEDJHIJ_01084	DHKINCFA_01251	GFFPDLLM_00440	AFKOEFBB_00448	EDGCFBHF_00448	BIAGFMJD_00861	FHNALAFC_00820	JJMOAIAC_00054	JOECKIBA_01069	PIFNGKOP_00591	BMNEJHIH_01625	OGMHINHN_00395	HBFAJDBN_00595	GAMNPPEO_00976	HGODCMBH_00081	IFAIECJA_00710	IBAEMBCK_00496	DKACKIIG_00759	KDBBJBFG_00509	ADKJAIGB_00497
nikE		Nickel import ATP-binding protein NikE	24	24	1	116	1668				791	791	791	ICEFEHNL_01025	KKKLEADB_00469	EGPPAKFB_00492	PGMHEJOG_01208	HHEDJHIJ_00455	DHKINCFA_00563	GFFPDLLM_01378	AFKOEFBB_00808	EDGCFBHF_00808	BIAGFMJD_01103	FHNALAFC_00204	JJMOAIAC_00296	JOECKIBA_00113	PIFNGKOP_00138	BMNEJHIH_00731	OGMHINHN_01081	HBFAJDBN_00750	GAMNPPEO_00931	HGODCMBH_01089	IFAIECJA_01208	IBAEMBCK_00690	DKACKIIG_00124	KDBBJBFG_01594	ADKJAIGB_00403
nuoM		NADH-quinone oxidoreductase subunit M	24	24	1	116	3057				1538	1538	1538	ICEFEHNL_00029	KKKLEADB_01391	EGPPAKFB_01320	PGMHEJOG_00481	HHEDJHIJ_01474	DHKINCFA_00638	GFFPDLLM_00830	AFKOEFBB_01750	EDGCFBHF_01750	BIAGFMJD_01414	FHNALAFC_01238	JJMOAIAC_00600	JOECKIBA_00864	PIFNGKOP_00306	BMNEJHIH_01163	OGMHINHN_00993	HBFAJDBN_00107	GAMNPPEO_00619	HGODCMBH_01423	IFAIECJA_00615	IBAEMBCK_00216	DKACKIIG_01091	KDBBJBFG_00786	ADKJAIGB_01520
ahpC		Alkyl hydroperoxide reductase C	24	24	1	116	3542				596	596	596	ICEFEHNL_01323	KKKLEADB_00268	EGPPAKFB_00220	PGMHEJOG_00993	HHEDJHIJ_00285	DHKINCFA_00364	GFFPDLLM_01064	AFKOEFBB_01311	EDGCFBHF_01311	BIAGFMJD_00359	FHNALAFC_00359	JJMOAIAC_00925	JOECKIBA_00973	PIFNGKOP_00395	BMNEJHIH_00197	OGMHINHN_00183	HBFAJDBN_00729	GAMNPPEO_01027	HGODCMBH_00425	IFAIECJA_00500	IBAEMBCK_01015	DKACKIIG_01606	KDBBJBFG_00202	ADKJAIGB_01093
trpB_2		Tryptophan synthase beta chain	24	24	1	116	2390				1298	1298	1298	ICEFEHNL_01647	KKKLEADB_00793	EGPPAKFB_00762	PGMHEJOG_01599	HHEDJHIJ_00718	DHKINCFA_00865	GFFPDLLM_00182	AFKOEFBB_00608	EDGCFBHF_00608	BIAGFMJD_00892	FHNALAFC_01360	JJMOAIAC_01499	JOECKIBA_01032	PIFNGKOP_01554	BMNEJHIH_01243	OGMHINHN_01520	HBFAJDBN_01673	GAMNPPEO_00310	HGODCMBH_01121	IFAIECJA_00392	IBAEMBCK_01170	DKACKIIG_00462	KDBBJBFG_01320	ADKJAIGB_00104
group_3305		hypothetical protein	24	24	1	116	1626				761	761	761	ICEFEHNL_00989	KKKLEADB_00506	EGPPAKFB_00527	PGMHEJOG_01244	HHEDJHIJ_00491	DHKINCFA_00191	GFFPDLLM_01345	AFKOEFBB_00844	EDGCFBHF_00844	BIAGFMJD_00165	FHNALAFC_00682	JJMOAIAC_00695	JOECKIBA_00177	PIFNGKOP_01084	BMNEJHIH_00133	OGMHINHN_00293	HBFAJDBN_00939	GAMNPPEO_01243	HGODCMBH_00178	IFAIECJA_01240	IBAEMBCK_00724	DKACKIIG_00159	KDBBJBFG_01630	ADKJAIGB_00371
hypE		Carbamoyl dehydratase HypE	24	24	1	116	2972				1016	1016	1016	ICEFEHNL_00114	KKKLEADB_01307	EGPPAKFB_01236	PGMHEJOG_00396	HHEDJHIJ_01557	DHKINCFA_00721	GFFPDLLM_00916	AFKOEFBB_01668	EDGCFBHF_01668	BIAGFMJD_01168	FHNALAFC_00520	JJMOAIAC_01022	JOECKIBA_01367	PIFNGKOP_00222	BMNEJHIH_01696	OGMHINHN_01588	HBFAJDBN_00964	GAMNPPEO_00260	HGODCMBH_00284	IFAIECJA_01416	IBAEMBCK_00300	DKACKIIG_01174	KDBBJBFG_00870	ADKJAIGB_01328
nrgA		Ammonium transporter	24	24	1	116	2489				1277	1277	1277	ICEFEHNL_00523	KKKLEADB_01518	EGPPAKFB_01003	PGMHEJOG_02118	HHEDJHIJ_01224	DHKINCFA_01393	GFFPDLLM_00298	AFKOEFBB_00301	EDGCFBHF_00301	BIAGFMJD_01478	FHNALAFC_00897	JJMOAIAC_00737	JOECKIBA_01840	PIFNGKOP_01199	BMNEJHIH_01113	OGMHINHN_01383	HBFAJDBN_00671	GAMNPPEO_01482	HGODCMBH_01577	IFAIECJA_01436	IBAEMBCK_00633	DKACKIIG_00618	KDBBJBFG_00370	ADKJAIGB_01697
glmM		Phosphoglucosamine mutase	24	24	1	116	646				1337	1337	1337	ICEFEHNL_00816	KKKLEADB_00959	EGPPAKFB_00917	PGMHEJOG_01781	HHEDJHIJ_00886	DHKINCFA_01183	GFFPDLLM_01180	AFKOEFBB_00330	EDGCFBHF_00330	BIAGFMJD_00567	FHNALAFC_00736	JJMOAIAC_01480	JOECKIBA_01289	PIFNGKOP_00354	BMNEJHIH_00911	OGMHINHN_00106	HBFAJDBN_01341	GAMNPPEO_01190	HGODCMBH_01284	IFAIECJA_01055	IBAEMBCK_01718	DKACKIIG_01374	KDBBJBFG_01075	ADKJAIGB_00584
era_1		GTPase Era	24	24	1	116	2527				884	884	884	ICEFEHNL_00560	KKKLEADB_01483	EGPPAKFB_01039	PGMHEJOG_02082	HHEDJHIJ_01187	DHKINCFA_01357	GFFPDLLM_00334	AFKOEFBB_00267	EDGCFBHF_00267	BIAGFMJD_00630	FHNALAFC_01748	JJMOAIAC_00207	JOECKIBA_01141	PIFNGKOP_00690	BMNEJHIH_01078	OGMHINHN_01193	HBFAJDBN_00139	GAMNPPEO_01300	HGODCMBH_00458	IFAIECJA_00188	IBAEMBCK_00597	DKACKIIG_00654	KDBBJBFG_00408	ADKJAIGB_01433
rnj		Ribonuclease J	24	24	1	116	656				1976	1976	1976	ICEFEHNL_00825	KKKLEADB_00968	EGPPAKFB_00926	PGMHEJOG_00214	HHEDJHIJ_00895	DHKINCFA_01174	GFFPDLLM_01189	AFKOEFBB_00339	EDGCFBHF_00339	BIAGFMJD_00576	FHNALAFC_00727	JJMOAIAC_01471	JOECKIBA_01298	PIFNGKOP_00363	BMNEJHIH_00920	OGMHINHN_00115	HBFAJDBN_01350	GAMNPPEO_00018	HGODCMBH_01293	IFAIECJA_01064	IBAEMBCK_01360	DKACKIIG_01365	KDBBJBFG_01066	ADKJAIGB_00593
group_3311		hypothetical protein	24	24	1	116	3261				1334	1334	1334	ICEFEHNL_01172	KKKLEADB_00143	EGPPAKFB_00097	PGMHEJOG_00863	HHEDJHIJ_00160	DHKINCFA_00086	GFFPDLLM_00951	AFKOEFBB_01170	EDGCFBHF_01170	BIAGFMJD_00761	FHNALAFC_00486	JJMOAIAC_00089	JOECKIBA_00685	PIFNGKOP_00059	BMNEJHIH_00417	OGMHINHN_00084	HBFAJDBN_00903	GAMNPPEO_00341	HGODCMBH_00611	IFAIECJA_01682	IBAEMBCK_01608	DKACKIIG_01485	KDBBJBFG_00342	ADKJAIGB_00666
eno		Enolase	24	24	1	116	1807				1271	1271	1271	ICEFEHNL_01616	KKKLEADB_00762	EGPPAKFB_00732	PGMHEJOG_01570	HHEDJHIJ_00691	DHKINCFA_00833	GFFPDLLM_01743	AFKOEFBB_00579	EDGCFBHF_00579	BIAGFMJD_01321	FHNALAFC_00093	JJMOAIAC_01161	JOECKIBA_00612	PIFNGKOP_01685	BMNEJHIH_00692	OGMHINHN_00472	HBFAJDBN_01643	GAMNPPEO_00229	HGODCMBH_00886	IFAIECJA_00423	IBAEMBCK_01141	DKACKIIG_00430	KDBBJBFG_01348	ADKJAIGB_00074
miaB_1		tRNA-2-methylthio-N(6)-dimethylallyladenosine synthase	24	24	1	116	1612				1277	1277	1277	ICEFEHNL_00975	KKKLEADB_00520	EGPPAKFB_00541	PGMHEJOG_01258	HHEDJHIJ_00505	DHKINCFA_00205	GFFPDLLM_01331	AFKOEFBB_00858	EDGCFBHF_00858	BIAGFMJD_00151	FHNALAFC_00668	JJMOAIAC_00681	JOECKIBA_00191	PIFNGKOP_01070	BMNEJHIH_00147	OGMHINHN_00279	HBFAJDBN_00953	GAMNPPEO_01257	HGODCMBH_00192	IFAIECJA_01254	IBAEMBCK_00738	DKACKIIG_00173	KDBBJBFG_01644	ADKJAIGB_00357
mnmG		tRNA uridine 5-carboxymethylaminomethyl modification enzyme MnmG	24	24	1	116	3526				1913	1913	1913	ICEFEHNL_01308	KKKLEADB_00253	EGPPAKFB_00205	PGMHEJOG_00969	HHEDJHIJ_00270	DHKINCFA_00350	GFFPDLLM_01050	AFKOEFBB_01289	EDGCFBHF_01289	BIAGFMJD_00374	FHNALAFC_00343	JJMOAIAC_00941	JOECKIBA_00989	PIFNGKOP_00411	BMNEJHIH_00180	OGMHINHN_00168	HBFAJDBN_00713	GAMNPPEO_01042	HGODCMBH_00410	IFAIECJA_00283	IBAEMBCK_01031	DKACKIIG_01592	KDBBJBFG_00217	ADKJAIGB_01107
clpX		ATP-dependent Clp protease ATP-binding subunit ClpX	24	24	1	116	595				1241	1241	1241	ICEFEHNL_00221	KKKLEADB_01167	EGPPAKFB_00336	PGMHEJOG_00265	HHEDJHIJ_01369	DHKINCFA_00943	GFFPDLLM_01501	AFKOEFBB_01562	EDGCFBHF_01562	BIAGFMJD_00011	FHNALAFC_00762	JJMOAIAC_01148	JOECKIBA_00387	PIFNGKOP_00464	BMNEJHIH_00804	OGMHINHN_00951	HBFAJDBN_00016	GAMNPPEO_00095	HGODCMBH_01240	IFAIECJA_00238	IBAEMBCK_00411	DKACKIIG_01280	KDBBJBFG_00978	ADKJAIGB_01232
fliA		RNA polymerase sigma factor FliA	24	24	1	116	2147				746	746	746	ICEFEHNL_01712	KKKLEADB_00921	EGPPAKFB_00879	PGMHEJOG_01741	HHEDJHIJ_00846	DHKINCFA_01416	GFFPDLLM_00213	AFKOEFBB_00743	EDGCFBHF_00743	BIAGFMJD_00530	FHNALAFC_00006	JJMOAIAC_01665	JOECKIBA_01693	PIFNGKOP_01109	BMNEJHIH_01791	OGMHINHN_01566	HBFAJDBN_01275	GAMNPPEO_00947	HGODCMBH_00991	IFAIECJA_01310	IBAEMBCK_01485	DKACKIIG_00594	KDBBJBFG_01183	ADKJAIGB_01164
recR		Recombination protein RecR	24	24	1	116	1129				572	572	572	ICEFEHNL_00319	KKKLEADB_01545	EGPPAKFB_01367	PGMHEJOG_02147	HHEDJHIJ_01293	DHKINCFA_01569	GFFPDLLM_00083	AFKOEFBB_00094	EDGCFBHF_00094	BIAGFMJD_01246	FHNALAFC_00594	JJMOAIAC_00541	JOECKIBA_00244	PIFNGKOP_01335	BMNEJHIH_00940	OGMHINHN_00621	HBFAJDBN_01496	GAMNPPEO_00387	HGODCMBH_00697	IFAIECJA_01428	IBAEMBCK_01334	DKACKIIG_00338	KDBBJBFG_01441	ADKJAIGB_01628
group_3318		hypothetical protein	24	24	1	116	3140				482	482	482	ICEFEHNL_01499	KKKLEADB_01664	EGPPAKFB_01507	PGMHEJOG_00572	HHEDJHIJ_01663	DHKINCFA_01098	GFFPDLLM_00755	AFKOEFBB_01820	EDGCFBHF_01820	BIAGFMJD_01380	FHNALAFC_00423	JJMOAIAC_00361	JOECKIBA_00441	PIFNGKOP_00897	BMNEJHIH_01030	OGMHINHN_00776	HBFAJDBN_00409	GAMNPPEO_00702	HGODCMBH_00139	IFAIECJA_00905	IBAEMBCK_00142	DKACKIIG_01016	KDBBJBFG_00709	ADKJAIGB_00852
aspS		Aspartate--tRNA(Asp/Asn) ligase	24	24	1	116	524				1751	1751	1751	ICEFEHNL_00155	KKKLEADB_01233	EGPPAKFB_00401	PGMHEJOG_00338	HHEDJHIJ_01437	DHKINCFA_00876	GFFPDLLM_00056	AFKOEFBB_01628	EDGCFBHF_01628	BIAGFMJD_00410	FHNALAFC_01150	JJMOAIAC_00030	JOECKIBA_00719	PIFNGKOP_01411	BMNEJHIH_01565	OGMHINHN_00349	HBFAJDBN_01096	GAMNPPEO_01196	HGODCMBH_00096	IFAIECJA_00987	IBAEMBCK_00340	DKACKIIG_01214	KDBBJBFG_00910	ADKJAIGB_01368
nuoD		NADH-quinone oxidoreductase subunit D	24	24	1	116	3048				1229	1229	1229	ICEFEHNL_00038	KKKLEADB_01382	EGPPAKFB_01311	PGMHEJOG_00472	HHEDJHIJ_01483	DHKINCFA_00647	GFFPDLLM_00839	AFKOEFBB_01741	EDGCFBHF_01741	BIAGFMJD_01423	FHNALAFC_01229	JJMOAIAC_00609	JOECKIBA_00855	PIFNGKOP_00297	BMNEJHIH_01172	OGMHINHN_00984	HBFAJDBN_00098	GAMNPPEO_00628	HGODCMBH_01414	IFAIECJA_00624	IBAEMBCK_00225	DKACKIIG_01100	KDBBJBFG_00795	ADKJAIGB_01511
engB		putative GTP-binding protein EngB	24	24	1	116	1621				620	620	620	ICEFEHNL_00984	KKKLEADB_00511	EGPPAKFB_00532	PGMHEJOG_01249	HHEDJHIJ_00496	DHKINCFA_00196	GFFPDLLM_01340	AFKOEFBB_00849	EDGCFBHF_00849	BIAGFMJD_00160	FHNALAFC_00677	JJMOAIAC_00690	JOECKIBA_00182	PIFNGKOP_01079	BMNEJHIH_00138	OGMHINHN_00288	HBFAJDBN_00944	GAMNPPEO_01248	HGODCMBH_00183	IFAIECJA_01245	IBAEMBCK_00729	DKACKIIG_00164	KDBBJBFG_01635	ADKJAIGB_00366
group_3322		hypothetical protein	24	24	1	116	1616				812	812	812	ICEFEHNL_00979	KKKLEADB_00516	EGPPAKFB_00537	PGMHEJOG_01254	HHEDJHIJ_00501	DHKINCFA_00201	GFFPDLLM_01335	AFKOEFBB_00854	EDGCFBHF_00854	BIAGFMJD_00155	FHNALAFC_00672	JJMOAIAC_00685	JOECKIBA_00187	PIFNGKOP_01074	BMNEJHIH_00143	OGMHINHN_00283	HBFAJDBN_00949	GAMNPPEO_01253	HGODCMBH_00188	IFAIECJA_01250	IBAEMBCK_00734	DKACKIIG_00169	KDBBJBFG_01640	ADKJAIGB_00361
group_3323		hypothetical protein	24	24	1	116	652				1196	1196	1196	ICEFEHNL_00822	KKKLEADB_00965	EGPPAKFB_00923	PGMHEJOG_00211	HHEDJHIJ_00892	DHKINCFA_01177	GFFPDLLM_01186	AFKOEFBB_00336	EDGCFBHF_00336	BIAGFMJD_00573	FHNALAFC_00730	JJMOAIAC_01474	JOECKIBA_01295	PIFNGKOP_00360	BMNEJHIH_00917	OGMHINHN_00112	HBFAJDBN_01347	GAMNPPEO_00015	HGODCMBH_01290	IFAIECJA_01061	IBAEMBCK_01357	DKACKIIG_01368	KDBBJBFG_01069	ADKJAIGB_00590
slyD		FKBP-type peptidyl-prolyl cis-trans isomerase SlyD	24	24	1	116	2858				515	515	515	ICEFEHNL_01443	KKKLEADB_01717	EGPPAKFB_01610	PGMHEJOG_00624	HHEDJHIJ_01715	DHKINCFA_01046	GFFPDLLM_00703	AFKOEFBB_01872	EDGCFBHF_01872	BIAGFMJD_00060	FHNALAFC_00151	JJMOAIAC_00413	JOECKIBA_00493	PIFNGKOP_00845	BMNEJHIH_00525	OGMHINHN_00724	HBFAJDBN_00357	GAMNPPEO_00742	HGODCMBH_00026	IFAIECJA_01031	IBAEMBCK_00089	DKACKIIG_00965	KDBBJBFG_00657	ADKJAIGB_00800
map		Methionine aminopeptidase 1	24	24	1	116	1756				758	758	758	ICEFEHNL_01566	KKKLEADB_00711	EGPPAKFB_00681	PGMHEJOG_01519	HHEDJHIJ_00641	DHKINCFA_00783	GFFPDLLM_01793	AFKOEFBB_00530	EDGCFBHF_00530	BIAGFMJD_01271	FHNALAFC_01780	JJMOAIAC_01587	JOECKIBA_00561	PIFNGKOP_01736	BMNEJHIH_01540	OGMHINHN_00522	HBFAJDBN_01592	GAMNPPEO_00849	HGODCMBH_00836	IFAIECJA_01299	IBAEMBCK_01090	DKACKIIG_00380	KDBBJBFG_01399	ADKJAIGB_00023
murA		UDP-N-acetylglucosamine 1-carboxyvinyltransferase	24	24	1	116	2096				1268	1268	1268	ICEFEHNL_00752	KKKLEADB_00096	EGPPAKFB_00049	PGMHEJOG_00813	HHEDJHIJ_00112	DHKINCFA_00516	GFFPDLLM_00528	AFKOEFBB_01120	EDGCFBHF_01120	BIAGFMJD_01445	FHNALAFC_01659	JJMOAIAC_01314	JOECKIBA_01759	PIFNGKOP_01381	BMNEJHIH_01664	OGMHINHN_01338	HBFAJDBN_00254	GAMNPPEO_01226	HGODCMBH_01583	IFAIECJA_01082	IBAEMBCK_01668	DKACKIIG_01437	KDBBJBFG_01138	ADKJAIGB_00309
clpA		ATP-dependent Clp protease ATP-binding subunit ClpA	24	24	1	116	2091				2213	2225	2214	ICEFEHNL_00757	KKKLEADB_00091	EGPPAKFB_00044	PGMHEJOG_00796	HHEDJHIJ_00107	DHKINCFA_00511	GFFPDLLM_00533	AFKOEFBB_01115	EDGCFBHF_01115	BIAGFMJD_01489	FHNALAFC_01280	JJMOAIAC_00728	JOECKIBA_00917	PIFNGKOP_00519	BMNEJHIH_01473	OGMHINHN_01364	HBFAJDBN_01111	GAMNPPEO_01542	HGODCMBH_01593	IFAIECJA_00370	IBAEMBCK_01663	DKACKIIG_01432	KDBBJBFG_01133	ADKJAIGB_01673
argC		N-acetyl-gamma-glutamyl-phosphate reductase	24	24	1	116	3081				1010	1010	1010	ICEFEHNL_00007	KKKLEADB_01413	EGPPAKFB_01342	PGMHEJOG_00503	HHEDJHIJ_01452	DHKINCFA_00616	GFFPDLLM_00807	AFKOEFBB_01771	EDGCFBHF_01771	BIAGFMJD_00344	FHNALAFC_01260	JJMOAIAC_00578	JOECKIBA_00886	PIFNGKOP_00328	BMNEJHIH_01141	OGMHINHN_01015	HBFAJDBN_00129	GAMNPPEO_00597	HGODCMBH_01351	IFAIECJA_01394	IBAEMBCK_00194	DKACKIIG_01069	KDBBJBFG_00764	ADKJAIGB_01542
group_3329		hypothetical protein	24	24	1	116	2995				1220	1220	1220	ICEFEHNL_00091	KKKLEADB_01329	EGPPAKFB_01258	PGMHEJOG_00419	HHEDJHIJ_01536	DHKINCFA_00700	GFFPDLLM_00892	AFKOEFBB_01688	EDGCFBHF_01688	BIAGFMJD_01513	FHNALAFC_01505	JJMOAIAC_01044	JOECKIBA_00803	PIFNGKOP_00244	BMNEJHIH_00081	OGMHINHN_01027	HBFAJDBN_00045	GAMNPPEO_00283	HGODCMBH_00306	IFAIECJA_00339	IBAEMBCK_00278	DKACKIIG_01153	KDBBJBFG_00848	ADKJAIGB_01307
pheT		Phenylalanine--tRNA ligase beta subunit	24	24	1	116	1781				2369	2369	2369	ICEFEHNL_01591	KKKLEADB_00736	EGPPAKFB_00706	PGMHEJOG_01544	HHEDJHIJ_00666	DHKINCFA_00808	GFFPDLLM_01768	AFKOEFBB_00553	EDGCFBHF_00553	BIAGFMJD_01296	FHNALAFC_00067	JJMOAIAC_01257	JOECKIBA_00586	PIFNGKOP_01711	BMNEJHIH_00285	OGMHINHN_00497	HBFAJDBN_01617	GAMNPPEO_00874	HGODCMBH_00861	IFAIECJA_01274	IBAEMBCK_01115	DKACKIIG_00405	KDBBJBFG_01374	ADKJAIGB_00048
frdC		Fumarate reductase cytochrome b subunit	24	24	1	116	1162				728	728	728	ICEFEHNL_00343	KKKLEADB_01572	EGPPAKFB_01391	PGMHEJOG_02172	HHEDJHIJ_01317	DHKINCFA_01593	GFFPDLLM_00108	AFKOEFBB_00117	EDGCFBHF_00117	BIAGFMJD_00466	FHNALAFC_00619	JJMOAIAC_01242	JOECKIBA_00219	PIFNGKOP_01310	BMNEJHIH_00349	OGMHINHN_00645	HBFAJDBN_01469	GAMNPPEO_00411	HGODCMBH_00672	IFAIECJA_00781	IBAEMBCK_01306	DKACKIIG_00314	KDBBJBFG_01469	ADKJAIGB_01603
nrfA		Cytochrome c-552	24	24	1	116	2364				1841	1841	1841	ICEFEHNL_01670	KKKLEADB_00822	EGPPAKFB_00782	PGMHEJOG_01620	HHEDJHIJ_00739	DHKINCFA_01534	GFFPDLLM_01445	AFKOEFBB_00629	EDGCFBHF_00629	BIAGFMJD_01027	FHNALAFC_01137	JJMOAIAC_01101	JOECKIBA_01383	PIFNGKOP_01182	BMNEJHIH_01825	OGMHINHN_00335	HBFAJDBN_00573	GAMNPPEO_01412	HGODCMBH_00905	IFAIECJA_00847	IBAEMBCK_01192	DKACKIIG_00482	KDBBJBFG_01297	ADKJAIGB_00125
group_3333		hypothetical protein	24	24	1	116	3562				734	734	734	ICEFEHNL_01343	KKKLEADB_00288	EGPPAKFB_00240	PGMHEJOG_01014	HHEDJHIJ_00304	DHKINCFA_00385	GFFPDLLM_01085	AFKOEFBB_01332	EDGCFBHF_01332	BIAGFMJD_00216	FHNALAFC_01033	JJMOAIAC_00148	JOECKIBA_01333	PIFNGKOP_01500	BMNEJHIH_00217	OGMHINHN_00905	HBFAJDBN_01308	GAMNPPEO_01119	HGODCMBH_01014	IFAIECJA_00521	IBAEMBCK_00994	DKACKIIG_01627	KDBBJBFG_00182	ADKJAIGB_01073
ccsA		Cytochrome c biogenesis protein CcsA	24	24	1	116	2102				2786	2786	2786	ICEFEHNL_00744	KKKLEADB_00104	EGPPAKFB_00057	PGMHEJOG_00821	HHEDJHIJ_00120	DHKINCFA_00524	GFFPDLLM_00520	AFKOEFBB_01127	EDGCFBHF_01127	BIAGFMJD_01453	FHNALAFC_00641	JJMOAIAC_01178	JOECKIBA_00910	PIFNGKOP_01373	BMNEJHIH_00275	OGMHINHN_01330	HBFAJDBN_00641	GAMNPPEO_00570	HGODCMBH_00955	IFAIECJA_01090	IBAEMBCK_01676	DKACKIIG_01445	KDBBJBFG_01146	ADKJAIGB_00318
cheB		Chemotaxis response regulator protein-glutamate methylesterase	24	24	1	116	2839				650	650	650	ICEFEHNL_01423	KKKLEADB_01737	EGPPAKFB_01630	PGMHEJOG_00644	HHEDJHIJ_01735	DHKINCFA_01026	GFFPDLLM_00683	AFKOEFBB_01891	EDGCFBHF_01891	BIAGFMJD_00080	FHNALAFC_00131	JJMOAIAC_00665	JOECKIBA_00513	PIFNGKOP_00825	BMNEJHIH_00545	OGMHINHN_00704	HBFAJDBN_00337	GAMNPPEO_00762	HGODCMBH_00046	IFAIECJA_01478	IBAEMBCK_00069	DKACKIIG_00945	KDBBJBFG_00637	ADKJAIGB_00780
cysS		Cysteine--tRNA ligase	24	24	1	116	588				1403	1403	1403	ICEFEHNL_00214	KKKLEADB_01174	EGPPAKFB_00343	PGMHEJOG_00272	HHEDJHIJ_01376	DHKINCFA_00936	GFFPDLLM_01508	AFKOEFBB_01569	EDGCFBHF_01569	BIAGFMJD_00119	FHNALAFC_00769	JJMOAIAC_00821	JOECKIBA_00380	PIFNGKOP_00471	BMNEJHIH_00797	OGMHINHN_00437	HBFAJDBN_00009	GAMNPPEO_00102	HGODCMBH_01233	IFAIECJA_00808	IBAEMBCK_00404	DKACKIIG_01273	KDBBJBFG_00971	ADKJAIGB_01239
dnaN		Beta sliding clamp	24	24	1	116	1545				1067	1067	1067	ICEFEHNL_01147	KKKLEADB_00369	EGPPAKFB_00325	PGMHEJOG_01103	HHEDJHIJ_00404	DHKINCFA_00467	GFFPDLLM_01608	AFKOEFBB_01421	EDGCFBHF_01421	BIAGFMJD_00295	FHNALAFC_01083	JJMOAIAC_01686	JOECKIBA_00325	PIFNGKOP_01270	BMNEJHIH_01348	OGMHINHN_00829	HBFAJDBN_00872	GAMNPPEO_00172	HGODCMBH_01165	IFAIECJA_00724	IBAEMBCK_00910	DKACKIIG_00002	KDBBJBFG_00105	ADKJAIGB_01400
ywrO_2		General stress protein 14	24	24	1	116	1038				494	494	494	ICEFEHNL_00348	KKKLEADB_01577	EGPPAKFB_01396	PGMHEJOG_02177	HHEDJHIJ_01322	DHKINCFA_01598	GFFPDLLM_00113	AFKOEFBB_00122	EDGCFBHF_00122	BIAGFMJD_00461	FHNALAFC_00624	JJMOAIAC_01237	JOECKIBA_00214	PIFNGKOP_01305	BMNEJHIH_00344	OGMHINHN_00650	HBFAJDBN_01464	GAMNPPEO_00416	HGODCMBH_00667	IFAIECJA_00776	IBAEMBCK_01241	DKACKIIG_00309	KDBBJBFG_01474	ADKJAIGB_00190
sodB		Superoxide dismutase [Fe]	24	24	1	116	2514				626	626	626	ICEFEHNL_00547	KKKLEADB_01496	EGPPAKFB_01026	PGMHEJOG_02095	HHEDJHIJ_01200	DHKINCFA_01370	GFFPDLLM_00321	AFKOEFBB_00280	EDGCFBHF_00280	BIAGFMJD_00617	FHNALAFC_01761	JJMOAIAC_00194	JOECKIBA_01552	PIFNGKOP_00703	BMNEJHIH_01091	OGMHINHN_01206	HBFAJDBN_01259	GAMNPPEO_01287	HGODCMBH_00445	IFAIECJA_00018	IBAEMBCK_00610	DKACKIIG_00641	KDBBJBFG_00395	ADKJAIGB_01420
pldA		hypothetical protein	24	24	1	116	3492				572	1145	1091	ICEFEHNL_01277	KKKLEADB_00225	EGPPAKFB_00177	PGMHEJOG_00938	HHEDJHIJ_00242	DHKINCFA_00322	GFFPDLLM_01022	AFKOEFBB_01261	EDGCFBHF_01261	BIAGFMJD_00403	FHNALAFC_00311	JJMOAIAC_00973	JOECKIBA_01021	PIFNGKOP_00443	BMNEJHIH_01332	OGMHINHN_01426	HBFAJDBN_00680	GAMNPPEO_00003	HGODCMBH_01518	IFAIECJA_00311	IBAEMBCK_01059	DKACKIIG_01564	KDBBJBFG_00245	ADKJAIGB_01687
phsB		Thiosulfate reductase electron transfer subunit PhsB	24	24	1	116	3677				569	569	569	ICEFEHNL_01059	KKKLEADB_00437	EGPPAKFB_00460	PGMHEJOG_01174	HHEDJHIJ_00421	DHKINCFA_00596	GFFPDLLM_01411	AFKOEFBB_00775	EDGCFBHF_00775	BIAGFMJD_01070	FHNALAFC_00169	JJMOAIAC_00262	JOECKIBA_00147	PIFNGKOP_00172	BMNEJHIH_00764	OGMHINHN_01114	HBFAJDBN_00784	GAMNPPEO_00070	HGODCMBH_01056	IFAIECJA_01175	IBAEMBCK_00655	DKACKIIG_00091	KDBBJBFG_01699	ADKJAIGB_00438
dnaA		Chromosomal replication initiator protein DnaA	24	24	1	116	1546				1292	1292	1292	ICEFEHNL_01146	KKKLEADB_00368	EGPPAKFB_00324	PGMHEJOG_01102	HHEDJHIJ_00403	DHKINCFA_00466	GFFPDLLM_01609	AFKOEFBB_01420	EDGCFBHF_01420	BIAGFMJD_00294	FHNALAFC_01084	JJMOAIAC_01687	JOECKIBA_00324	PIFNGKOP_01269	BMNEJHIH_01349	OGMHINHN_00830	HBFAJDBN_00871	GAMNPPEO_00173	HGODCMBH_01164	IFAIECJA_00725	IBAEMBCK_00911	DKACKIIG_00001	KDBBJBFG_00104	ADKJAIGB_01399
panC		Pantothenate synthetase	24	24	1	116	1029				845	845	845	ICEFEHNL_00357	KKKLEADB_01586	EGPPAKFB_01406	PGMHEJOG_02186	HHEDJHIJ_01331	DHKINCFA_01607	GFFPDLLM_00122	AFKOEFBB_00133	EDGCFBHF_00133	BIAGFMJD_00452	FHNALAFC_00634	JJMOAIAC_01227	JOECKIBA_00204	PIFNGKOP_01295	BMNEJHIH_00335	OGMHINHN_00659	HBFAJDBN_01455	GAMNPPEO_00425	HGODCMBH_00658	IFAIECJA_00767	IBAEMBCK_01232	DKACKIIG_00300	KDBBJBFG_01483	ADKJAIGB_00200
group_3343		hypothetical protein	24	24	1	116	1016				1838	1838	1838	ICEFEHNL_00367	KKKLEADB_01597	EGPPAKFB_01417	PGMHEJOG_02197	HHEDJHIJ_01341	DHKINCFA_01617	GFFPDLLM_00133	AFKOEFBB_00141	EDGCFBHF_00141	BIAGFMJD_00440	FHNALAFC_01426	JJMOAIAC_01731	JOECKIBA_01466	PIFNGKOP_01416	BMNEJHIH_00074	OGMHINHN_01303	HBFAJDBN_01408	GAMNPPEO_01493	HGODCMBH_01485	IFAIECJA_01556	IBAEMBCK_01221	DKACKIIG_00289	KDBBJBFG_01495	ADKJAIGB_01275
rpoA		DNA-directed RNA polymerase subunit alpha	24	24	1	116	1762				989	989	989	ICEFEHNL_01572	KKKLEADB_00717	EGPPAKFB_00687	PGMHEJOG_01525	HHEDJHIJ_00647	DHKINCFA_00789	GFFPDLLM_01787	AFKOEFBB_00536	EDGCFBHF_00536	BIAGFMJD_01277	FHNALAFC_00048	JJMOAIAC_01581	JOECKIBA_00567	PIFNGKOP_01730	BMNEJHIH_00304	OGMHINHN_00516	HBFAJDBN_01598	GAMNPPEO_00855	HGODCMBH_00842	IFAIECJA_01293	IBAEMBCK_01096	DKACKIIG_00386	KDBBJBFG_01393	ADKJAIGB_00029
fusA		Elongation factor G	24	24	1	116	3267				2081	2081	2081	ICEFEHNL_01178	KKKLEADB_00149	EGPPAKFB_00103	PGMHEJOG_00869	HHEDJHIJ_00166	DHKINCFA_00092	GFFPDLLM_00957	AFKOEFBB_01176	EDGCFBHF_01176	BIAGFMJD_00755	FHNALAFC_00480	JJMOAIAC_00095	JOECKIBA_00679	PIFNGKOP_00065	BMNEJHIH_00411	OGMHINHN_00078	HBFAJDBN_00897	GAMNPPEO_00347	HGODCMBH_00605	IFAIECJA_01676	IBAEMBCK_01602	DKACKIIG_01491	KDBBJBFG_00336	ADKJAIGB_00660
lpxC		UDP-3-O-acyl-N-acetylglucosamine deacetylase	24	24	1	116	3257				893	893	893	ICEFEHNL_01168	KKKLEADB_00139	EGPPAKFB_00093	PGMHEJOG_00859	HHEDJHIJ_00156	DHKINCFA_00082	GFFPDLLM_00947	AFKOEFBB_01166	EDGCFBHF_01166	BIAGFMJD_00765	FHNALAFC_00490	JJMOAIAC_00085	JOECKIBA_00689	PIFNGKOP_00055	BMNEJHIH_00421	OGMHINHN_00088	HBFAJDBN_00907	GAMNPPEO_00337	HGODCMBH_00615	IFAIECJA_01686	IBAEMBCK_01612	DKACKIIG_01481	KDBBJBFG_00346	ADKJAIGB_00670
thyX		Flavin-dependent thymidylate synthase	24	24	1	116	956				632	632	632	ICEFEHNL_00407	KKKLEADB_00380	EGPPAKFB_01451	PGMHEJOG_01116	HHEDJHIJ_01604	DHKINCFA_00480	GFFPDLLM_01561	AFKOEFBB_01432	EDGCFBHF_01432	BIAGFMJD_01332	FHNALAFC_00273	JJMOAIAC_00121	JOECKIBA_01482	PIFNGKOP_01134	BMNEJHIH_01443	OGMHINHN_00577	HBFAJDBN_01124	GAMNPPEO_01372	HGODCMBH_00728	IFAIECJA_00956	IBAEMBCK_00897	DKACKIIG_00015	KDBBJBFG_00118	ADKJAIGB_00272
cheW		Chemotaxis protein CheW	24	24	1	116	3077				491	491	491	ICEFEHNL_00011	KKKLEADB_01409	EGPPAKFB_01338	PGMHEJOG_00499	HHEDJHIJ_01456	DHKINCFA_00620	GFFPDLLM_00811	AFKOEFBB_01768	EDGCFBHF_01768	BIAGFMJD_00348	FHNALAFC_01256	JJMOAIAC_00582	JOECKIBA_00882	PIFNGKOP_00324	BMNEJHIH_01145	OGMHINHN_01011	HBFAJDBN_00125	GAMNPPEO_00601	HGODCMBH_01355	IFAIECJA_01398	IBAEMBCK_00198	DKACKIIG_01073	KDBBJBFG_00768	ADKJAIGB_01538
gyrB		Type 2 topoisomerase subunit B	24	24	1	116	1544				2318	2318	2318	ICEFEHNL_01148	KKKLEADB_00370	EGPPAKFB_00326	PGMHEJOG_01104	HHEDJHIJ_00405	DHKINCFA_00468	GFFPDLLM_01607	AFKOEFBB_01422	EDGCFBHF_01422	BIAGFMJD_00296	FHNALAFC_01082	JJMOAIAC_01685	JOECKIBA_00326	PIFNGKOP_01271	BMNEJHIH_01347	OGMHINHN_00828	HBFAJDBN_00873	GAMNPPEO_00171	HGODCMBH_01166	IFAIECJA_00723	IBAEMBCK_00909	DKACKIIG_00003	KDBBJBFG_00106	ADKJAIGB_01401
thiE_1		Thiamine-phosphate synthase	24	24	1	116	3555				398	596	553	ICEFEHNL_01336	KKKLEADB_00281	EGPPAKFB_00233	PGMHEJOG_01007	HHEDJHIJ_00297	DHKINCFA_00378	GFFPDLLM_01078	AFKOEFBB_01325	EDGCFBHF_01325	BIAGFMJD_00209	FHNALAFC_01040	JJMOAIAC_00141	JOECKIBA_01326	PIFNGKOP_01493	BMNEJHIH_00210	OGMHINHN_00912	HBFAJDBN_01301	GAMNPPEO_01112	HGODCMBH_01007	IFAIECJA_00514	IBAEMBCK_01001	DKACKIIG_01620	KDBBJBFG_00189	ADKJAIGB_01080
ndk		Nucleoside diphosphate kinase	24	24	1	116	3539				413	413	413	ICEFEHNL_01320	KKKLEADB_00265	EGPPAKFB_00217	PGMHEJOG_00990	HHEDJHIJ_00282	DHKINCFA_00361	GFFPDLLM_01061	AFKOEFBB_01308	EDGCFBHF_01308	BIAGFMJD_00362	FHNALAFC_00356	JJMOAIAC_00928	JOECKIBA_00976	PIFNGKOP_00398	BMNEJHIH_00194	OGMHINHN_00180	HBFAJDBN_00726	GAMNPPEO_01030	HGODCMBH_00422	IFAIECJA_00497	IBAEMBCK_01018	DKACKIIG_01603	KDBBJBFG_00205	ADKJAIGB_01096
kdsA		2-dehydro-3-deoxyphosphooctonate aldolase	24	24	1	116	1423				797	797	797	ICEFEHNL_01847	KKKLEADB_00642	EGPPAKFB_00612	PGMHEJOG_01326	HHEDJHIJ_00570	DHKINCFA_00264	GFFPDLLM_01256	AFKOEFBB_00920	EDGCFBHF_00920	BIAGFMJD_00306	FHNALAFC_01067	JJMOAIAC_01427	JOECKIBA_00034	PIFNGKOP_00960	BMNEJHIH_00630	OGMHINHN_00215	HBFAJDBN_01063	GAMNPPEO_00474	HGODCMBH_00257	IFAIECJA_00072	IBAEMBCK_00805	DKACKIIG_00237	KDBBJBFG_01550	ADKJAIGB_00944
nikB		Nickel transport system permease protein NikB	24	24	1	116	1665				932	932	932	ICEFEHNL_01022	KKKLEADB_00472	EGPPAKFB_00495	PGMHEJOG_01211	HHEDJHIJ_00458	DHKINCFA_00560	GFFPDLLM_01375	AFKOEFBB_00811	EDGCFBHF_00811	BIAGFMJD_01106	FHNALAFC_00207	JJMOAIAC_00299	JOECKIBA_00110	PIFNGKOP_00135	BMNEJHIH_00728	OGMHINHN_01078	HBFAJDBN_00747	GAMNPPEO_00928	HGODCMBH_01092	IFAIECJA_01211	IBAEMBCK_00693	DKACKIIG_00127	KDBBJBFG_01597	ADKJAIGB_00400
hisG		ATP phosphoribosyltransferase	24	24	1	116	1112				617	617	617	ICEFEHNL_00302	KKKLEADB_01528	EGPPAKFB_01350	PGMHEJOG_02130	HHEDJHIJ_01276	DHKINCFA_01552	GFFPDLLM_00066	AFKOEFBB_00077	EDGCFBHF_00077	BIAGFMJD_01263	FHNALAFC_00577	JJMOAIAC_00558	JOECKIBA_00261	PIFNGKOP_01352	BMNEJHIH_00957	OGMHINHN_00604	HBFAJDBN_01479	GAMNPPEO_00370	HGODCMBH_00714	IFAIECJA_01643	IBAEMBCK_01351	DKACKIIG_00355	KDBBJBFG_01424	ADKJAIGB_01645
atpG		ATP synthase gamma chain	24	24	1	116	2867				887	887	887	ICEFEHNL_01452	KKKLEADB_01708	EGPPAKFB_01601	PGMHEJOG_00615	HHEDJHIJ_01706	DHKINCFA_01055	GFFPDLLM_00712	AFKOEFBB_01863	EDGCFBHF_01863	BIAGFMJD_00051	FHNALAFC_01019	JJMOAIAC_00404	JOECKIBA_00484	PIFNGKOP_00854	BMNEJHIH_00516	OGMHINHN_00733	HBFAJDBN_00366	GAMNPPEO_00733	HGODCMBH_00017	IFAIECJA_01022	IBAEMBCK_00098	DKACKIIG_00974	KDBBJBFG_00666	ADKJAIGB_00809
group_3355		hypothetical protein	24	24	1	116	2528				995	995	995	ICEFEHNL_00561	KKKLEADB_01482	EGPPAKFB_01040	PGMHEJOG_02081	HHEDJHIJ_01186	DHKINCFA_01356	GFFPDLLM_00335	AFKOEFBB_00266	EDGCFBHF_00266	BIAGFMJD_00631	FHNALAFC_01747	JJMOAIAC_00208	JOECKIBA_01142	PIFNGKOP_00689	BMNEJHIH_01077	OGMHINHN_01192	HBFAJDBN_00140	GAMNPPEO_01301	HGODCMBH_00459	IFAIECJA_00187	IBAEMBCK_00596	DKACKIIG_00655	KDBBJBFG_00409	ADKJAIGB_01434
trmL		tRNA (cytidine(34)-2'-O)-methyltransferase	24	24	1	116	3073				476	476	476	ICEFEHNL_00015	KKKLEADB_01405	EGPPAKFB_01334	PGMHEJOG_00495	HHEDJHIJ_01460	DHKINCFA_00624	GFFPDLLM_00815	AFKOEFBB_01764	EDGCFBHF_01764	BIAGFMJD_00352	FHNALAFC_01252	JJMOAIAC_00586	JOECKIBA_00878	PIFNGKOP_00320	BMNEJHIH_01149	OGMHINHN_01007	HBFAJDBN_00121	GAMNPPEO_00605	HGODCMBH_01359	IFAIECJA_01402	IBAEMBCK_00202	DKACKIIG_01077	KDBBJBFG_00772	ADKJAIGB_01534
guaB		Inosine-5'-monophosphate dehydrogenase	24	24	1	116	3119				1451	1451	1451	ICEFEHNL_01520	KKKLEADB_01643	EGPPAKFB_01486	PGMHEJOG_00551	HHEDJHIJ_01642	DHKINCFA_01119	GFFPDLLM_00776	AFKOEFBB_01799	EDGCFBHF_01799	BIAGFMJD_01401	FHNALAFC_00402	JJMOAIAC_00340	JOECKIBA_00420	PIFNGKOP_00918	BMNEJHIH_01654	OGMHINHN_00797	HBFAJDBN_00430	GAMNPPEO_00681	HGODCMBH_00160	IFAIECJA_00926	IBAEMBCK_00163	DKACKIIG_01037	KDBBJBFG_00730	ADKJAIGB_00873
group_3358		NADH-quinone oxidoreductase subunit 11	24	24	1	116	3055				302	302	302	ICEFEHNL_00031	KKKLEADB_01389	EGPPAKFB_01318	PGMHEJOG_00479	HHEDJHIJ_01476	DHKINCFA_00640	GFFPDLLM_00832	AFKOEFBB_01748	EDGCFBHF_01748	BIAGFMJD_01416	FHNALAFC_01236	JJMOAIAC_00602	JOECKIBA_00862	PIFNGKOP_00304	BMNEJHIH_01165	OGMHINHN_00991	HBFAJDBN_00105	GAMNPPEO_00621	HGODCMBH_01421	IFAIECJA_00617	IBAEMBCK_00218	DKACKIIG_01093	KDBBJBFG_00788	ADKJAIGB_01518
purF		Amidophosphoribosyltransferase	24	24	1	116	2087				1370	1370	1370	ICEFEHNL_00761	KKKLEADB_00087	EGPPAKFB_00040	PGMHEJOG_00800	HHEDJHIJ_00103	DHKINCFA_00507	GFFPDLLM_00537	AFKOEFBB_01111	EDGCFBHF_01111	BIAGFMJD_01493	FHNALAFC_01276	JJMOAIAC_00724	JOECKIBA_00921	PIFNGKOP_00515	BMNEJHIH_01469	OGMHINHN_01368	HBFAJDBN_01107	GAMNPPEO_01546	HGODCMBH_01597	IFAIECJA_00366	IBAEMBCK_01659	DKACKIIG_01428	KDBBJBFG_01129	ADKJAIGB_01677
ylpA		Lipoprotein YlpA	24	24	1	116	1642				764	764	764	ICEFEHNL_01002	KKKLEADB_00493	EGPPAKFB_00514	PGMHEJOG_01231	HHEDJHIJ_00478	DHKINCFA_00178	GFFPDLLM_01358	AFKOEFBB_00831	EDGCFBHF_00831	BIAGFMJD_00178	FHNALAFC_00695	JJMOAIAC_00708	JOECKIBA_00164	PIFNGKOP_01097	BMNEJHIH_00120	OGMHINHN_00306	HBFAJDBN_00926	GAMNPPEO_01230	HGODCMBH_01646	IFAIECJA_01227	IBAEMBCK_00711	DKACKIIG_00146	KDBBJBFG_01617	ADKJAIGB_00384
group_3361		hypothetical protein	24	24	1	116	3248				1079	1079	1079	ICEFEHNL_01158	KKKLEADB_00129	EGPPAKFB_00083	PGMHEJOG_00849	HHEDJHIJ_00146	DHKINCFA_00072	GFFPDLLM_00937	AFKOEFBB_01156	EDGCFBHF_01156	BIAGFMJD_00775	FHNALAFC_01459	JJMOAIAC_00075	JOECKIBA_00699	PIFNGKOP_00045	BMNEJHIH_00431	OGMHINHN_00098	HBFAJDBN_00917	GAMNPPEO_00327	HGODCMBH_00625	IFAIECJA_00938	IBAEMBCK_01622	DKACKIIG_01471	KDBBJBFG_00356	ADKJAIGB_00680
gluQ		Glutamyl-Q tRNA(Asp) synthetase	24	24	1	116	563				1322	1322	1322	ICEFEHNL_00194	KKKLEADB_01194	EGPPAKFB_00363	PGMHEJOG_00299	HHEDJHIJ_01397	DHKINCFA_00915	GFFPDLLM_01535	AFKOEFBB_01590	EDGCFBHF_01590	BIAGFMJD_00094	FHNALAFC_00794	JJMOAIAC_00846	JOECKIBA_00355	PIFNGKOP_00496	BMNEJHIH_00777	OGMHINHN_00457	HBFAJDBN_01157	GAMNPPEO_00122	HGODCMBH_01212	IFAIECJA_00829	IBAEMBCK_00379	DKACKIIG_01252	KDBBJBFG_00950	ADKJAIGB_01259
fliP		Flagellar biosynthetic protein FliP	24	24	1	116	3086				755	755	755	ICEFEHNL_00002	KKKLEADB_01418	EGPPAKFB_01347	PGMHEJOG_00508	HHEDJHIJ_01447	DHKINCFA_00611	GFFPDLLM_00802	AFKOEFBB_01776	EDGCFBHF_01776	BIAGFMJD_00339	FHNALAFC_01265	JJMOAIAC_00573	JOECKIBA_00891	PIFNGKOP_00333	BMNEJHIH_01345	OGMHINHN_01020	HBFAJDBN_00134	GAMNPPEO_00592	HGODCMBH_01346	IFAIECJA_01389	IBAEMBCK_00189	DKACKIIG_01064	KDBBJBFG_00759	ADKJAIGB_01547
napA_2		Periplasmic nitrate reductase	24	24	1	116	3037				2786	2786	2786	ICEFEHNL_00049	KKKLEADB_01371	EGPPAKFB_01300	PGMHEJOG_00461	HHEDJHIJ_01494	DHKINCFA_00658	GFFPDLLM_00850	AFKOEFBB_01730	EDGCFBHF_01730	BIAGFMJD_01434	FHNALAFC_01218	JJMOAIAC_00620	JOECKIBA_00845	PIFNGKOP_00286	BMNEJHIH_01183	OGMHINHN_00973	HBFAJDBN_00087	GAMNPPEO_00639	HGODCMBH_01403	IFAIECJA_00635	IBAEMBCK_00236	DKACKIIG_01111	KDBBJBFG_00806	ADKJAIGB_01500
typA		GTP-binding protein TypA/BipA	24	24	1	116	2794				1799	1799	1799	ICEFEHNL_01388	KKKLEADB_01774	EGPPAKFB_01662	PGMHEJOG_00681	HHEDJHIJ_01770	DHKINCFA_00986	GFFPDLLM_00652	AFKOEFBB_01929	EDGCFBHF_01929	BIAGFMJD_00987	FHNALAFC_01199	JJMOAIAC_00633	JOECKIBA_01431	PIFNGKOP_00793	BMNEJHIH_00567	OGMHINHN_00668	HBFAJDBN_00303	GAMNPPEO_01073	HGODCMBH_01323	IFAIECJA_01601	IBAEMBCK_00038	DKACKIIG_00854	KDBBJBFG_00602	ADKJAIGB_00747
rplF		50S ribosomal protein L6	24	24	1	116	1751				536	536	536	ICEFEHNL_01561	KKKLEADB_00706	EGPPAKFB_00676	PGMHEJOG_01514	HHEDJHIJ_00636	DHKINCFA_00778	GFFPDLLM_01798	AFKOEFBB_00525	EDGCFBHF_00525	BIAGFMJD_01266	FHNALAFC_01785	JJMOAIAC_01592	JOECKIBA_00556	PIFNGKOP_01741	BMNEJHIH_01545	OGMHINHN_00527	HBFAJDBN_01587	GAMNPPEO_00844	HGODCMBH_00831	IFAIECJA_01304	IBAEMBCK_01085	DKACKIIG_00375	KDBBJBFG_01404	ADKJAIGB_00018
def1		Peptide deformylase 1	24	24	1	116	1656				506	506	506	ICEFEHNL_01015	KKKLEADB_00479	EGPPAKFB_00501	PGMHEJOG_01218	HHEDJHIJ_00464	DHKINCFA_00554	GFFPDLLM_01368	AFKOEFBB_00817	EDGCFBHF_00817	BIAGFMJD_01112	FHNALAFC_00213	JJMOAIAC_00305	JOECKIBA_00104	PIFNGKOP_00129	BMNEJHIH_00722	OGMHINHN_01072	HBFAJDBN_00741	GAMNPPEO_00922	HGODCMBH_01098	IFAIECJA_01217	IBAEMBCK_00699	DKACKIIG_00133	KDBBJBFG_01603	ADKJAIGB_00394
hom		Homoserine dehydrogenase	24	24	1	116	963				1277	1277	1277	ICEFEHNL_00414	KKKLEADB_00387	EGPPAKFB_01458	PGMHEJOG_01123	HHEDJHIJ_01611	DHKINCFA_00487	GFFPDLLM_01554	AFKOEFBB_01439	EDGCFBHF_01439	BIAGFMJD_01339	FHNALAFC_00280	JJMOAIAC_00898	JOECKIBA_01489	PIFNGKOP_01141	BMNEJHIH_01436	OGMHINHN_00584	HBFAJDBN_01131	GAMNPPEO_01365	HGODCMBH_00735	IFAIECJA_00949	IBAEMBCK_00890	DKACKIIG_00022	KDBBJBFG_00125	ADKJAIGB_00279
lysA		Diaminopimelate decarboxylase	24	24	1	116	2584				1265	1265	1265	ICEFEHNL_00617	KKKLEADB_01426	EGPPAKFB_01096	PGMHEJOG_02025	HHEDJHIJ_01130	DHKINCFA_01297	GFFPDLLM_00392	AFKOEFBB_00210	EDGCFBHF_00210	BIAGFMJD_00687	FHNALAFC_00920	JJMOAIAC_01119	JOECKIBA_01131	PIFNGKOP_00633	BMNEJHIH_00481	OGMHINHN_01136	HBFAJDBN_00196	GAMNPPEO_00137	HGODCMBH_00515	IFAIECJA_00131	IBAEMBCK_00540	DKACKIIG_00713	KDBBJBFG_00465	ADKJAIGB_00543
group_337		hypothetical protein	24	24	1	116	2335				383	2360	1928	ICEFEHNL_01693	KKKLEADB_00845	EGPPAKFB_00805	PGMHEJOG_01643	HHEDJHIJ_00762	DHKINCFA_01509	GFFPDLLM_01469	AFKOEFBB_00011	EDGCFBHF_00011	BIAGFMJD_01004	FHNALAFC_01114	JJMOAIAC_01078	JOECKIBA_01648	PIFNGKOP_01159	BMNEJHIH_01784	OGMHINHN_00311	HBFAJDBN_00550	GAMNPPEO_01436	HGODCMBH_00928	IFAIECJA_00870	IBAEMBCK_01215	DKACKIIG_00507	KDBBJBFG_01275	ADKJAIGB_00149
cydA		Cytochrome bd-I ubiquinol oxidase subunit 1	24	24	1	116	1810				1541	1541	1541	ICEFEHNL_01619	KKKLEADB_00765	EGPPAKFB_00735	PGMHEJOG_01573	HHEDJHIJ_00694	DHKINCFA_00836	GFFPDLLM_01740	AFKOEFBB_00582	EDGCFBHF_00582	BIAGFMJD_00919	FHNALAFC_00096	JJMOAIAC_01164	JOECKIBA_00615	PIFNGKOP_01682	BMNEJHIH_01218	OGMHINHN_01545	HBFAJDBN_01646	GAMNPPEO_00232	HGODCMBH_00889	IFAIECJA_00420	IBAEMBCK_01144	DKACKIIG_00433	KDBBJBFG_01345	ADKJAIGB_00077
rplA		50S ribosomal protein L1	24	24	1	116	3273				704	704	704	ICEFEHNL_01184	KKKLEADB_00155	EGPPAKFB_00109	PGMHEJOG_00875	HHEDJHIJ_00172	DHKINCFA_00098	GFFPDLLM_00963	AFKOEFBB_01182	EDGCFBHF_01182	BIAGFMJD_00749	FHNALAFC_00474	JJMOAIAC_00101	JOECKIBA_00673	PIFNGKOP_00071	BMNEJHIH_00405	OGMHINHN_00072	HBFAJDBN_00891	GAMNPPEO_00353	HGODCMBH_00599	IFAIECJA_00444	IBAEMBCK_01596	DKACKIIG_01497	KDBBJBFG_00330	ADKJAIGB_00654
SERB		Phosphoserine phosphatase	24	24	1	116	2671				620	620	620	ICEFEHNL_00688	KKKLEADB_01133	EGPPAKFB_01160	PGMHEJOG_01897	HHEDJHIJ_01064	DHKINCFA_01231	GFFPDLLM_00460	AFKOEFBB_00468	EDGCFBHF_00468	BIAGFMJD_01050	FHNALAFC_00498	JJMOAIAC_01328	JOECKIBA_01089	PIFNGKOP_00571	BMNEJHIH_00043	OGMHINHN_00375	HBFAJDBN_00615	GAMNPPEO_00995	HGODCMBH_00640	IFAIECJA_00680	IBAEMBCK_00476	DKACKIIG_00779	KDBBJBFG_00529	ADKJAIGB_00477
purE		N5-carboxyaminoimidazole ribonucleotide mutase	24	24	1	116	2230				494	494	494	ICEFEHNL_01760	KKKLEADB_00878	EGPPAKFB_00824	PGMHEJOG_01696	HHEDJHIJ_00803	DHKINCFA_01459	GFFPDLLM_00274	AFKOEFBB_00705	EDGCFBHF_00705	BIAGFMJD_01193	FHNALAFC_01164	JJMOAIAC_01287	JOECKIBA_00770	PIFNGKOP_01049	BMNEJHIH_00854	OGMHINHN_01258	HBFAJDBN_00453	GAMNPPEO_00553	HGODCMBH_00781	IFAIECJA_01535	IBAEMBCK_01524	DKACKIIG_00552	KDBBJBFG_01226	ADKJAIGB_00222
nadE		NH(3)-dependent NAD(+) synthetase	24	24	1	116	571				767	767	767	ICEFEHNL_00201	KKKLEADB_01187	EGPPAKFB_00356	PGMHEJOG_00291	HHEDJHIJ_01389	DHKINCFA_00923	GFFPDLLM_01527	AFKOEFBB_01582	EDGCFBHF_01582	BIAGFMJD_00102	FHNALAFC_00786	JJMOAIAC_00838	JOECKIBA_00363	PIFNGKOP_00488	BMNEJHIH_00784	OGMHINHN_00450	HBFAJDBN_01149	GAMNPPEO_00115	HGODCMBH_01220	IFAIECJA_00821	IBAEMBCK_00387	DKACKIIG_01260	KDBBJBFG_00958	ADKJAIGB_01252
yejE		Inner membrane ABC transporter permease protein YejE	24	24	1	116	1135				1019	1019	1019	ICEFEHNL_00325	KKKLEADB_01551	EGPPAKFB_01373	PGMHEJOG_02153	HHEDJHIJ_01299	DHKINCFA_01575	GFFPDLLM_00089	AFKOEFBB_00100	EDGCFBHF_00100	BIAGFMJD_01240	FHNALAFC_00600	JJMOAIAC_00535	JOECKIBA_00238	PIFNGKOP_01329	BMNEJHIH_00934	OGMHINHN_00627	HBFAJDBN_01502	GAMNPPEO_00393	HGODCMBH_00691	IFAIECJA_00800	IBAEMBCK_01328	DKACKIIG_00332	KDBBJBFG_01447	ADKJAIGB_01622
miaB_2		tRNA-2-methylthio-N(6)-dimethylallyladenosine synthase	24	24	1	116	2560				1277	1277	1277	ICEFEHNL_00593	KKKLEADB_01450	EGPPAKFB_01072	PGMHEJOG_02049	HHEDJHIJ_01154	DHKINCFA_01322	GFFPDLLM_00367	AFKOEFBB_00234	EDGCFBHF_00234	BIAGFMJD_00663	FHNALAFC_01855	JJMOAIAC_00240	JOECKIBA_01174	PIFNGKOP_00657	BMNEJHIH_01045	OGMHINHN_01160	HBFAJDBN_00172	GAMNPPEO_00161	HGODCMBH_00491	IFAIECJA_00155	IBAEMBCK_00564	DKACKIIG_00688	KDBBJBFG_00441	ADKJAIGB_01466
purA		Adenylosuccinate synthetase	24	24	1	116	966				1250	1250	1250	ICEFEHNL_00417	KKKLEADB_00390	EGPPAKFB_01461	PGMHEJOG_01126	HHEDJHIJ_01614	DHKINCFA_00490	GFFPDLLM_01551	AFKOEFBB_01442	EDGCFBHF_01442	BIAGFMJD_01342	FHNALAFC_00283	JJMOAIAC_00901	JOECKIBA_01492	PIFNGKOP_01144	BMNEJHIH_01433	OGMHINHN_00587	HBFAJDBN_01134	GAMNPPEO_01362	HGODCMBH_00738	IFAIECJA_00946	IBAEMBCK_00887	DKACKIIG_00025	KDBBJBFG_00128	ADKJAIGB_00282
group_3378		hypothetical protein	24	24	1	116	1805				710	710	710	ICEFEHNL_01614	KKKLEADB_00760	EGPPAKFB_00730	PGMHEJOG_01568	HHEDJHIJ_00689	DHKINCFA_00831	GFFPDLLM_01745	AFKOEFBB_00577	EDGCFBHF_00577	BIAGFMJD_01319	FHNALAFC_00091	JJMOAIAC_01159	JOECKIBA_00610	PIFNGKOP_01687	BMNEJHIH_00694	OGMHINHN_00474	HBFAJDBN_01641	GAMNPPEO_00227	HGODCMBH_00884	IFAIECJA_00425	IBAEMBCK_01139	DKACKIIG_00428	KDBBJBFG_01350	ADKJAIGB_00072
cyf		Cytochrome c-553	24	24	1	116	716				317	317	317	ICEFEHNL_00888	KKKLEADB_01027	EGPPAKFB_00982	PGMHEJOG_01813	HHEDJHIJ_00953	DHKINCFA_00042	GFFPDLLM_01122	AFKOEFBB_00395	EDGCFBHF_00395	BIAGFMJD_00823	FHNALAFC_00237	JJMOAIAC_00434	JOECKIBA_00944	PIFNGKOP_00769	BMNEJHIH_01524	OGMHINHN_01617	HBFAJDBN_00284	GAMNPPEO_01324	HGODCMBH_01199	IFAIECJA_00572	IBAEMBCK_01420	DKACKIIG_01309	KDBBJBFG_01007	ADKJAIGB_00711
lolC		Lipoprotein-releasing system transmembrane protein LolC	24	24	1	116	2678				1235	1235	1235	ICEFEHNL_00695	KKKLEADB_01140	EGPPAKFB_01167	PGMHEJOG_01904	HHEDJHIJ_01057	DHKINCFA_01224	GFFPDLLM_00467	AFKOEFBB_00475	EDGCFBHF_00475	BIAGFMJD_01043	FHNALAFC_00505	JJMOAIAC_01335	JOECKIBA_01096	PIFNGKOP_00564	BMNEJHIH_00050	OGMHINHN_00368	HBFAJDBN_00622	GAMNPPEO_01002	HGODCMBH_00633	IFAIECJA_00687	IBAEMBCK_00469	DKACKIIG_00786	KDBBJBFG_00536	ADKJAIGB_00470
prfB		Peptide chain release factor RF2	24	24	1	116	2486				1091	1094	1093	ICEFEHNL_00520	KKKLEADB_01521	EGPPAKFB_01000	PGMHEJOG_02121	HHEDJHIJ_01227	DHKINCFA_01396	GFFPDLLM_00295	AFKOEFBB_00304	EDGCFBHF_00304	BIAGFMJD_01481	FHNALAFC_00894	JJMOAIAC_00740	JOECKIBA_01843	PIFNGKOP_01196	BMNEJHIH_01116	OGMHINHN_01380	HBFAJDBN_00668	GAMNPPEO_01485	HGODCMBH_01265	IFAIECJA_01433	IBAEMBCK_00636	DKACKIIG_00615	KDBBJBFG_00367	ADKJAIGB_01700
group_3382		hypothetical protein	24	24	1	116	1139				737	737	737	ICEFEHNL_00329	KKKLEADB_01555	EGPPAKFB_01377	PGMHEJOG_02157	HHEDJHIJ_01303	DHKINCFA_01579	GFFPDLLM_00093	AFKOEFBB_00104	EDGCFBHF_00104	BIAGFMJD_01236	FHNALAFC_00604	JJMOAIAC_00531	JOECKIBA_00234	PIFNGKOP_01325	BMNEJHIH_00930	OGMHINHN_00631	HBFAJDBN_01506	GAMNPPEO_00397	HGODCMBH_00687	IFAIECJA_00796	IBAEMBCK_01324	DKACKIIG_00328	KDBBJBFG_01451	ADKJAIGB_01618
group_3383		hypothetical protein	24	24	1	116	967				425	428	426	ICEFEHNL_00418	KKKLEADB_00391	EGPPAKFB_01462	PGMHEJOG_01127	HHEDJHIJ_01615	DHKINCFA_00491	GFFPDLLM_01550	AFKOEFBB_01443	EDGCFBHF_01443	BIAGFMJD_01343	FHNALAFC_00284	JJMOAIAC_00902	JOECKIBA_01493	PIFNGKOP_01145	BMNEJHIH_01432	OGMHINHN_00588	HBFAJDBN_01135	GAMNPPEO_01361	HGODCMBH_00739	IFAIECJA_00945	IBAEMBCK_00886	DKACKIIG_00026	KDBBJBFG_00129	ADKJAIGB_00283
group_3384		hypothetical protein	24	24	1	116	3040				524	524	524	ICEFEHNL_00046	KKKLEADB_01374	EGPPAKFB_01303	PGMHEJOG_00464	HHEDJHIJ_01491	DHKINCFA_00655	GFFPDLLM_00847	AFKOEFBB_01733	EDGCFBHF_01733	BIAGFMJD_01431	FHNALAFC_01221	JJMOAIAC_00617	JOECKIBA_00848	PIFNGKOP_00289	BMNEJHIH_01180	OGMHINHN_00976	HBFAJDBN_00090	GAMNPPEO_00636	HGODCMBH_01406	IFAIECJA_00632	IBAEMBCK_00233	DKACKIIG_01108	KDBBJBFG_00803	ADKJAIGB_01503
group_3385		putative protein	24	24	1	116	545				686	686	686	ICEFEHNL_00176	KKKLEADB_01211	EGPPAKFB_00380	PGMHEJOG_00316	HHEDJHIJ_01415	DHKINCFA_00897	GFFPDLLM_00034	AFKOEFBB_01607	EDGCFBHF_01607	BIAGFMJD_00430	FHNALAFC_01103	JJMOAIAC_00009	JOECKIBA_00740	PIFNGKOP_01390	BMNEJHIH_01585	OGMHINHN_01499	HBFAJDBN_01174	GAMNPPEO_01021	HGODCMBH_00117	IFAIECJA_00652	IBAEMBCK_00362	DKACKIIG_01235	KDBBJBFG_00933	ADKJAIGB_01389
rplL		50S ribosomal protein L7/L12	24	24	1	116	3271				377	377	377	ICEFEHNL_01182	KKKLEADB_00153	EGPPAKFB_00107	PGMHEJOG_00873	HHEDJHIJ_00170	DHKINCFA_00096	GFFPDLLM_00961	AFKOEFBB_01180	EDGCFBHF_01180	BIAGFMJD_00751	FHNALAFC_00476	JJMOAIAC_00099	JOECKIBA_00675	PIFNGKOP_00069	BMNEJHIH_00407	OGMHINHN_00074	HBFAJDBN_00893	GAMNPPEO_00351	HGODCMBH_00601	IFAIECJA_00442	IBAEMBCK_01598	DKACKIIG_01495	KDBBJBFG_00332	ADKJAIGB_00656
macB		Macrolide export ATP-binding/permease protein MacB	24	24	1	116	3697				1220	1220	1220	ICEFEHNL_01039	KKKLEADB_00457	EGPPAKFB_00480	PGMHEJOG_01194	HHEDJHIJ_00441	DHKINCFA_00576	GFFPDLLM_01391	AFKOEFBB_00795	EDGCFBHF_00795	BIAGFMJD_01090	FHNALAFC_00189	JJMOAIAC_00282	JOECKIBA_00127	PIFNGKOP_00152	BMNEJHIH_00744	OGMHINHN_01094	HBFAJDBN_00764	GAMNPPEO_00050	HGODCMBH_01076	IFAIECJA_01195	IBAEMBCK_00675	DKACKIIG_00111	KDBBJBFG_01679	ADKJAIGB_00418
napA_1		Nitrate reductase	24	24	1	116	2643				2249	2249	2249	ICEFEHNL_00661	KKKLEADB_01106	EGPPAKFB_01133	PGMHEJOG_01867	HHEDJHIJ_01091	DHKINCFA_01258	GFFPDLLM_00433	AFKOEFBB_00440	EDGCFBHF_00440	BIAGFMJD_00854	FHNALAFC_00827	JJMOAIAC_00047	JOECKIBA_01062	PIFNGKOP_00598	BMNEJHIH_01632	OGMHINHN_00402	HBFAJDBN_00588	GAMNPPEO_00969	HGODCMBH_00074	IFAIECJA_00717	IBAEMBCK_00503	DKACKIIG_00752	KDBBJBFG_00502	ADKJAIGB_00504
dapB		4-hydroxy-tetrahydrodipicolinate reductase	24	24	1	116	2086				770	770	770	ICEFEHNL_00762	KKKLEADB_00086	EGPPAKFB_00039	PGMHEJOG_00801	HHEDJHIJ_00102	DHKINCFA_00506	GFFPDLLM_00538	AFKOEFBB_01110	EDGCFBHF_01110	BIAGFMJD_01494	FHNALAFC_01275	JJMOAIAC_00723	JOECKIBA_00922	PIFNGKOP_00514	BMNEJHIH_01468	OGMHINHN_01369	HBFAJDBN_01106	GAMNPPEO_01547	HGODCMBH_01598	IFAIECJA_00365	IBAEMBCK_01658	DKACKIIG_01427	KDBBJBFG_01128	ADKJAIGB_01678
secA		Protein translocase subunit SecA	24	24	1	116	2679				2564	2564	2564	ICEFEHNL_00696	KKKLEADB_01141	EGPPAKFB_01168	PGMHEJOG_01905	HHEDJHIJ_01056	DHKINCFA_01223	GFFPDLLM_00468	AFKOEFBB_00476	EDGCFBHF_00476	BIAGFMJD_01042	FHNALAFC_00506	JJMOAIAC_01336	JOECKIBA_01097	PIFNGKOP_00563	BMNEJHIH_00051	OGMHINHN_00367	HBFAJDBN_00623	GAMNPPEO_01003	HGODCMBH_00632	IFAIECJA_00688	IBAEMBCK_00468	DKACKIIG_00787	KDBBJBFG_00537	ADKJAIGB_00469
ndhC		NAD(P)H-quinone oxidoreductase subunit 3, chloroplastic	24	24	1	116	3045				389	389	389	ICEFEHNL_00041	KKKLEADB_01379	EGPPAKFB_01308	PGMHEJOG_00469	HHEDJHIJ_01486	DHKINCFA_00650	GFFPDLLM_00842	AFKOEFBB_01738	EDGCFBHF_01738	BIAGFMJD_01426	FHNALAFC_01226	JJMOAIAC_00612	JOECKIBA_00852	PIFNGKOP_00294	BMNEJHIH_01175	OGMHINHN_00981	HBFAJDBN_00095	GAMNPPEO_00631	HGODCMBH_01411	IFAIECJA_00627	IBAEMBCK_00228	DKACKIIG_01103	KDBBJBFG_00798	ADKJAIGB_01508
sdaC		Serine transporter	24	24	1	116	1530				1259	1259	1259	ICEFEHNL_01134	KKKLEADB_00357	EGPPAKFB_00311	PGMHEJOG_01089	HHEDJHIJ_00368	DHKINCFA_00453	GFFPDLLM_01621	AFKOEFBB_01409	EDGCFBHF_01409	BIAGFMJD_00282	FHNALAFC_00882	JJMOAIAC_00480	JOECKIBA_00312	PIFNGKOP_01257	BMNEJHIH_01503	OGMHINHN_00842	HBFAJDBN_00859	GAMNPPEO_00186	HGODCMBH_01152	IFAIECJA_00737	IBAEMBCK_00924	DKACKIIG_01701	KDBBJBFG_01783	ADKJAIGB_01001
artM		Arginine transport ATP-binding protein ArtM	24	24	1	116	2175				728	728	728	ICEFEHNL_01727	KKKLEADB_00909	EGPPAKFB_00850	PGMHEJOG_01724	HHEDJHIJ_00832	DHKINCFA_01432	GFFPDLLM_00249	AFKOEFBB_00731	EDGCFBHF_00731	BIAGFMJD_01582	FHNALAFC_01525	JJMOAIAC_01311	JOECKIBA_00794	PIFNGKOP_01025	BMNEJHIH_00587	OGMHINHN_01678	HBFAJDBN_00479	GAMNPPEO_00527	HGODCMBH_00812	IFAIECJA_01504	IBAEMBCK_01498	DKACKIIG_00578	KDBBJBFG_01198	ADKJAIGB_01151
group_3394		putative AAA domain-containing protein	24	24	1	116	1501				1166	1166	1166	ICEFEHNL_01107	KKKLEADB_00330	EGPPAKFB_00284	PGMHEJOG_01062	HHEDJHIJ_00341	DHKINCFA_00426	GFFPDLLM_01648	AFKOEFBB_01382	EDGCFBHF_01382	BIAGFMJD_00254	FHNALAFC_00854	JJMOAIAC_00507	JOECKIBA_00285	PIFNGKOP_01230	BMNEJHIH_00252	OGMHINHN_00870	HBFAJDBN_00832	GAMNPPEO_01501	HGODCMBH_01052	IFAIECJA_01328	IBAEMBCK_00951	DKACKIIG_01674	KDBBJBFG_01756	ADKJAIGB_01028
thiC		Phosphomethylpyrimidine synthase	24	24	1	116	2974				1331	1331	1331	ICEFEHNL_00112	KKKLEADB_01309	EGPPAKFB_01238	PGMHEJOG_00398	HHEDJHIJ_01555	DHKINCFA_00719	GFFPDLLM_00914	AFKOEFBB_01670	EDGCFBHF_01670	BIAGFMJD_01166	FHNALAFC_00518	JJMOAIAC_01024	JOECKIBA_01369	PIFNGKOP_00224	BMNEJHIH_01694	OGMHINHN_01590	HBFAJDBN_00962	GAMNPPEO_00262	HGODCMBH_00286	IFAIECJA_01418	IBAEMBCK_00298	DKACKIIG_01172	KDBBJBFG_00868	ADKJAIGB_01326
yeeO		putative FMN/FAD exporter YeeO	24	24	1	116	3123				1340	1340	1340	ICEFEHNL_01516	KKKLEADB_01647	EGPPAKFB_01490	PGMHEJOG_00555	HHEDJHIJ_01646	DHKINCFA_01115	GFFPDLLM_00772	AFKOEFBB_01803	EDGCFBHF_01803	BIAGFMJD_01397	FHNALAFC_00406	JJMOAIAC_00344	JOECKIBA_00424	PIFNGKOP_00914	BMNEJHIH_01650	OGMHINHN_00793	HBFAJDBN_00426	GAMNPPEO_00685	HGODCMBH_00156	IFAIECJA_00922	IBAEMBCK_00159	DKACKIIG_01033	KDBBJBFG_00726	ADKJAIGB_00869
mtnN		Aminodeoxyfutalosine nucleosidase	24	24	1	116	1672				689	689	689	ICEFEHNL_01029	KKKLEADB_00465	EGPPAKFB_00488	PGMHEJOG_01204	HHEDJHIJ_00451	DHKINCFA_00567	GFFPDLLM_01382	AFKOEFBB_00804	EDGCFBHF_00804	BIAGFMJD_01099	FHNALAFC_00200	JJMOAIAC_00292	JOECKIBA_00117	PIFNGKOP_00142	BMNEJHIH_00735	OGMHINHN_01085	HBFAJDBN_00754	GAMNPPEO_00935	HGODCMBH_01085	IFAIECJA_01204	IBAEMBCK_00686	DKACKIIG_00120	KDBBJBFG_01590	ADKJAIGB_00407
pomA		Chemotaxis protein PomA	24	24	1	116	3084				764	764	764	ICEFEHNL_00004	KKKLEADB_01416	EGPPAKFB_01345	PGMHEJOG_00506	HHEDJHIJ_01449	DHKINCFA_00613	GFFPDLLM_00804	AFKOEFBB_01774	EDGCFBHF_01774	BIAGFMJD_00341	FHNALAFC_01263	JJMOAIAC_00575	JOECKIBA_00889	PIFNGKOP_00331	BMNEJHIH_01343	OGMHINHN_01018	HBFAJDBN_00132	GAMNPPEO_00594	HGODCMBH_01348	IFAIECJA_01391	IBAEMBCK_00191	DKACKIIG_01066	KDBBJBFG_00761	ADKJAIGB_01545
group_3399		hypothetical protein	24	24	1	116	2637				833	833	833	ICEFEHNL_00655	KKKLEADB_01100	EGPPAKFB_01127	PGMHEJOG_01861	HHEDJHIJ_01097	DHKINCFA_01264	GFFPDLLM_00427	AFKOEFBB_00434	EDGCFBHF_00434	BIAGFMJD_01141	FHNALAFC_01381	JJMOAIAC_00041	JOECKIBA_01056	PIFNGKOP_00604	BMNEJHIH_01328	OGMHINHN_00408	HBFAJDBN_00527	GAMNPPEO_00963	HGODCMBH_00068	IFAIECJA_01386	IBAEMBCK_00509	DKACKIIG_00746	KDBBJBFG_00496	ADKJAIGB_00510
nhaA_1		Na(+)/H(+) antiporter NhaA	24	24	1	116	2735				1328	1328	1328	ICEFEHNL_00715	KKKLEADB_01157	EGPPAKFB_01184	PGMHEJOG_01921	HHEDJHIJ_01038	DHKINCFA_01208	GFFPDLLM_00483	AFKOEFBB_00492	EDGCFBHF_00492	BIAGFMJD_00798	FHNALAFC_01629	JJMOAIAC_01220	JOECKIBA_01521	PIFNGKOP_00545	BMNEJHIH_00605	OGMHINHN_00353	HBFAJDBN_01200	GAMNPPEO_00905	HGODCMBH_00335	IFAIECJA_00928	IBAEMBCK_00453	DKACKIIG_00803	KDBBJBFG_00554	ADKJAIGB_00453
group_3401		hypothetical protein	24	24	1	116	1446				2144	2144	2144	ICEFEHNL_01826	KKKLEADB_00623	EGPPAKFB_00592	PGMHEJOG_01306	HHEDJHIJ_00551	DHKINCFA_00245	GFFPDLLM_01237	AFKOEFBB_00901	EDGCFBHF_00901	BIAGFMJD_00325	FHNALAFC_00549	JJMOAIAC_00779	JOECKIBA_00054	PIFNGKOP_00980	BMNEJHIH_00649	OGMHINHN_00234	HBFAJDBN_01045	GAMNPPEO_00495	HGODCMBH_00238	IFAIECJA_00053	IBAEMBCK_00784	DKACKIIG_00218	KDBBJBFG_01569	ADKJAIGB_00922
gyrA		DNA gyrase subunit A	24	24	1	116	2768				2489	2489	2489	ICEFEHNL_01366	KKKLEADB_01800	EGPPAKFB_01683	PGMHEJOG_00705	HHEDJHIJ_01795	DHKINCFA_00964	GFFPDLLM_00631	AFKOEFBB_01952	EDGCFBHF_01952	BIAGFMJD_00967	FHNALAFC_01715	JJMOAIAC_01393	JOECKIBA_01252	PIFNGKOP_00025	BMNEJHIH_00446	OGMHINHN_00022	HBFAJDBN_00497	GAMNPPEO_01452	HGODCMBH_01467	IFAIECJA_01718	IBAEMBCK_00015	DKACKIIG_00832	KDBBJBFG_00581	ADKJAIGB_01193
perR		Peroxide operon regulator	24	24	1	116	1140				401	401	401	ICEFEHNL_00330	KKKLEADB_01556	EGPPAKFB_01378	PGMHEJOG_02158	HHEDJHIJ_01304	DHKINCFA_01580	GFFPDLLM_00094	AFKOEFBB_00105	EDGCFBHF_00105	BIAGFMJD_01664	FHNALAFC_00605	JJMOAIAC_00530	JOECKIBA_00233	PIFNGKOP_01324	BMNEJHIH_00929	OGMHINHN_00632	HBFAJDBN_01507	GAMNPPEO_00398	HGODCMBH_00686	IFAIECJA_00795	IBAEMBCK_01323	DKACKIIG_00327	KDBBJBFG_01452	ADKJAIGB_01617
group_3404		hypothetical protein	24	24	1	116	2864				572	572	572	ICEFEHNL_01449	KKKLEADB_01711	EGPPAKFB_01604	PGMHEJOG_00618	HHEDJHIJ_01709	DHKINCFA_01052	GFFPDLLM_00709	AFKOEFBB_01866	EDGCFBHF_01866	BIAGFMJD_00054	FHNALAFC_01022	JJMOAIAC_00407	JOECKIBA_00487	PIFNGKOP_00851	BMNEJHIH_00519	OGMHINHN_00730	HBFAJDBN_00363	GAMNPPEO_00736	HGODCMBH_00020	IFAIECJA_01025	IBAEMBCK_00095	DKACKIIG_00971	KDBBJBFG_00663	ADKJAIGB_00806
purC		Phosphoribosylaminoimidazole-succinocarboxamide synthase	24	24	1	116	3524				716	716	716	ICEFEHNL_01306	KKKLEADB_00251	EGPPAKFB_00203	PGMHEJOG_00967	HHEDJHIJ_00268	DHKINCFA_00348	GFFPDLLM_01048	AFKOEFBB_01287	EDGCFBHF_01287	BIAGFMJD_00376	FHNALAFC_00341	JJMOAIAC_00943	JOECKIBA_00991	PIFNGKOP_00413	BMNEJHIH_00178	OGMHINHN_00166	HBFAJDBN_00711	GAMNPPEO_01044	HGODCMBH_00408	IFAIECJA_00285	IBAEMBCK_01033	DKACKIIG_01590	KDBBJBFG_00219	ADKJAIGB_01109
penA		putative peptidoglycan D,D-transpeptidase PenA	24	24	1	116	1395				1769	1769	1769	ICEFEHNL_01873	KKKLEADB_00668	EGPPAKFB_00638	PGMHEJOG_01352	HHEDJHIJ_00596	DHKINCFA_00290	GFFPDLLM_01282	AFKOEFBB_00946	EDGCFBHF_00946	BIAGFMJD_00488	FHNALAFC_01342	JJMOAIAC_01210	JOECKIBA_01406	PIFNGKOP_01016	BMNEJHIH_01264	OGMHINHN_00821	HBFAJDBN_01438	GAMNPPEO_01139	HGODCMBH_00356	IFAIECJA_01760	IBAEMBCK_00831	DKACKIIG_00263	KDBBJBFG_01524	ADKJAIGB_00970
group_3407		hypothetical protein	24	24	1	116	2500				1085	1088	1086	ICEFEHNL_00534	KKKLEADB_01508	EGPPAKFB_01014	PGMHEJOG_02107	HHEDJHIJ_01213	DHKINCFA_01382	GFFPDLLM_00309	AFKOEFBB_00292	EDGCFBHF_00292	BIAGFMJD_00604	FHNALAFC_01773	JJMOAIAC_00182	JOECKIBA_01829	PIFNGKOP_00715	BMNEJHIH_01103	OGMHINHN_01219	HBFAJDBN_01247	GAMNPPEO_01275	HGODCMBH_00432	IFAIECJA_00006	IBAEMBCK_00622	DKACKIIG_00629	KDBBJBFG_00381	ADKJAIGB_01408
group_3408		putative HIT-like protein	24	24	1	116	1779				380	380	380	ICEFEHNL_01589	KKKLEADB_00734	EGPPAKFB_00704	PGMHEJOG_01542	HHEDJHIJ_00664	DHKINCFA_00806	GFFPDLLM_01770	AFKOEFBB_00013	EDGCFBHF_00013	BIAGFMJD_01294	FHNALAFC_00065	JJMOAIAC_01564	JOECKIBA_00584	PIFNGKOP_01713	BMNEJHIH_00287	OGMHINHN_00499	HBFAJDBN_01615	GAMNPPEO_00872	HGODCMBH_00859	IFAIECJA_01276	IBAEMBCK_01113	DKACKIIG_00403	KDBBJBFG_01376	ADKJAIGB_00046
mdh		Malate dehydrogenase	24	24	1	116	2634				941	941	941	ICEFEHNL_00652	KKKLEADB_01097	EGPPAKFB_01124	PGMHEJOG_01858	HHEDJHIJ_01100	DHKINCFA_01267	GFFPDLLM_00424	AFKOEFBB_00431	EDGCFBHF_00431	BIAGFMJD_01138	FHNALAFC_01384	JJMOAIAC_00038	JOECKIBA_01053	PIFNGKOP_00607	BMNEJHIH_01325	OGMHINHN_00411	HBFAJDBN_00524	GAMNPPEO_01577	HGODCMBH_00065	IFAIECJA_01383	IBAEMBCK_00512	DKACKIIG_00743	KDBBJBFG_00493	ADKJAIGB_00513
maeB		NADP-dependent malic enzyme	24	24	1	116	560				1232	1232	1232	ICEFEHNL_00191	KKKLEADB_01197	EGPPAKFB_00366	PGMHEJOG_00302	HHEDJHIJ_01400	DHKINCFA_00912	GFFPDLLM_01538	AFKOEFBB_01593	EDGCFBHF_01593	BIAGFMJD_00091	FHNALAFC_00797	JJMOAIAC_00849	JOECKIBA_00352	PIFNGKOP_00499	BMNEJHIH_00774	OGMHINHN_00460	HBFAJDBN_01160	GAMNPPEO_00125	HGODCMBH_01209	IFAIECJA_00832	IBAEMBCK_00376	DKACKIIG_01249	KDBBJBFG_00947	ADKJAIGB_01262
relA		GTP pyrophosphokinase	24	24	1	116	682				2147	2147	2147	ICEFEHNL_00855	KKKLEADB_00994	EGPPAKFB_00952	PGMHEJOG_00240	HHEDJHIJ_00920	DHKINCFA_01149	GFFPDLLM_01214	AFKOEFBB_00364	EDGCFBHF_00364	BIAGFMJD_00880	FHNALAFC_00702	JJMOAIAC_01446	JOECKIBA_00009	PIFNGKOP_00388	BMNEJHIH_00367	OGMHINHN_00141	HBFAJDBN_01375	GAMNPPEO_00044	HGODCMBH_01552	IFAIECJA_00670	IBAEMBCK_01386	DKACKIIG_01340	KDBBJBFG_01040	ADKJAIGB_00619
clpP		ATP-dependent Clp protease proteolytic subunit	24	24	1	116	1654				590	590	590	ICEFEHNL_01013	KKKLEADB_00481	EGPPAKFB_00503	PGMHEJOG_01220	HHEDJHIJ_00466	DHKINCFA_00552	GFFPDLLM_01366	AFKOEFBB_00819	EDGCFBHF_00819	BIAGFMJD_01114	FHNALAFC_00215	JJMOAIAC_00307	JOECKIBA_00102	PIFNGKOP_00127	BMNEJHIH_00720	OGMHINHN_01070	HBFAJDBN_00739	GAMNPPEO_00920	HGODCMBH_01100	IFAIECJA_01219	IBAEMBCK_00701	DKACKIIG_00135	KDBBJBFG_01605	ADKJAIGB_00392
ftsH_1		ATP-dependent zinc metalloprotease FtsH	24	24	1	116	3260				1730	1730	1730	ICEFEHNL_01171	KKKLEADB_00142	EGPPAKFB_00096	PGMHEJOG_00862	HHEDJHIJ_00159	DHKINCFA_00085	GFFPDLLM_00950	AFKOEFBB_01169	EDGCFBHF_01169	BIAGFMJD_00762	FHNALAFC_00487	JJMOAIAC_00088	JOECKIBA_00686	PIFNGKOP_00058	BMNEJHIH_00418	OGMHINHN_00085	HBFAJDBN_00904	GAMNPPEO_00340	HGODCMBH_00612	IFAIECJA_01683	IBAEMBCK_01609	DKACKIIG_01484	KDBBJBFG_00343	ADKJAIGB_00667
kefC		Glutathione-regulated potassium-efflux system protein KefC	24	24	1	116	2484				1688	1697	1695	ICEFEHNL_00518	KKKLEADB_01523	EGPPAKFB_00998	PGMHEJOG_02123	HHEDJHIJ_01229	DHKINCFA_01398	GFFPDLLM_00293	AFKOEFBB_00306	EDGCFBHF_00306	BIAGFMJD_01483	FHNALAFC_00892	JJMOAIAC_00742	JOECKIBA_01846	PIFNGKOP_01194	BMNEJHIH_01119	OGMHINHN_01378	HBFAJDBN_00666	GAMNPPEO_01488	HGODCMBH_01263	IFAIECJA_01431	IBAEMBCK_00638	DKACKIIG_00613	KDBBJBFG_00365	ADKJAIGB_01702
serS		Serine--tRNA ligase	24	24	1	116	3121				1295	1295	1295	ICEFEHNL_01518	KKKLEADB_01645	EGPPAKFB_01488	PGMHEJOG_00553	HHEDJHIJ_01644	DHKINCFA_01117	GFFPDLLM_00774	AFKOEFBB_01801	EDGCFBHF_01801	BIAGFMJD_01399	FHNALAFC_00404	JJMOAIAC_00342	JOECKIBA_00422	PIFNGKOP_00916	BMNEJHIH_01652	OGMHINHN_00795	HBFAJDBN_00428	GAMNPPEO_00683	HGODCMBH_00158	IFAIECJA_00924	IBAEMBCK_00161	DKACKIIG_01035	KDBBJBFG_00728	ADKJAIGB_00871
tdcB		L-threonine ammonia-lyase	24	24	1	116	651				1208	1208	1208	ICEFEHNL_00821	KKKLEADB_00964	EGPPAKFB_00922	PGMHEJOG_00210	HHEDJHIJ_00891	DHKINCFA_01178	GFFPDLLM_01185	AFKOEFBB_00335	EDGCFBHF_00335	BIAGFMJD_00572	FHNALAFC_00731	JJMOAIAC_01475	JOECKIBA_01294	PIFNGKOP_00359	BMNEJHIH_00916	OGMHINHN_00111	HBFAJDBN_01346	GAMNPPEO_00014	HGODCMBH_01289	IFAIECJA_01060	IBAEMBCK_01356	DKACKIIG_01369	KDBBJBFG_01070	ADKJAIGB_00589
metK		S-adenosylmethionine synthase	24	24	1	116	3543				1160	1160	1160	ICEFEHNL_01324	KKKLEADB_00269	EGPPAKFB_00221	PGMHEJOG_00994	HHEDJHIJ_00286	DHKINCFA_00365	GFFPDLLM_01065	AFKOEFBB_01312	EDGCFBHF_01312	BIAGFMJD_00358	FHNALAFC_00360	JJMOAIAC_00924	JOECKIBA_00972	PIFNGKOP_00394	BMNEJHIH_00198	OGMHINHN_00184	HBFAJDBN_00730	GAMNPPEO_01026	HGODCMBH_00426	IFAIECJA_00501	IBAEMBCK_01014	DKACKIIG_01607	KDBBJBFG_00201	ADKJAIGB_01092
fumC		Fumarate hydratase class II	24	24	1	116	694				1391	1391	1391	ICEFEHNL_00865	KKKLEADB_01007	EGPPAKFB_00962	PGMHEJOG_01793	HHEDJHIJ_00930	DHKINCFA_00022	GFFPDLLM_01102	AFKOEFBB_00374	EDGCFBHF_00374	BIAGFMJD_00843	FHNALAFC_00257	JJMOAIAC_00454	JOECKIBA_00964	PIFNGKOP_00749	BMNEJHIH_00887	OGMHINHN_01394	HBFAJDBN_00264	GAMNPPEO_00912	HGODCMBH_01612	IFAIECJA_00203	IBAEMBCK_01397	DKACKIIG_01329	KDBBJBFG_01027	ADKJAIGB_00691
lapB		Lipopolysaccharide assembly protein B	24	24	1	116	2653				1052	1052	1052	ICEFEHNL_00670	KKKLEADB_01115	EGPPAKFB_01142	PGMHEJOG_01879	HHEDJHIJ_01082	DHKINCFA_01249	GFFPDLLM_00442	AFKOEFBB_00450	EDGCFBHF_00450	BIAGFMJD_00863	FHNALAFC_00818	JJMOAIAC_00056	JOECKIBA_01071	PIFNGKOP_00589	BMNEJHIH_01623	OGMHINHN_00393	HBFAJDBN_00597	GAMNPPEO_00978	HGODCMBH_00083	IFAIECJA_00708	IBAEMBCK_00494	DKACKIIG_00761	KDBBJBFG_00511	ADKJAIGB_00495
hemB		Delta-aminolevulinic acid dehydratase	24	24	1	116	2399				965	965	965	ICEFEHNL_01639	KKKLEADB_00784	EGPPAKFB_00754	PGMHEJOG_01590	HHEDJHIJ_00710	DHKINCFA_00856	GFFPDLLM_00191	AFKOEFBB_00600	EDGCFBHF_00600	BIAGFMJD_00901	FHNALAFC_01369	JJMOAIAC_01490	JOECKIBA_01041	PIFNGKOP_01544	BMNEJHIH_01235	OGMHINHN_01529	HBFAJDBN_01664	GAMNPPEO_00319	HGODCMBH_01129	IFAIECJA_00400	IBAEMBCK_01162	DKACKIIG_00453	KDBBJBFG_01328	ADKJAIGB_00096
fliM		Flagellar motor switch protein FliM	24	24	1	116	2148				1058	1058	1058	ICEFEHNL_01713	KKKLEADB_00920	EGPPAKFB_00878	PGMHEJOG_01740	HHEDJHIJ_00845	DHKINCFA_01417	GFFPDLLM_00214	AFKOEFBB_00742	EDGCFBHF_00742	BIAGFMJD_00529	FHNALAFC_00005	JJMOAIAC_01666	JOECKIBA_01694	PIFNGKOP_01108	BMNEJHIH_01790	OGMHINHN_01567	HBFAJDBN_01274	GAMNPPEO_00946	HGODCMBH_00992	IFAIECJA_01309	IBAEMBCK_01486	DKACKIIG_00593	KDBBJBFG_01184	ADKJAIGB_01163
leuB		3-isopropylmalate dehydrogenase	24	24	1	116	3554				1061	1061	1061	ICEFEHNL_01335	KKKLEADB_00280	EGPPAKFB_00232	PGMHEJOG_01006	HHEDJHIJ_00296	DHKINCFA_00377	GFFPDLLM_01077	AFKOEFBB_01324	EDGCFBHF_01324	BIAGFMJD_00208	FHNALAFC_01041	JJMOAIAC_00140	JOECKIBA_01325	PIFNGKOP_01492	BMNEJHIH_00209	OGMHINHN_00913	HBFAJDBN_01300	GAMNPPEO_01111	HGODCMBH_01006	IFAIECJA_00513	IBAEMBCK_01002	DKACKIIG_01619	KDBBJBFG_00190	ADKJAIGB_01081
pgbB		Plasminogen-binding protein PgbB	24	24	1	116	1114				1010	1010	1010	ICEFEHNL_00304	KKKLEADB_01530	EGPPAKFB_01352	PGMHEJOG_02132	HHEDJHIJ_01278	DHKINCFA_01554	GFFPDLLM_00068	AFKOEFBB_00079	EDGCFBHF_00079	BIAGFMJD_01261	FHNALAFC_00579	JJMOAIAC_00556	JOECKIBA_00259	PIFNGKOP_01350	BMNEJHIH_00955	OGMHINHN_00606	HBFAJDBN_01481	GAMNPPEO_00372	HGODCMBH_00712	IFAIECJA_01645	IBAEMBCK_01349	DKACKIIG_00353	KDBBJBFG_01426	ADKJAIGB_01643
frr		Ribosome-recycling factor	24	24	1	116	3559				560	560	560	ICEFEHNL_01340	KKKLEADB_00285	EGPPAKFB_00237	PGMHEJOG_01011	HHEDJHIJ_00301	DHKINCFA_00382	GFFPDLLM_01082	AFKOEFBB_01329	EDGCFBHF_01329	BIAGFMJD_00213	FHNALAFC_01036	JJMOAIAC_00145	JOECKIBA_01330	PIFNGKOP_01497	BMNEJHIH_00214	OGMHINHN_00908	HBFAJDBN_01305	GAMNPPEO_01116	HGODCMBH_01011	IFAIECJA_00518	IBAEMBCK_00997	DKACKIIG_01624	KDBBJBFG_00185	ADKJAIGB_01076
group_3425		hypothetical protein	24	24	1	116	3499				353	353	353	ICEFEHNL_01284	KKKLEADB_00232	EGPPAKFB_00184	PGMHEJOG_00945	HHEDJHIJ_00249	DHKINCFA_00329	GFFPDLLM_01029	AFKOEFBB_01268	EDGCFBHF_01268	BIAGFMJD_00396	FHNALAFC_00318	JJMOAIAC_00966	JOECKIBA_01014	PIFNGKOP_00436	BMNEJHIH_00155	OGMHINHN_00147	HBFAJDBN_00687	GAMNPPEO_01063	HGODCMBH_00388	IFAIECJA_00304	IBAEMBCK_01052	DKACKIIG_01571	KDBBJBFG_00238	ADKJAIGB_01579
ydfG		NADP-dependent 3-hydroxy acid dehydrogenase YdfG	24	24	1	116	3007				743	743	743	ICEFEHNL_00079	KKKLEADB_01341	EGPPAKFB_01270	PGMHEJOG_00431	HHEDJHIJ_01524	DHKINCFA_00688	GFFPDLLM_00880	AFKOEFBB_01700	EDGCFBHF_01700	BIAGFMJD_01525	FHNALAFC_01376	JJMOAIAC_01056	JOECKIBA_00815	PIFNGKOP_00256	BMNEJHIH_00093	OGMHINHN_01039	HBFAJDBN_00057	GAMNPPEO_00295	HGODCMBH_00318	IFAIECJA_00377	IBAEMBCK_00266	DKACKIIG_01141	KDBBJBFG_00836	ADKJAIGB_01295
group_3427		hypothetical protein	24	24	1	116	2337				1928	1928	1928	ICEFEHNL_01691	KKKLEADB_00843	EGPPAKFB_00803	PGMHEJOG_01641	HHEDJHIJ_00760	DHKINCFA_01511	GFFPDLLM_01467	AFKOEFBB_00651	EDGCFBHF_00651	BIAGFMJD_01006	FHNALAFC_01116	JJMOAIAC_01080	JOECKIBA_01646	PIFNGKOP_01161	BMNEJHIH_01782	OGMHINHN_00313	HBFAJDBN_00552	GAMNPPEO_01434	HGODCMBH_00926	IFAIECJA_00868	IBAEMBCK_01213	DKACKIIG_00505	KDBBJBFG_01277	ADKJAIGB_00147
appA		Oligopeptide-binding protein AppA	24	24	1	116	1133				1811	1811	1811	ICEFEHNL_00323	KKKLEADB_01549	EGPPAKFB_01371	PGMHEJOG_02151	HHEDJHIJ_01297	DHKINCFA_01573	GFFPDLLM_00087	AFKOEFBB_00098	EDGCFBHF_00098	BIAGFMJD_01242	FHNALAFC_00598	JJMOAIAC_00537	JOECKIBA_00240	PIFNGKOP_01331	BMNEJHIH_00936	OGMHINHN_00625	HBFAJDBN_01500	GAMNPPEO_00391	HGODCMBH_00693	IFAIECJA_00802	IBAEMBCK_01330	DKACKIIG_00334	KDBBJBFG_01445	ADKJAIGB_01624
fabG		3-oxoacyl-[acyl-carrier-protein] reductase FabG	24	24	1	116	3683				743	743	743	ICEFEHNL_01053	KKKLEADB_00443	EGPPAKFB_00466	PGMHEJOG_01180	HHEDJHIJ_00427	DHKINCFA_00590	GFFPDLLM_01405	AFKOEFBB_00781	EDGCFBHF_00781	BIAGFMJD_01076	FHNALAFC_00175	JJMOAIAC_00268	JOECKIBA_00141	PIFNGKOP_00166	BMNEJHIH_00758	OGMHINHN_01108	HBFAJDBN_00778	GAMNPPEO_00064	HGODCMBH_01062	IFAIECJA_01181	IBAEMBCK_00661	DKACKIIG_00097	KDBBJBFG_01693	ADKJAIGB_00432
hydA		Quinone-reactive Ni/Fe-hydrogenase small chain	24	24	1	116	598				1157	1157	1157	ICEFEHNL_00224	KKKLEADB_01164	EGPPAKFB_00333	PGMHEJOG_00262	HHEDJHIJ_01366	DHKINCFA_00946	GFFPDLLM_01498	AFKOEFBB_01559	EDGCFBHF_01559	BIAGFMJD_00008	FHNALAFC_00759	JJMOAIAC_01145	JOECKIBA_00390	PIFNGKOP_00461	BMNEJHIH_00807	OGMHINHN_00948	HBFAJDBN_00019	GAMNPPEO_00092	HGODCMBH_01243	IFAIECJA_00235	IBAEMBCK_00414	DKACKIIG_01283	KDBBJBFG_00981	ADKJAIGB_01229
yafV_1		Omega-amidase YafV	24	24	1	116	725				758	758	758	ICEFEHNL_00897	KKKLEADB_01036	EGPPAKFB_00991	PGMHEJOG_01822	HHEDJHIJ_00962	DHKINCFA_00051	GFFPDLLM_01131	AFKOEFBB_00404	EDGCFBHF_00404	BIAGFMJD_00814	FHNALAFC_00228	JJMOAIAC_00857	JOECKIBA_00935	PIFNGKOP_00778	BMNEJHIH_01515	OGMHINHN_01608	HBFAJDBN_00293	GAMNPPEO_01315	HGODCMBH_00539	IFAIECJA_00579	IBAEMBCK_01429	DKACKIIG_01300	KDBBJBFG_00998	ADKJAIGB_00720
pstA		Phosphate transport system permease protein PstA	24	24	1	116	2343				833	833	833	ICEFEHNL_01685	KKKLEADB_00837	EGPPAKFB_00797	PGMHEJOG_01635	HHEDJHIJ_00754	DHKINCFA_01517	GFFPDLLM_01461	AFKOEFBB_00645	EDGCFBHF_00645	BIAGFMJD_01012	FHNALAFC_01122	JJMOAIAC_01086	JOECKIBA_01398	PIFNGKOP_01167	BMNEJHIH_01776	OGMHINHN_00319	HBFAJDBN_00558	GAMNPPEO_01428	HGODCMBH_00920	IFAIECJA_00862	IBAEMBCK_01207	DKACKIIG_00499	KDBBJBFG_01282	ADKJAIGB_00141
group_3433		hypothetical protein	24	24	1	116	3002				557	557	557	ICEFEHNL_00084	KKKLEADB_01336	EGPPAKFB_01265	PGMHEJOG_00426	HHEDJHIJ_01529	DHKINCFA_00693	GFFPDLLM_00885	AFKOEFBB_01695	EDGCFBHF_01695	BIAGFMJD_01520	FHNALAFC_01498	JJMOAIAC_01051	JOECKIBA_00810	PIFNGKOP_00251	BMNEJHIH_00088	OGMHINHN_01034	HBFAJDBN_00052	GAMNPPEO_00290	HGODCMBH_00313	IFAIECJA_00382	IBAEMBCK_00271	DKACKIIG_01146	KDBBJBFG_00841	ADKJAIGB_01300
group_3434		hypothetical protein	24	24	1	116	978				341	341	341	ICEFEHNL_00391	KKKLEADB_00405	EGPPAKFB_00411	PGMHEJOG_01141	HHEDJHIJ_00394	DHKINCFA_01638	GFFPDLLM_01592	AFKOEFBB_01452	EDGCFBHF_01452	BIAGFMJD_00926	FHNALAFC_01488	JJMOAIAC_01645	JOECKIBA_01226	PIFNGKOP_00737	BMNEJHIH_01284	OGMHINHN_01440	HBFAJDBN_01385	GAMNPPEO_01349	HGODCMBH_00751	IFAIECJA_00259	IBAEMBCK_00871	DKACKIIG_00040	KDBBJBFG_00136	ADKJAIGB_00290
radA		DNA repair protein RadA	24	24	1	116	687				1340	1340	1340	ICEFEHNL_00860	KKKLEADB_01002	EGPPAKFB_00957	PGMHEJOG_01788	HHEDJHIJ_00925	DHKINCFA_00017	GFFPDLLM_01097	AFKOEFBB_00369	EDGCFBHF_00369	BIAGFMJD_00848	FHNALAFC_00262	JJMOAIAC_00459	JOECKIBA_00969	PIFNGKOP_00744	BMNEJHIH_00892	OGMHINHN_01389	HBFAJDBN_00259	GAMNPPEO_00907	HGODCMBH_01607	IFAIECJA_00198	IBAEMBCK_01392	DKACKIIG_01334	KDBBJBFG_01034	ADKJAIGB_00686
group_3436		NADH dehydrogenase-like protein	24	24	1	116	1418				1214	1214	1214	ICEFEHNL_01852	KKKLEADB_00647	EGPPAKFB_00617	PGMHEJOG_01331	HHEDJHIJ_00575	DHKINCFA_00269	GFFPDLLM_01261	AFKOEFBB_00925	EDGCFBHF_00925	BIAGFMJD_00301	FHNALAFC_01062	JJMOAIAC_01422	JOECKIBA_00029	PIFNGKOP_00955	BMNEJHIH_00625	OGMHINHN_00210	HBFAJDBN_01068	GAMNPPEO_00469	HGODCMBH_00262	IFAIECJA_00077	IBAEMBCK_00810	DKACKIIG_00242	KDBBJBFG_01545	ADKJAIGB_00949
dxs		1-deoxy-D-xylulose-5-phosphate synthase	24	24	1	116	2938				1868	1868	1868	ICEFEHNL_00138	KKKLEADB_01287	EGPPAKFB_01212	PGMHEJOG_00371	HHEDJHIJ_01579	DHKINCFA_00745	GFFPDLLM_00496	AFKOEFBB_01646	EDGCFBHF_01646	BIAGFMJD_01224	FHNALAFC_00034	JJMOAIAC_00999	JOECKIBA_01452	PIFNGKOP_00199	BMNEJHIH_01485	OGMHINHN_00556	HBFAJDBN_00984	GAMNPPEO_00814	HGODCMBH_01183	IFAIECJA_00103	IBAEMBCK_00323	DKACKIIG_01198	KDBBJBFG_00894	ADKJAIGB_01352
group_3438		hypothetical protein	24	24	1	116	1533				551	551	551	ICEFEHNL_01137	KKKLEADB_00360	EGPPAKFB_00314	PGMHEJOG_01092	HHEDJHIJ_00371	DHKINCFA_00456	GFFPDLLM_01618	AFKOEFBB_01412	EDGCFBHF_01412	BIAGFMJD_00285	FHNALAFC_00885	JJMOAIAC_00477	JOECKIBA_00315	PIFNGKOP_01260	BMNEJHIH_01500	OGMHINHN_00839	HBFAJDBN_00862	GAMNPPEO_00183	HGODCMBH_01155	IFAIECJA_00734	IBAEMBCK_00921	DKACKIIG_01704	KDBBJBFG_01786	ADKJAIGB_00998
trpS		Tryptophan--tRNA ligase	24	24	1	116	1678				1013	1013	1013	ICEFEHNL_01036	KKKLEADB_00460	EGPPAKFB_00483	PGMHEJOG_01197	HHEDJHIJ_00444	DHKINCFA_00573	GFFPDLLM_01388	AFKOEFBB_00798	EDGCFBHF_00798	BIAGFMJD_01093	FHNALAFC_00192	JJMOAIAC_00285	JOECKIBA_00124	PIFNGKOP_00149	BMNEJHIH_00741	OGMHINHN_01091	HBFAJDBN_00761	GAMNPPEO_00941	HGODCMBH_01079	IFAIECJA_01198	IBAEMBCK_00678	DKACKIIG_00114	KDBBJBFG_01676	ADKJAIGB_00415
group_3440		hypothetical protein	24	24	1	116	3061				674	674	674	ICEFEHNL_00026	KKKLEADB_01394	EGPPAKFB_01323	PGMHEJOG_00484	HHEDJHIJ_01471	DHKINCFA_00635	GFFPDLLM_00827	AFKOEFBB_01753	EDGCFBHF_01753	BIAGFMJD_01411	FHNALAFC_01241	JJMOAIAC_00597	JOECKIBA_00867	PIFNGKOP_00309	BMNEJHIH_01160	OGMHINHN_00996	HBFAJDBN_00110	GAMNPPEO_00616	HGODCMBH_01370	IFAIECJA_00612	IBAEMBCK_00213	DKACKIIG_01088	KDBBJBFG_00783	ADKJAIGB_01523
group_3441		hypothetical protein	24	24	1	116	1655				1103	1103	1103	ICEFEHNL_01014	KKKLEADB_00480	EGPPAKFB_00502	PGMHEJOG_01219	HHEDJHIJ_00465	DHKINCFA_00553	GFFPDLLM_01367	AFKOEFBB_00818	EDGCFBHF_00818	BIAGFMJD_01113	FHNALAFC_00214	JJMOAIAC_00306	JOECKIBA_00103	PIFNGKOP_00128	BMNEJHIH_00721	OGMHINHN_01071	HBFAJDBN_00740	GAMNPPEO_00921	HGODCMBH_01099	IFAIECJA_01218	IBAEMBCK_00700	DKACKIIG_00134	KDBBJBFG_01604	ADKJAIGB_00393
cusR		Transcriptional regulatory protein CusR	24	24	1	116	2831				671	671	671	ICEFEHNL_01415	KKKLEADB_01744	EGPPAKFB_01637	PGMHEJOG_00653	HHEDJHIJ_01743	DHKINCFA_01019	GFFPDLLM_00676	AFKOEFBB_01900	EDGCFBHF_01900	BIAGFMJD_01358	FHNALAFC_00124	JJMOAIAC_00658	JOECKIBA_00520	PIFNGKOP_00818	BMNEJHIH_00023	OGMHINHN_00695	HBFAJDBN_00330	GAMNPPEO_00770	HGODCMBH_01622	IFAIECJA_01485	IBAEMBCK_00062	DKACKIIG_00938	KDBBJBFG_00629	ADKJAIGB_00773
ppk2		Polyphosphate:ADP/GDP phosphotransferase	24	24	1	116	1453				869	869	869	ICEFEHNL_01819	KKKLEADB_00616	EGPPAKFB_00585	PGMHEJOG_01299	HHEDJHIJ_00544	DHKINCFA_00238	GFFPDLLM_01230	AFKOEFBB_00894	EDGCFBHF_00894	BIAGFMJD_00332	FHNALAFC_00542	JJMOAIAC_00786	JOECKIBA_00061	PIFNGKOP_00987	BMNEJHIH_00656	OGMHINHN_00241	HBFAJDBN_01038	GAMNPPEO_00502	HGODCMBH_00231	IFAIECJA_00046	IBAEMBCK_00777	DKACKIIG_00211	KDBBJBFG_01576	ADKJAIGB_00915
group_3444		hypothetical protein	24	24	1	116	1119				659	659	659	ICEFEHNL_00309	KKKLEADB_01535	EGPPAKFB_01357	PGMHEJOG_02137	HHEDJHIJ_01283	DHKINCFA_01559	GFFPDLLM_00073	AFKOEFBB_00084	EDGCFBHF_00084	BIAGFMJD_01256	FHNALAFC_00584	JJMOAIAC_00551	JOECKIBA_00254	PIFNGKOP_01345	BMNEJHIH_00950	OGMHINHN_00611	HBFAJDBN_01486	GAMNPPEO_00377	HGODCMBH_00707	IFAIECJA_01650	IBAEMBCK_01344	DKACKIIG_00348	KDBBJBFG_01431	ADKJAIGB_01638
mqo		Malate:quinone oxidoreductase	24	24	1	116	2661				1355	1355	1355	ICEFEHNL_00678	KKKLEADB_01123	EGPPAKFB_01150	PGMHEJOG_01887	HHEDJHIJ_01074	DHKINCFA_01241	GFFPDLLM_00450	AFKOEFBB_00458	EDGCFBHF_00458	BIAGFMJD_00872	FHNALAFC_00810	JJMOAIAC_00064	JOECKIBA_01079	PIFNGKOP_00581	BMNEJHIH_00033	OGMHINHN_00385	HBFAJDBN_00605	GAMNPPEO_00986	HGODCMBH_00091	IFAIECJA_00700	IBAEMBCK_00486	DKACKIIG_00769	KDBBJBFG_00519	ADKJAIGB_00487
ung		Uracil-DNA glycosylase	24	24	1	116	3145				695	695	695	ICEFEHNL_01494	KKKLEADB_01669	EGPPAKFB_01512	PGMHEJOG_00577	HHEDJHIJ_01668	DHKINCFA_01093	GFFPDLLM_00750	AFKOEFBB_01825	EDGCFBHF_01825	BIAGFMJD_01375	FHNALAFC_00428	JJMOAIAC_00366	JOECKIBA_00446	PIFNGKOP_00892	BMNEJHIH_01025	OGMHINHN_00771	HBFAJDBN_00404	GAMNPPEO_00707	HGODCMBH_00134	IFAIECJA_00900	IBAEMBCK_00137	DKACKIIG_01011	KDBBJBFG_00704	ADKJAIGB_00847
rplO		50S ribosomal protein L15	24	24	1	116	1754				401	401	401	ICEFEHNL_01564	KKKLEADB_00709	EGPPAKFB_00679	PGMHEJOG_01517	HHEDJHIJ_00639	DHKINCFA_00781	GFFPDLLM_01795	AFKOEFBB_00528	EDGCFBHF_00528	BIAGFMJD_01269	FHNALAFC_01782	JJMOAIAC_01589	JOECKIBA_00559	PIFNGKOP_01738	BMNEJHIH_01542	OGMHINHN_00524	HBFAJDBN_01590	GAMNPPEO_00847	HGODCMBH_00834	IFAIECJA_01301	IBAEMBCK_01088	DKACKIIG_00378	KDBBJBFG_01401	ADKJAIGB_00021
glnH		ABC transporter glutamine-binding protein GlnH	24	24	1	116	2630				821	821	821	ICEFEHNL_00648	KKKLEADB_01093	EGPPAKFB_01120	PGMHEJOG_01854	HHEDJHIJ_01104	DHKINCFA_01271	GFFPDLLM_00420	AFKOEFBB_00427	EDGCFBHF_00427	BIAGFMJD_01134	FHNALAFC_01388	JJMOAIAC_00034	JOECKIBA_01049	PIFNGKOP_00611	BMNEJHIH_01684	OGMHINHN_00415	HBFAJDBN_00520	GAMNPPEO_01581	HGODCMBH_00061	IFAIECJA_01379	IBAEMBCK_00516	DKACKIIG_00739	KDBBJBFG_00489	ADKJAIGB_00517
rplP		50S ribosomal protein L16	24	24	1	116	1743				425	425	425	ICEFEHNL_01553	KKKLEADB_00698	EGPPAKFB_00668	PGMHEJOG_01506	HHEDJHIJ_00628	DHKINCFA_00770	GFFPDLLM_01806	AFKOEFBB_00517	EDGCFBHF_00517	BIAGFMJD_00192	FHNALAFC_01793	JJMOAIAC_01600	JOECKIBA_00548	PIFNGKOP_01749	BMNEJHIH_01553	OGMHINHN_00535	HBFAJDBN_01579	GAMNPPEO_00836	HGODCMBH_00823	IFAIECJA_01150	IBAEMBCK_01077	DKACKIIG_00367	KDBBJBFG_01412	ADKJAIGB_00010
ppc		Phosphoenolpyruvate carboxylase	24	24	1	116	2126				2651	2651	2651	ICEFEHNL_00725	KKKLEADB_00123	EGPPAKFB_00076	PGMHEJOG_00840	HHEDJHIJ_00139	DHKINCFA_00543	GFFPDLLM_00500	AFKOEFBB_01146	EDGCFBHF_01146	BIAGFMJD_01472	FHNALAFC_01495	JJMOAIAC_01526	JOECKIBA_01626	PIFNGKOP_01815	BMNEJHIH_00256	OGMHINHN_01311	HBFAJDBN_00661	GAMNPPEO_00589	HGODCMBH_00974	IFAIECJA_01110	IBAEMBCK_01695	DKACKIIG_01464	KDBBJBFG_01166	ADKJAIGB_00337
acnB		Aconitate hydratase B	24	24	1	116	2764				2549	2549	2549	ICEFEHNL_01362	KKKLEADB_01803	EGPPAKFB_01686	PGMHEJOG_00708	HHEDJHIJ_01798	DHKINCFA_00960	GFFPDLLM_00627	AFKOEFBB_01956	EDGCFBHF_01956	BIAGFMJD_01557	FHNALAFC_01718	JJMOAIAC_01396	JOECKIBA_01249	PIFNGKOP_00028	BMNEJHIH_00443	OGMHINHN_00194	HBFAJDBN_00500	GAMNPPEO_01668	HGODCMBH_01463	IFAIECJA_01721	IBAEMBCK_00012	DKACKIIG_00829	KDBBJBFG_00577	ADKJAIGB_01190
asd		Aspartate-semialdehyde dehydrogenase	24	24	1	116	2771				1025	1025	1025	ICEFEHNL_01369	KKKLEADB_01797	EGPPAKFB_01680	PGMHEJOG_00702	HHEDJHIJ_01792	DHKINCFA_00967	GFFPDLLM_00634	AFKOEFBB_01949	EDGCFBHF_01949	BIAGFMJD_00970	FHNALAFC_01712	JJMOAIAC_01390	JOECKIBA_01255	PIFNGKOP_00022	BMNEJHIH_00449	OGMHINHN_00019	HBFAJDBN_00494	GAMNPPEO_01449	HGODCMBH_01470	IFAIECJA_01715	IBAEMBCK_00019	DKACKIIG_00835	KDBBJBFG_00584	ADKJAIGB_01196
nuoI		NADH-quinone oxidoreductase subunit I	24	24	1	116	3053				614	614	614	ICEFEHNL_00033	KKKLEADB_01387	EGPPAKFB_01316	PGMHEJOG_00477	HHEDJHIJ_01478	DHKINCFA_00642	GFFPDLLM_00834	AFKOEFBB_01746	EDGCFBHF_01746	BIAGFMJD_01418	FHNALAFC_01234	JJMOAIAC_00604	JOECKIBA_00860	PIFNGKOP_00302	BMNEJHIH_01167	OGMHINHN_00989	HBFAJDBN_00103	GAMNPPEO_00623	HGODCMBH_01419	IFAIECJA_00619	IBAEMBCK_00220	DKACKIIG_01095	KDBBJBFG_00790	ADKJAIGB_01516
trmD		tRNA (guanine-N(1)-)-methyltransferase	24	24	1	116	1145				704	704	704	ICEFEHNL_00335	KKKLEADB_01561	EGPPAKFB_01383	PGMHEJOG_02163	HHEDJHIJ_01309	DHKINCFA_01585	GFFPDLLM_00099	AFKOEFBB_00110	EDGCFBHF_00110	BIAGFMJD_00478	FHNALAFC_00610	JJMOAIAC_01251	JOECKIBA_00228	PIFNGKOP_01319	BMNEJHIH_00358	OGMHINHN_00637	HBFAJDBN_01512	GAMNPPEO_00403	HGODCMBH_00681	IFAIECJA_00790	IBAEMBCK_01318	DKACKIIG_00322	KDBBJBFG_01457	ADKJAIGB_01612
lepA_2		Elongation factor 4	24	24	1	116	2780				1802	1802	1802	ICEFEHNL_01377	KKKLEADB_01789	EGPPAKFB_01672	PGMHEJOG_00694	HHEDJHIJ_01784	DHKINCFA_00975	GFFPDLLM_00642	AFKOEFBB_01941	EDGCFBHF_01941	BIAGFMJD_00978	FHNALAFC_01704	JJMOAIAC_01382	JOECKIBA_01263	PIFNGKOP_00014	BMNEJHIH_00457	OGMHINHN_00011	HBFAJDBN_00486	GAMNPPEO_01441	HGODCMBH_01478	IFAIECJA_01707	IBAEMBCK_00027	DKACKIIG_00843	KDBBJBFG_00592	ADKJAIGB_01204
rplQ		50S ribosomal protein L17	24	24	1	116	1763				350	350	350	ICEFEHNL_01573	KKKLEADB_00718	EGPPAKFB_00688	PGMHEJOG_01526	HHEDJHIJ_00648	DHKINCFA_00790	GFFPDLLM_01786	AFKOEFBB_00537	EDGCFBHF_00537	BIAGFMJD_01278	FHNALAFC_00049	JJMOAIAC_01580	JOECKIBA_00568	PIFNGKOP_01729	BMNEJHIH_00303	OGMHINHN_00515	HBFAJDBN_01599	GAMNPPEO_00856	HGODCMBH_00843	IFAIECJA_01292	IBAEMBCK_01097	DKACKIIG_00387	KDBBJBFG_01392	ADKJAIGB_00030
ffh		Signal recognition particle protein	24	24	1	116	1141				1340	1340	1340	ICEFEHNL_00331	KKKLEADB_01557	EGPPAKFB_01379	PGMHEJOG_02159	HHEDJHIJ_01305	DHKINCFA_01581	GFFPDLLM_00095	AFKOEFBB_00106	EDGCFBHF_00106	BIAGFMJD_00482	FHNALAFC_00606	JJMOAIAC_01255	JOECKIBA_00232	PIFNGKOP_01323	BMNEJHIH_00362	OGMHINHN_00633	HBFAJDBN_01508	GAMNPPEO_00399	HGODCMBH_00685	IFAIECJA_00794	IBAEMBCK_01322	DKACKIIG_00326	KDBBJBFG_01453	ADKJAIGB_01616
selU		tRNA 2-selenouridine synthase	24	24	1	116	2487				1007	1007	1007	ICEFEHNL_00521	KKKLEADB_01520	EGPPAKFB_01001	PGMHEJOG_02120	HHEDJHIJ_01226	DHKINCFA_01395	GFFPDLLM_00296	AFKOEFBB_00303	EDGCFBHF_00303	BIAGFMJD_01480	FHNALAFC_00895	JJMOAIAC_00739	JOECKIBA_01842	PIFNGKOP_01197	BMNEJHIH_01115	OGMHINHN_01381	HBFAJDBN_00669	GAMNPPEO_01484	HGODCMBH_01266	IFAIECJA_01434	IBAEMBCK_00635	DKACKIIG_00616	KDBBJBFG_00368	ADKJAIGB_01699
thrB		Homoserine kinase	24	24	1	116	664				893	893	893	ICEFEHNL_00834	KKKLEADB_00977	EGPPAKFB_00935	PGMHEJOG_00223	HHEDJHIJ_00904	DHKINCFA_01166	GFFPDLLM_01197	AFKOEFBB_00347	EDGCFBHF_00347	BIAGFMJD_00585	FHNALAFC_00719	JJMOAIAC_01463	JOECKIBA_01306	PIFNGKOP_00371	BMNEJHIH_00384	OGMHINHN_00124	HBFAJDBN_01358	GAMNPPEO_00027	HGODCMBH_01301	IFAIECJA_01073	IBAEMBCK_01369	DKACKIIG_01357	KDBBJBFG_01057	ADKJAIGB_00602
porC		Pyruvate synthase subunit PorC	24	24	1	116	2116				560	560	560	ICEFEHNL_00731	KKKLEADB_00117	EGPPAKFB_00070	PGMHEJOG_00833	HHEDJHIJ_00133	DHKINCFA_00537	GFFPDLLM_00507	AFKOEFBB_01140	EDGCFBHF_01140	BIAGFMJD_01466	FHNALAFC_00654	JJMOAIAC_01191	JOECKIBA_00897	PIFNGKOP_01360	BMNEJHIH_00262	OGMHINHN_01317	HBFAJDBN_00654	GAMNPPEO_00583	HGODCMBH_00968	IFAIECJA_01103	IBAEMBCK_01689	DKACKIIG_01458	KDBBJBFG_01159	ADKJAIGB_00331
flhB_1		Flagellar biosynthetic protein FlhB	24	24	1	116	1651				1064	1064	1064	ICEFEHNL_01009	KKKLEADB_00485	EGPPAKFB_00507	PGMHEJOG_01224	HHEDJHIJ_00470	DHKINCFA_00548	GFFPDLLM_01362	AFKOEFBB_00823	EDGCFBHF_00823	BIAGFMJD_01118	FHNALAFC_00219	JJMOAIAC_00311	JOECKIBA_00098	PIFNGKOP_00123	BMNEJHIH_00716	OGMHINHN_01066	HBFAJDBN_00735	GAMNPPEO_00916	HGODCMBH_01104	IFAIECJA_01223	IBAEMBCK_00705	DKACKIIG_00139	KDBBJBFG_01609	ADKJAIGB_00388
glnQ		Glutamine transport ATP-binding protein GlnQ	24	24	1	116	2629				752	752	752	ICEFEHNL_00647	KKKLEADB_01092	EGPPAKFB_01119	PGMHEJOG_01853	HHEDJHIJ_01105	DHKINCFA_01272	GFFPDLLM_00419	AFKOEFBB_00426	EDGCFBHF_00426	BIAGFMJD_01133	FHNALAFC_01389	JJMOAIAC_01140	JOECKIBA_01715	PIFNGKOP_00612	BMNEJHIH_01685	OGMHINHN_00416	HBFAJDBN_00519	GAMNPPEO_01582	HGODCMBH_00060	IFAIECJA_01378	IBAEMBCK_00517	DKACKIIG_00738	KDBBJBFG_00488	ADKJAIGB_00518
group_3463		hypothetical protein	24	24	1	116	2509				1583	1583	1583	ICEFEHNL_00543	KKKLEADB_01499	EGPPAKFB_01023	PGMHEJOG_02098	HHEDJHIJ_01204	DHKINCFA_01373	GFFPDLLM_00318	AFKOEFBB_00283	EDGCFBHF_00283	BIAGFMJD_00613	FHNALAFC_01764	JJMOAIAC_00191	JOECKIBA_01555	PIFNGKOP_00706	BMNEJHIH_01094	OGMHINHN_01210	HBFAJDBN_01256	GAMNPPEO_01284	HGODCMBH_00441	IFAIECJA_00015	IBAEMBCK_00613	DKACKIIG_00638	KDBBJBFG_00390	ADKJAIGB_01417
group_3464		hypothetical protein	24	24	1	116	2229				485	485	485	ICEFEHNL_01759	KKKLEADB_00879	EGPPAKFB_00825	PGMHEJOG_01697	HHEDJHIJ_00804	DHKINCFA_01458	GFFPDLLM_00273	AFKOEFBB_00706	EDGCFBHF_00706	BIAGFMJD_01194	FHNALAFC_01165	JJMOAIAC_01288	JOECKIBA_00771	PIFNGKOP_01048	BMNEJHIH_00853	OGMHINHN_01259	HBFAJDBN_00454	GAMNPPEO_00552	HGODCMBH_00782	IFAIECJA_01534	IBAEMBCK_01523	DKACKIIG_00553	KDBBJBFG_01225	ADKJAIGB_00221
dnaE		DNA polymerase III subunit alpha	24	24	1	116	3159				3518	3518	3518	ICEFEHNL_01480	KKKLEADB_01683	EGPPAKFB_01526	PGMHEJOG_00591	HHEDJHIJ_01682	DHKINCFA_01079	GFFPDLLM_00736	AFKOEFBB_01839	EDGCFBHF_01839	BIAGFMJD_00027	FHNALAFC_00995	JJMOAIAC_00380	JOECKIBA_00460	PIFNGKOP_00878	BMNEJHIH_01011	OGMHINHN_00757	HBFAJDBN_00390	GAMNPPEO_00721	HGODCMBH_01141	IFAIECJA_00886	IBAEMBCK_00123	DKACKIIG_00997	KDBBJBFG_00690	ADKJAIGB_00833
group_3466		hypothetical protein	24	24	1	116	2520				815	815	815	ICEFEHNL_00553	KKKLEADB_01490	EGPPAKFB_01032	PGMHEJOG_02089	HHEDJHIJ_01194	DHKINCFA_01364	GFFPDLLM_00327	AFKOEFBB_00274	EDGCFBHF_00274	BIAGFMJD_00623	FHNALAFC_01755	JJMOAIAC_00200	JOECKIBA_01546	PIFNGKOP_00697	BMNEJHIH_01085	OGMHINHN_01200	HBFAJDBN_01265	GAMNPPEO_01293	HGODCMBH_00451	IFAIECJA_00024	IBAEMBCK_00604	DKACKIIG_00647	KDBBJBFG_00401	ADKJAIGB_01426
group_3467		hypothetical protein	24	24	1	116	2633				950	950	950	ICEFEHNL_00651	KKKLEADB_01096	EGPPAKFB_01123	PGMHEJOG_01857	HHEDJHIJ_01101	DHKINCFA_01268	GFFPDLLM_00423	AFKOEFBB_00430	EDGCFBHF_00430	BIAGFMJD_01137	FHNALAFC_01385	JJMOAIAC_00037	JOECKIBA_01052	PIFNGKOP_00608	BMNEJHIH_01324	OGMHINHN_00412	HBFAJDBN_00523	GAMNPPEO_01578	HGODCMBH_00064	IFAIECJA_01382	IBAEMBCK_00513	DKACKIIG_00742	KDBBJBFG_00492	ADKJAIGB_00514
group_3468		hypothetical protein	24	24	1	116	1413				602	602	602	ICEFEHNL_01857	KKKLEADB_00652	EGPPAKFB_00622	PGMHEJOG_01336	HHEDJHIJ_00580	DHKINCFA_00274	GFFPDLLM_01266	AFKOEFBB_00930	EDGCFBHF_00930	BIAGFMJD_01361	FHNALAFC_01057	JJMOAIAC_01417	JOECKIBA_00024	PIFNGKOP_00950	BMNEJHIH_00620	OGMHINHN_00205	HBFAJDBN_01073	GAMNPPEO_00464	HGODCMBH_00267	IFAIECJA_00082	IBAEMBCK_00815	DKACKIIG_00247	KDBBJBFG_01540	ADKJAIGB_00954
group_3469		Soluble hydrogenase 42 kDa subunit	24	24	1	116	697				1124	1127	1124	ICEFEHNL_00868	KKKLEADB_01010	EGPPAKFB_00965	PGMHEJOG_01796	HHEDJHIJ_00933	DHKINCFA_00025	GFFPDLLM_01105	AFKOEFBB_00377	EDGCFBHF_00377	BIAGFMJD_00840	FHNALAFC_00254	JJMOAIAC_00451	JOECKIBA_00961	PIFNGKOP_00752	BMNEJHIH_00884	OGMHINHN_01397	HBFAJDBN_00267	GAMNPPEO_01344	HGODCMBH_00372	IFAIECJA_00206	IBAEMBCK_01400	DKACKIIG_01326	KDBBJBFG_01024	ADKJAIGB_00694
artQ		Arginine transport system permease protein ArtQ	24	24	1	116	2176				713	713	713	ICEFEHNL_01728	KKKLEADB_00908	EGPPAKFB_00849	PGMHEJOG_01723	HHEDJHIJ_00831	DHKINCFA_01433	GFFPDLLM_00250	AFKOEFBB_00730	EDGCFBHF_00730	BIAGFMJD_01583	FHNALAFC_01526	JJMOAIAC_01310	JOECKIBA_00793	PIFNGKOP_01026	BMNEJHIH_00586	OGMHINHN_01677	HBFAJDBN_00478	GAMNPPEO_00528	HGODCMBH_00811	IFAIECJA_01505	IBAEMBCK_01499	DKACKIIG_00577	KDBBJBFG_01199	ADKJAIGB_01150
bpt		Aspartate/glutamate leucyltransferase	24	24	1	116	2357				734	734	734	ICEFEHNL_01676	KKKLEADB_00828	EGPPAKFB_00788	PGMHEJOG_01626	HHEDJHIJ_00745	DHKINCFA_01528	GFFPDLLM_01451	AFKOEFBB_00635	EDGCFBHF_00635	BIAGFMJD_01021	FHNALAFC_01131	JJMOAIAC_01095	JOECKIBA_01389	PIFNGKOP_01176	BMNEJHIH_01767	OGMHINHN_00328	HBFAJDBN_00567	GAMNPPEO_01418	HGODCMBH_00911	IFAIECJA_00853	IBAEMBCK_01198	DKACKIIG_00488	KDBBJBFG_01291	ADKJAIGB_00131
mnmE		tRNA modification GTPase MnmE	24	24	1	116	2982				1409	1409	1409	ICEFEHNL_00104	KKKLEADB_01317	EGPPAKFB_01246	PGMHEJOG_00406	HHEDJHIJ_01547	DHKINCFA_00711	GFFPDLLM_00905	AFKOEFBB_01678	EDGCFBHF_01678	BIAGFMJD_01158	FHNALAFC_01517	JJMOAIAC_01032	JOECKIBA_01377	PIFNGKOP_00232	BMNEJHIH_01603	OGMHINHN_00597	HBFAJDBN_00033	GAMNPPEO_00270	HGODCMBH_00294	IFAIECJA_00351	IBAEMBCK_00290	DKACKIIG_01164	KDBBJBFG_00860	ADKJAIGB_01318
group_3473		hypothetical protein	24	24	1	116	3064				887	887	887	ICEFEHNL_00023	KKKLEADB_01397	EGPPAKFB_01326	PGMHEJOG_00487	HHEDJHIJ_01468	DHKINCFA_00632	GFFPDLLM_00824	AFKOEFBB_01756	EDGCFBHF_01756	BIAGFMJD_01408	FHNALAFC_01244	JJMOAIAC_00594	JOECKIBA_00870	PIFNGKOP_00312	BMNEJHIH_01157	OGMHINHN_00999	HBFAJDBN_00113	GAMNPPEO_00613	HGODCMBH_01367	IFAIECJA_00609	IBAEMBCK_00210	DKACKIIG_01085	KDBBJBFG_00780	ADKJAIGB_01526
group_3474		hypothetical protein	24	24	1	116	3266				1058	1058	1058	ICEFEHNL_01177	KKKLEADB_00148	EGPPAKFB_00102	PGMHEJOG_00868	HHEDJHIJ_00165	DHKINCFA_00091	GFFPDLLM_00956	AFKOEFBB_01175	EDGCFBHF_01175	BIAGFMJD_00756	FHNALAFC_00481	JJMOAIAC_00094	JOECKIBA_00680	PIFNGKOP_00064	BMNEJHIH_00412	OGMHINHN_00079	HBFAJDBN_00898	GAMNPPEO_00346	HGODCMBH_00606	IFAIECJA_01677	IBAEMBCK_01603	DKACKIIG_01490	KDBBJBFG_00337	ADKJAIGB_00661
dnaJ		Chaperone protein DnaJ	24	24	1	116	1130				1109	1109	1109	ICEFEHNL_00320	KKKLEADB_01546	EGPPAKFB_01368	PGMHEJOG_02148	HHEDJHIJ_01294	DHKINCFA_01570	GFFPDLLM_00084	AFKOEFBB_00095	EDGCFBHF_00095	BIAGFMJD_01245	FHNALAFC_00595	JJMOAIAC_00540	JOECKIBA_00243	PIFNGKOP_01334	BMNEJHIH_00939	OGMHINHN_00622	HBFAJDBN_01497	GAMNPPEO_00388	HGODCMBH_00696	IFAIECJA_00805	IBAEMBCK_01333	DKACKIIG_00337	KDBBJBFG_01442	ADKJAIGB_01627
lysU		Lysine--tRNA ligase, heat inducible	24	24	1	116	3096				1493	1493	1493	ICEFEHNL_01540	KKKLEADB_01623	EGPPAKFB_01470	PGMHEJOG_00530	HHEDJHIJ_01622	DHKINCFA_01140	GFFPDLLM_00796	AFKOEFBB_01782	EDGCFBHF_01782	BIAGFMJD_01622	FHNALAFC_00382	JJMOAIAC_00320	JOECKIBA_00400	PIFNGKOP_00938	BMNEJHIH_01369	OGMHINHN_01465	HBFAJDBN_01698	GAMNPPEO_00660	HGODCMBH_01338	IFAIECJA_01006	IBAEMBCK_00183	DKACKIIG_01058	KDBBJBFG_00753	ADKJAIGB_00894
group_3477		hypothetical protein	24	24	1	116	3678				962	962	962	ICEFEHNL_01058	KKKLEADB_00438	EGPPAKFB_00461	PGMHEJOG_01175	HHEDJHIJ_00422	DHKINCFA_00595	GFFPDLLM_01410	AFKOEFBB_00776	EDGCFBHF_00776	BIAGFMJD_01071	FHNALAFC_00170	JJMOAIAC_00263	JOECKIBA_00146	PIFNGKOP_00171	BMNEJHIH_00763	OGMHINHN_01113	HBFAJDBN_00783	GAMNPPEO_00069	HGODCMBH_01057	IFAIECJA_01176	IBAEMBCK_00656	DKACKIIG_00092	KDBBJBFG_01698	ADKJAIGB_00437
group_3478		hypothetical protein	24	24	1	116	2232				1325	1325	1325	ICEFEHNL_01762	KKKLEADB_00876	EGPPAKFB_00822	PGMHEJOG_01694	HHEDJHIJ_00801	DHKINCFA_01461	GFFPDLLM_00276	AFKOEFBB_00703	EDGCFBHF_00703	BIAGFMJD_01191	FHNALAFC_01162	JJMOAIAC_01285	JOECKIBA_00768	PIFNGKOP_01051	BMNEJHIH_00856	OGMHINHN_01256	HBFAJDBN_00451	GAMNPPEO_00555	HGODCMBH_00779	IFAIECJA_01537	IBAEMBCK_01526	DKACKIIG_00550	KDBBJBFG_01228	ADKJAIGB_00224
group_3479		hypothetical protein	24	24	1	116	2983				701	701	701	ICEFEHNL_00103	KKKLEADB_01318	EGPPAKFB_01247	PGMHEJOG_00407	HHEDJHIJ_01546	DHKINCFA_00710	GFFPDLLM_00904	AFKOEFBB_01679	EDGCFBHF_01679	BIAGFMJD_01157	FHNALAFC_01516	JJMOAIAC_01033	JOECKIBA_01378	PIFNGKOP_00233	BMNEJHIH_01604	OGMHINHN_00596	HBFAJDBN_00034	GAMNPPEO_00271	HGODCMBH_00295	IFAIECJA_00350	IBAEMBCK_00289	DKACKIIG_01163	KDBBJBFG_00859	ADKJAIGB_01317
polA		DNA polymerase I	24	24	1	116	1138				2687	2687	2687	ICEFEHNL_00328	KKKLEADB_01554	EGPPAKFB_01376	PGMHEJOG_02156	HHEDJHIJ_01302	DHKINCFA_01578	GFFPDLLM_00092	AFKOEFBB_00103	EDGCFBHF_00103	BIAGFMJD_01237	FHNALAFC_00603	JJMOAIAC_00532	JOECKIBA_00235	PIFNGKOP_01326	BMNEJHIH_00931	OGMHINHN_00630	HBFAJDBN_01505	GAMNPPEO_00396	HGODCMBH_00688	IFAIECJA_00797	IBAEMBCK_01325	DKACKIIG_00329	KDBBJBFG_01450	ADKJAIGB_01619
ppsA		Phosphoenolpyruvate synthase	24	24	1	116	2670				2423	2423	2423	ICEFEHNL_00687	KKKLEADB_01132	EGPPAKFB_01159	PGMHEJOG_01896	HHEDJHIJ_01065	DHKINCFA_01232	GFFPDLLM_00459	AFKOEFBB_00467	EDGCFBHF_00467	BIAGFMJD_01051	FHNALAFC_00497	JJMOAIAC_01327	JOECKIBA_01088	PIFNGKOP_00572	BMNEJHIH_00042	OGMHINHN_00376	HBFAJDBN_00614	GAMNPPEO_00994	HGODCMBH_00641	IFAIECJA_00679	IBAEMBCK_00477	DKACKIIG_00778	KDBBJBFG_00528	ADKJAIGB_00478
uppS		Isoprenyl transferase	24	24	1	116	1627				674	674	674	ICEFEHNL_00990	KKKLEADB_00505	EGPPAKFB_00526	PGMHEJOG_01243	HHEDJHIJ_00490	DHKINCFA_00190	GFFPDLLM_01346	AFKOEFBB_00843	EDGCFBHF_00843	BIAGFMJD_00166	FHNALAFC_00683	JJMOAIAC_00696	JOECKIBA_00176	PIFNGKOP_01085	BMNEJHIH_00132	OGMHINHN_00294	HBFAJDBN_00938	GAMNPPEO_01242	HGODCMBH_00177	IFAIECJA_01239	IBAEMBCK_00723	DKACKIIG_00158	KDBBJBFG_01629	ADKJAIGB_00372
atpF_1		ATP synthase subunit b	24	24	1	116	2871				425	425	425	ICEFEHNL_01456	KKKLEADB_01704	EGPPAKFB_01597	PGMHEJOG_00611	HHEDJHIJ_01702	DHKINCFA_01059	GFFPDLLM_00716	AFKOEFBB_01859	EDGCFBHF_01859	BIAGFMJD_00047	FHNALAFC_01015	JJMOAIAC_00400	JOECKIBA_00480	PIFNGKOP_00858	BMNEJHIH_00512	OGMHINHN_00737	HBFAJDBN_00370	GAMNPPEO_00729	HGODCMBH_00013	IFAIECJA_01018	IBAEMBCK_00102	DKACKIIG_00978	KDBBJBFG_00670	ADKJAIGB_00813
rpsG		30S ribosomal protein S7	24	24	1	116	3268				467	467	467	ICEFEHNL_01179	KKKLEADB_00150	EGPPAKFB_00104	PGMHEJOG_00870	HHEDJHIJ_00167	DHKINCFA_00093	GFFPDLLM_00958	AFKOEFBB_01177	EDGCFBHF_01177	BIAGFMJD_00754	FHNALAFC_00479	JJMOAIAC_00096	JOECKIBA_00678	PIFNGKOP_00066	BMNEJHIH_00410	OGMHINHN_00077	HBFAJDBN_00896	GAMNPPEO_00348	HGODCMBH_00604	IFAIECJA_01675	IBAEMBCK_01601	DKACKIIG_01492	KDBBJBFG_00335	ADKJAIGB_00659
[truncated: 3,552 more rows]
