# Supplementary material for: Comparative genomics of Helicobacter pullorum from different countries
Source: Gut Pathog. 2020 Dec 10;12:56. doi: 10.1186/s13099-020-00394-1 (PMC7727170; doi:10.1186/s13099-020-00394-1)
Supplement: Supplementary file 2 — Additional file 2. Distribution of gene presence and absence in three groups. [file 13099_2020_394_MOESM2_ESM.xlsx]

## Sheet: Specific genes
	Contents	chicken_meat	Human	functions
group_1008	0	0	0	hypothetical protein
murG	0	0	0	UDP-N-acetylglucosamine--N-acetylmuramyl-(pentapeptide) pyrophosphoryl-undecaprenol N-acetylglucosamine transferase
hemN_1	0	0	0	Oxygen-independent coproporphyrinogen III oxidase
group_1066	0	0	0	hypothetical protein
group_1067	0	0	0	hypothetical protein
fliW	0	0	0	Flagellar assembly factor FliW
group_1069	0	0	0	hypothetical protein
pepA	0	0	0	Cytosol aminopeptidase
metH	0	0	0	Methionine synthase
truA	0	0	0	tRNA pseudouridine synthase A
group_1074	0	0	0	hypothetical protein
group_1075	0	0	0	hypothetical protein
yfiC	0	0	0	tRNA1(Val) (adenine(37)-N6)-methyltransferase
group_1077	0	0	0	hypothetical protein
group_1078	0	0	0	hypothetical protein
uppP	0	0	0	Undecaprenyl-diphosphatase
group_1081	0	0	0	hypothetical protein
hemL	0	0	0	Glutamate-1-semialdehyde 2,1-aminomutase
yjfC	0	0	0	Putative acid--amine ligase YjfC
gdh	0	0	0	NADP-specific glutamate dehydrogenase
group_1085	0	0	0	hypothetical protein
gatB	0	0	0	Aspartyl/glutamyl-tRNA(Asn/Gln) amidotransferase subunit B
wbpA	0	0	0	UDP-N-acetyl-D-glucosamine 6-dehydrogenase
pglJ	0	0	0	N-acetylgalactosamine-N,N'-diacetylbacillosaminyl-diphospho-undecaprenol 4-alpha-N-acetylgalactosaminyltransferase
group_1089	0	0	0	hypothetical protein
group_1090	0	0	0	hypothetical protein
group_1092	0	0	0	hypothetical protein
dctM	0	0	0	C4-dicarboxylate TRAP transporter large permease protein DctM
group_1094	0	0	0	hypothetical protein
ppa	0	0	0	Inorganic pyrophosphatase
alaC	0	0	0	Glutamate-pyruvate aminotransferase AlaC
group_1097	0	0	0	hypothetical protein
group_1098	0	0	0	hypothetical protein
lpxA	0	0	0	Acyl-[acyl-carrier-protein]--UDP-N-acetylglucosamine O-acyltransferase
resA	0	0	0	Thiol-disulfide oxidoreductase ResA
group_1101	0	0	0	hypothetical protein
group_112	0	0	0	hypothetical protein
lpxB	0	0	0	Lipid-A-disaccharide synthase
mepM	0	0	0	Murein DD-endopeptidase MepM
group_1123	0	0	0	hypothetical protein
yejF	0	0	0	putative ABC transporter ATP-binding protein YejF
rimM	0	0	0	Ribosome maturation factor RimM
frdA	0	0	0	Fumarate reductase flavoprotein subunit
group_1127	0	0	0	hypothetical protein
rpsB	0	0	0	30S ribosomal protein S2
tsf	0	0	0	Elongation factor Ts
hldD	0	0	0	ADP-L-glycero-D-manno-heptose-6-epimerase
hldE	0	0	0	Bifunctional protein HldE
argG	0	0	0	Argininosuccinate synthase
queF	0	0	0	NADPH-dependent 7-cyano-7-deazaguanine reductase
group_1138	0	0	0	hypothetical protein
hisZ	0	0	0	ATP phosphoribosyltransferase regulatory subunit
group_1140	0	0	0	hypothetical protein
yajC	0	0	0	hypothetical protein
secD	0	0	0	Protein translocase subunit SecD
leuS	0	0	0	Leucine--tRNA ligase
group_1163	0	0	0	hypothetical protein
trpB_1	0	0	0	Tryptophan synthase beta chain
pdxA	0	0	0	4-hydroxythreonine-4-phosphate dehydrogenase
waaA	0	0	0	3-deoxy-D-manno-octulosonic acid transferase
rplI	0	0	0	50S ribosomal protein L9
group_1168	0	0	0	dITP/XTP pyrophosphatase
ttcA	0	0	0	tRNA-cytidine(32) 2-sulfurtransferase
pta	0	0	0	Phosphate acetyltransferase
group_1171	0	0	0	hypothetical protein
tmk	0	0	0	Thymidylate kinase
atoS	0	0	0	Signal transduction histidine-protein kinase AtoS
mdtI	0	0	0	Spermidine export protein MdtI
groL	0	0	0	60 kDa chaperonin
pepF1	0	0	0	Oligoendopeptidase F, plasmid
group_1178	0	0	0	hypothetical protein
group_1179	0	0	0	hypothetical protein
acpS	0	0	0	Holo-[acyl-carrier-protein] synthase
ubiE_1	0	0	0	Ubiquinone/menaquinone biosynthesis C-methyltransferase UbiE
glnM	0	0	0	putative glutamine ABC transporter permease protein GlnM
korA	0	0	0	2-oxoglutarate oxidoreductase subunit KorA
group_1185	0	0	0	Putative formate dehydrogenase
fdnI	0	0	0	hypothetical protein
fdhD	0	0	0	Sulfur carrier protein FdhD
group_1188	0	0	0	hypothetical protein
dnaG_1	0	0	0	DNA primase
group_1190	0	0	0	hypothetical protein
group_1192	0	0	0	hypothetical protein
cbpA	0	0	0	Curved DNA-binding protein
bepE_1	0	0	0	Efflux pump membrane transporter BepE
group_1199	0	0	0	hypothetical protein
ribBA	0	0	0	Riboflavin biosynthesis protein RibBA
fliI	0	0	0	Flagellum-specific ATP synthase
gpsA	0	0	0	Glycerol-3-phosphate dehydrogenase [NAD(P)+]
hisD	0	0	0	Histidinol dehydrogenase
group_1206	0	0	0	hypothetical protein
group_1207	0	0	0	hypothetical protein
group_1208	0	0	0	hypothetical protein
ycfH	0	0	0	putative metal-dependent hydrolase YcfH
ywiE	0	0	0	putative cardiolipin synthase YwiE
metAA1	0	0	0	Homoserine O-acetyltransferase 1
thiE_2	0	0	0	Thiamine-phosphate synthase
group_1213	0	0	0	hypothetical protein
lepA_1	0	0	0	Elongation factor 4
group_1215	0	0	0	hypothetical protein
group_1216	0	0	0	hypothetical protein
group_1217	0	0	0	hypothetical protein
hypB	0	0	0	Hydrogenase/urease maturation factor HypB
hypC	0	0	0	Hydrogenase maturation factor HypC
group_1220	0	0	0	hypothetical protein
metN2	0	0	0	Methionine import ATP-binding protein MetN 2
group_1222	0	0	0	hypothetical protein
mcpA	0	0	0	hypothetical protein
alr	0	0	0	Alanine racemase
menH	0	0	0	2-succinyl-6-hydroxy-2,4-cyclohexadiene-1-carboxylate synthase
murF	0	0	0	UDP-N-acetylmuramoyl-tripeptide--D-alanyl-D-alanine ligase
mdtC_1	0	0	0	Multidrug resistance protein MdtC
group_1241	0	0	0	hypothetical protein
tgt	0	0	0	Queuine tRNA-ribosyltransferase
group_1243	0	0	0	hypothetical protein
lptA	0	0	0	Lipopolysaccharide export system protein LptA
ctb	0	0	0	Group 3 truncated hemoglobin ctb
queC	0	0	0	7-cyano-7-deazaguanine synthase
lutB	0	0	0	Lactate utilization protein B
dps	0	0	0	DNA protection during starvation protein
nikA	0	0	0	Nickel-binding periplasmic protein
group_1252	0	0	0	hypothetical protein
group_1253	0	0	0	hypothetical protein
group_1254	0	0	0	hypothetical protein
hpf_1	0	0	0	Putative metal ABC transporter substrate-binding protein Hpf
apt	0	0	0	Adenine phosphoribosyltransferase
lepB	0	0	0	Signal peptidase I
tilS	0	0	0	tRNA(Ile)-lysidine synthase
bioD	0	0	0	ATP-dependent dethiobiotin synthetase BioD
group_1265	0	0	0	hypothetical protein
icd	0	0	0	Isocitrate dehydrogenase [NADP]
trxA_1	0	0	0	Thioredoxin
group_1268	0	0	0	hypothetical protein
csd_1	0	0	0	putative cysteine desulfurase
rpsL	0	0	0	30S ribosomal protein S12
rny	0	0	0	Ribonuclease Y
mfd_1	0	0	0	Transcription-repair-coupling factor
bamA	0	0	0	Outer membrane protein assembly factor BamA
group_1289	0	0	0	hypothetical protein
group_1290	0	0	0	hypothetical protein
group_1292	0	0	0	hypothetical protein
group_1293	0	0	0	hypothetical protein
group_1295	0	0	0	hypothetical protein
cysW	0	0	0	Sulfate transport system permease protein CysW
hisA	0	0	0	1-(5-phosphoribosyl)-5-[(5-phosphoribosylamino)methylideneamino] imidazole-4-carboxamide isomerase
group_1298	0	0	0	hypothetical protein
pdxJ	0	0	0	Pyridoxine 5'-phosphate synthase
group_1300	0	0	0	hypothetical protein
group_1301	0	0	0	hypothetical protein
glpE_2	0	0	0	Thiosulfate sulfurtransferase GlpE
group_1304	0	0	0	hypothetical protein
xseA	0	0	0	Exodeoxyribonuclease 7 large subunit
group_1306	0	0	0	hypothetical protein
tlyA	0	0	0	16S/23S rRNA (cytidine-2'-O)-methyltransferase TlyA
lolA	0	0	0	Outer-membrane lipoprotein carrier protein
group_1309	0	0	0	hypothetical protein
group_1310	0	0	0	hypothetical protein
truD	0	0	0	tRNA pseudouridine synthase D
group_1313	0	0	0	Outer membrane lipoprotein Omp16
tolB	0	0	0	Protein TolB
obg	0	0	0	GTPase Obg
group_1316	0	0	0	hypothetical protein
group_1317	0	0	0	hypothetical protein
folP	0	0	0	Bifunctional dihydropteroate synthase/dihydropteroate reductase
group_1319	0	0	0	hypothetical protein
panD	0	0	0	Aspartate 1-decarboxylase
group_1321	0	0	0	hypothetical protein
surE	0	0	0	5'-nucleotidase SurE
group_1323	0	0	0	hypothetical protein
kdsB	0	0	0	3-deoxy-manno-octulosonate cytidylyltransferase
group_1325	0	0	0	hypothetical protein
rplD	0	0	0	50S ribosomal protein L4
group_1327	0	0	0	hypothetical protein
queA	0	0	0	S-adenosylmethionine:tRNA ribosyltransferase-isomerase
group_1329	0	0	0	hypothetical protein
group_1330	0	0	0	hypothetical protein
pheS	0	0	0	Phenylalanine--tRNA ligase alpha subunit
serA	0	0	0	D-3-phosphoglycerate dehydrogenase
zraS	0	0	0	hypothetical protein
group_1334	0	0	0	hypothetical protein
speE	0	0	0	Polyamine aminopropyltransferase
sasA_3	0	0	0	Adaptive-response sensory-kinase SasA
group_1337	0	0	0	hypothetical protein
group_1338	0	0	0	hypothetical protein
group_1339	0	0	0	Pyridoxal phosphate homeostasis protein
dapA	0	0	0	4-hydroxy-tetrahydrodipicolinate synthase
group_1341	0	0	0	putative zinc protease
clpB	0	0	0	Chaperone protein ClpB
cbf2	0	0	0	Putative peptidyl-prolyl cis-trans isomerase Cbf2
yajL	0	0	0	Protein/nucleic acid deglycase 3
phoR	0	0	0	Alkaline phosphatase synthesis sensor protein PhoR
group_1347	0	0	0	hypothetical protein
srp54	0	0	0	Signal recognition particle 54 kDa protein
group_1351	0	0	0	hypothetical protein
group_1352	0	0	0	hypothetical protein
group_1359	0	0	0	hypothetical protein
tcyP	0	0	0	L-cystine uptake protein TcyP
group_1361	0	0	0	hypothetical protein
rpe	0	0	0	Ribulose-phosphate 3-epimerase
fbp	0	0	0	Fructose-1,6-bisphosphatase class 1
group_1364	0	0	0	hypothetical protein
ybeY	0	0	0	Endoribonuclease YbeY
group_1367	0	0	0	hypothetical protein
pseI	0	0	0	Pseudaminic acid synthase
nhaA_2	0	0	0	Na(+)/H(+) antiporter NhaA
ligA_2	0	0	0	DNA ligase
group_1393	0	0	0	hypothetical protein
group_1396	0	0	0	hypothetical protein
alaS	0	0	0	Alanine--tRNA ligase
speB	0	0	0	Agmatinase
argD	0	0	0	Acetylornithine aminotransferase
aadK	0	0	0	Aminoglycoside 6-adenylyltransferase
btsT	0	0	0	Pyruvate/proton symporter BtsT
mnmC	0	0	0	tRNA 5-methylaminomethyl-2-thiouridine biosynthesis bifunctional protein MnmC
group_1586	0	0	0	hypothetical protein
group_1600	0	0	0	hypothetical protein
group_1603	0	0	0	hypothetical protein
arsB	0	0	0	Arsenical pump membrane protein
group_183	0	0	0	hypothetical protein
group_207	0	0	0	Carboxynorspermidine synthase
porA_2	0	0	0	Major outer membrane protein
ilvD	0	0	0	Dihydroxy-acid dehydratase
group_242	0	0	0	hypothetical protein
group_243	0	0	0	hypothetical protein
group_251	0	0	0	hypothetical protein
dpnA	0	0	0	hypothetical protein
group_299	0	0	0	hypothetical protein
group_308	0	0	0	hypothetical protein
group_312	0	0	0	hypothetical protein
group_317	0	0	0	hypothetical protein
fliW2	0	0	0	Flagellar assembly factor FliW 2
group_3207	0	0	0	hypothetical protein
rpmG1	0	0	0	50S ribosomal protein L33 1
rpmI	0	0	0	50S ribosomal protein L35
group_3210	0	0	0	hypothetical protein
clpS	0	0	0	ATP-dependent Clp protease adapter protein ClpS
group_3212	0	0	0	hypothetical protein
rplJ	0	0	0	50S ribosomal protein L10
rplX	0	0	0	50S ribosomal protein L24
acpP	0	0	0	Acyl carrier protein
nrfH	0	0	0	Cytochrome c-type protein NrfH
rplN	0	0	0	50S ribosomal protein L14
cynT	0	0	0	Carbonic anhydrase 1
infC	0	0	0	Translation initiation factor IF-3
rplU	0	0	0	50S ribosomal protein L21
group_3221	0	0	0	hypothetical protein
porD	0	0	0	Pyruvate synthase subunit PorD
mreB_1	0	0	0	Rod shape-determining protein MreB
rpsT	0	0	0	30S ribosomal protein S20
infA	0	0	0	Translation initiation factor IF-1
rpsI	0	0	0	30S ribosomal protein S9
accA	0	0	0	Acetyl-coenzyme A carboxylase carboxyl transferase subunit alpha
group_3228	0	0	0	hypothetical protein
group_3229	0	0	0	hypothetical protein
rpsZ	0	0	0	30S ribosomal protein S14 type Z
rpsU	0	0	0	30S ribosomal protein S21
fabI	0	0	0	Enoyl-[acyl-carrier-protein] reductase [NADH] FabI
ilvE	0	0	0	Branched-chain-amino-acid aminotransferase
rpmC	0	0	0	50S ribosomal protein L29
dksA	0	0	0	RNA polymerase-binding transcription factor DksA
rplB	0	0	0	50S ribosomal protein L2
rpsQ	0	0	0	30S ribosomal protein S17
rppH	0	0	0	RNA pyrophosphohydrolase
group_3239	0	0	0	hypothetical protein
group_3240	0	0	0	Nucleoid-associated protein
group_3241	0	0	0	hypothetical protein
rpsS	0	0	0	30S ribosomal protein S19
rpmE	0	0	0	50S ribosomal protein L31
minE	0	0	0	Cell division topological specificity factor
group_3245	0	0	0	hypothetical protein
group_3246	0	0	0	hypothetical protein
efp	0	0	0	Elongation factor P
rpsJ	0	0	0	30S ribosomal protein S10
group_3249	0	0	0	hypothetical protein
group_3250	0	0	0	hypothetical protein
rpmJ	0	0	0	50S ribosomal protein L36
nfuA	0	0	0	Fe/S biogenesis protein NfuA
atpD_2	0	0	0	ATP synthase subunit beta
cheY	0	0	0	Chemotaxis protein CheY
rpsK	0	0	0	30S ribosomal protein S11
rpsR	0	0	0	30S ribosomal protein S18
ftsE	0	0	0	Cell division ATP-binding protein FtsE
group_3258	0	0	0	hypothetical protein
rpmA	0	0	0	50S ribosomal protein L27
group_3260	0	0	0	hypothetical protein
trxA_2	0	0	0	Thioredoxin 1
fliF	0	0	0	Flagellar M-ring protein
ccoN1	0	0	0	Cbb3-type cytochrome c oxidase subunit CcoN1
rpsC	0	0	0	30S ribosomal protein S3
rpsM	0	0	0	30S ribosomal protein S13
nusG	0	0	0	Transcription termination/antitermination protein NusG
aroQ	0	0	0	3-dehydroquinate dehydratase
gltA	0	0	0	Citrate synthase
rpsP	0	0	0	30S ribosomal protein S16
rpsE	0	0	0	30S ribosomal protein S5
flgG_2	0	0	0	Flagellar basal-body rod protein FlgG
cheV_1	0	0	0	Chemotaxis protein CheV
group_3273	0	0	0	hypothetical protein
rpmF	0	0	0	50S ribosomal protein L32
group_3275	0	0	0	hypothetical protein
rplT	0	0	0	50S ribosomal protein L20
group_3277	0	0	0	hypothetical protein
tufA	0	0	0	Elongation factor Tu
rpsO	0	0	0	30S ribosomal protein S15
group_3280	0	0	0	hypothetical protein
group_3281	0	0	0	hypothetical protein
prs	0	0	0	Ribose-phosphate pyrophosphokinase
smpB	0	0	0	SsrA-binding protein
rplK	0	0	0	50S ribosomal protein L11
fliS	0	0	0	Flagellar secretion chaperone FliS
group_3286	0	0	0	hypothetical protein
group_3287	0	0	0	putative zinc protease
msbA	0	0	0	Lipid A export ATP-binding/permease protein MsbA
sasA_5	0	0	0	Adaptive-response sensory-kinase SasA
group_3290	0	0	0	hypothetical protein
apbC	0	0	0	Iron-sulfur cluster carrier protein
group_3292	0	0	0	hypothetical protein
tyrS	0	0	0	Tyrosine--tRNA ligase
hemE	0	0	0	Uroporphyrinogen decarboxylase
dcd	0	0	0	dCTP deaminase
group_3296	0	0	0	hypothetical protein
ynfM	0	0	0	Inner membrane transport protein YnfM
dnaK	0	0	0	Chaperone protein DnaK
lon	0	0	0	Lon protease
rnc	0	0	0	Ribonuclease 3
nikE	0	0	0	Nickel import ATP-binding protein NikE
nuoM	0	0	0	NADH-quinone oxidoreductase subunit M
ahpC	0	0	0	Alkyl hydroperoxide reductase C
trpB_2	0	0	0	Tryptophan synthase beta chain
group_3305	0	0	0	hypothetical protein
hypE	0	0	0	Carbamoyl dehydratase HypE
nrgA	0	0	0	Ammonium transporter
glmM	0	0	0	Phosphoglucosamine mutase
era_1	0	0	0	GTPase Era
rnj	0	0	0	Ribonuclease J
group_3311	0	0	0	hypothetical protein
eno	0	0	0	Enolase
miaB_1	0	0	0	tRNA-2-methylthio-N(6)-dimethylallyladenosine synthase
mnmG	0	0	0	tRNA uridine 5-carboxymethylaminomethyl modification enzyme MnmG
clpX	0	0	0	ATP-dependent Clp protease ATP-binding subunit ClpX
fliA	0	0	0	RNA polymerase sigma factor FliA
recR	0	0	0	Recombination protein RecR
group_3318	0	0	0	hypothetical protein
aspS	0	0	0	Aspartate--tRNA(Asp/Asn) ligase
nuoD	0	0	0	NADH-quinone oxidoreductase subunit D
engB	0	0	0	putative GTP-binding protein EngB
group_3322	0	0	0	hypothetical protein
group_3323	0	0	0	hypothetical protein
slyD	0	0	0	FKBP-type peptidyl-prolyl cis-trans isomerase SlyD
map	0	0	0	Methionine aminopeptidase 1
murA	0	0	0	UDP-N-acetylglucosamine 1-carboxyvinyltransferase
clpA	0	0	0	ATP-dependent Clp protease ATP-binding subunit ClpA
argC	0	0	0	N-acetyl-gamma-glutamyl-phosphate reductase
group_3329	0	0	0	hypothetical protein
pheT	0	0	0	Phenylalanine--tRNA ligase beta subunit
frdC	0	0	0	Fumarate reductase cytochrome b subunit
nrfA	0	0	0	Cytochrome c-552
group_3333	0	0	0	hypothetical protein
ccsA	0	0	0	Cytochrome c biogenesis protein CcsA
cheB	0	0	0	Chemotaxis response regulator protein-glutamate methylesterase
cysS	0	0	0	Cysteine--tRNA ligase
dnaN	0	0	0	Beta sliding clamp
ywrO_2	0	0	0	General stress protein 14
sodB	0	0	0	Superoxide dismutase [Fe]
pldA	0	0	0	hypothetical protein
phsB	0	0	0	Thiosulfate reductase electron transfer subunit PhsB
dnaA	0	0	0	Chromosomal replication initiator protein DnaA
panC	0	0	0	Pantothenate synthetase
group_3343	0	0	0	hypothetical protein
rpoA	0	0	0	DNA-directed RNA polymerase subunit alpha
fusA	0	0	0	Elongation factor G
lpxC	0	0	0	UDP-3-O-acyl-N-acetylglucosamine deacetylase
thyX	0	0	0	Flavin-dependent thymidylate synthase
cheW	0	0	0	Chemotaxis protein CheW
gyrB	0	0	0	Type 2 topoisomerase subunit B
thiE_1	0	0	0	Thiamine-phosphate synthase
ndk	0	0	0	Nucleoside diphosphate kinase
kdsA	0	0	0	2-dehydro-3-deoxyphosphooctonate aldolase
nikB	0	0	0	Nickel transport system permease protein NikB
hisG	0	0	0	ATP phosphoribosyltransferase
atpG	0	0	0	ATP synthase gamma chain
group_3355	0	0	0	hypothetical protein
trmL	0	0	0	tRNA (cytidine(34)-2'-O)-methyltransferase
guaB	0	0	0	Inosine-5'-monophosphate dehydrogenase
group_3358	0	0	0	NADH-quinone oxidoreductase subunit 11
purF	0	0	0	Amidophosphoribosyltransferase
ylpA	0	0	0	Lipoprotein YlpA
group_3361	0	0	0	hypothetical protein
gluQ	0	0	0	Glutamyl-Q tRNA(Asp) synthetase
fliP	0	0	0	Flagellar biosynthetic protein FliP
napA_2	0	0	0	Periplasmic nitrate reductase
typA	0	0	0	GTP-binding protein TypA/BipA
rplF	0	0	0	50S ribosomal protein L6
def1	0	0	0	Peptide deformylase 1
hom	0	0	0	Homoserine dehydrogenase
lysA	0	0	0	Diaminopimelate decarboxylase
group_337	0	0	0	hypothetical protein
cydA	0	0	0	Cytochrome bd-I ubiquinol oxidase subunit 1
rplA	0	0	0	50S ribosomal protein L1
SERB	0	0	0	Phosphoserine phosphatase
purE	0	0	0	N5-carboxyaminoimidazole ribonucleotide mutase
nadE	0	0	0	NH(3)-dependent NAD(+) synthetase
yejE	0	0	0	Inner membrane ABC transporter permease protein YejE
miaB_2	0	0	0	tRNA-2-methylthio-N(6)-dimethylallyladenosine synthase
purA	0	0	0	Adenylosuccinate synthetase
group_3378	0	0	0	hypothetical protein
cyf	0	0	0	Cytochrome c-553
lolC	0	0	0	Lipoprotein-releasing system transmembrane protein LolC
prfB	0	0	0	Peptide chain release factor RF2
group_3382	0	0	0	hypothetical protein
group_3383	0	0	0	hypothetical protein
group_3384	0	0	0	hypothetical protein
group_3385	0	0	0	putative protein
rplL	0	0	0	50S ribosomal protein L7/L12
macB	0	0	0	Macrolide export ATP-binding/permease protein MacB
napA_1	0	0	0	Nitrate reductase
dapB	0	0	0	4-hydroxy-tetrahydrodipicolinate reductase
secA	0	0	0	Protein translocase subunit SecA
ndhC	0	0	0	NAD(P)H-quinone oxidoreductase subunit 3, chloroplastic
sdaC	0	0	0	Serine transporter
artM	0	0	0	Arginine transport ATP-binding protein ArtM
group_3394	0	0	0	putative AAA domain-containing protein
thiC	0	0	0	Phosphomethylpyrimidine synthase
yeeO	0	0	0	putative FMN/FAD exporter YeeO
mtnN	0	0	0	Aminodeoxyfutalosine nucleosidase
pomA	0	0	0	Chemotaxis protein PomA
group_3399	0	0	0	hypothetical protein
nhaA_1	0	0	0	Na(+)/H(+) antiporter NhaA
group_3401	0	0	0	hypothetical protein
gyrA	0	0	0	DNA gyrase subunit A
perR	0	0	0	Peroxide operon regulator
group_3404	0	0	0	hypothetical protein
purC	0	0	0	Phosphoribosylaminoimidazole-succinocarboxamide synthase
penA	0	0	0	putative peptidoglycan D,D-transpeptidase PenA
group_3407	0	0	0	hypothetical protein
group_3408	0	0	0	putative HIT-like protein
mdh	0	0	0	Malate dehydrogenase
maeB	0	0	0	NADP-dependent malic enzyme
relA	0	0	0	GTP pyrophosphokinase
clpP	0	0	0	ATP-dependent Clp protease proteolytic subunit
ftsH_1	0	0	0	ATP-dependent zinc metalloprotease FtsH
kefC	0	0	0	Glutathione-regulated potassium-efflux system protein KefC
serS	0	0	0	Serine--tRNA ligase
tdcB	0	0	0	L-threonine ammonia-lyase
metK	0	0	0	S-adenosylmethionine synthase
fumC	0	0	0	Fumarate hydratase class II
lapB	0	0	0	Lipopolysaccharide assembly protein B
hemB	0	0	0	Delta-aminolevulinic acid dehydratase
fliM	0	0	0	Flagellar motor switch protein FliM
leuB	0	0	0	3-isopropylmalate dehydrogenase
pgbB	0	0	0	Plasminogen-binding protein PgbB
frr	0	0	0	Ribosome-recycling factor
group_3425	0	0	0	hypothetical protein
ydfG	0	0	0	NADP-dependent 3-hydroxy acid dehydrogenase YdfG
group_3427	0	0	0	hypothetical protein
appA	0	0	0	Oligopeptide-binding protein AppA
fabG	0	0	0	3-oxoacyl-[acyl-carrier-protein] reductase FabG
hydA	0	0	0	Quinone-reactive Ni/Fe-hydrogenase small chain
yafV_1	0	0	0	Omega-amidase YafV
pstA	0	0	0	Phosphate transport system permease protein PstA
group_3433	0	0	0	hypothetical protein
group_3434	0	0	0	hypothetical protein
radA	0	0	0	DNA repair protein RadA
group_3436	0	0	0	NADH dehydrogenase-like protein
dxs	0	0	0	1-deoxy-D-xylulose-5-phosphate synthase
group_3438	0	0	0	hypothetical protein
trpS	0	0	0	Tryptophan--tRNA ligase
group_3440	0	0	0	hypothetical protein
group_3441	0	0	0	hypothetical protein
cusR	0	0	0	Transcriptional regulatory protein CusR
ppk2	0	0	0	Polyphosphate:ADP/GDP phosphotransferase
group_3444	0	0	0	hypothetical protein
mqo	0	0	0	Malate:quinone oxidoreductase
ung	0	0	0	Uracil-DNA glycosylase
rplO	0	0	0	50S ribosomal protein L15
glnH	0	0	0	ABC transporter glutamine-binding protein GlnH
rplP	0	0	0	50S ribosomal protein L16
ppc	0	0	0	Phosphoenolpyruvate carboxylase
acnB	0	0	0	Aconitate hydratase B
asd	0	0	0	Aspartate-semialdehyde dehydrogenase
nuoI	0	0	0	NADH-quinone oxidoreductase subunit I
trmD	0	0	0	tRNA (guanine-N(1)-)-methyltransferase
lepA_2	0	0	0	Elongation factor 4
rplQ	0	0	0	50S ribosomal protein L17
ffh	0	0	0	Signal recognition particle protein
selU	0	0	0	tRNA 2-selenouridine synthase
thrB	0	0	0	Homoserine kinase
porC	0	0	0	Pyruvate synthase subunit PorC
flhB_1	0	0	0	Flagellar biosynthetic protein FlhB
glnQ	0	0	0	Glutamine transport ATP-binding protein GlnQ
group_3463	0	0	0	hypothetical protein
group_3464	0	0	0	hypothetical protein
dnaE	0	0	0	DNA polymerase III subunit alpha
group_3466	0	0	0	hypothetical protein
group_3467	0	0	0	hypothetical protein
group_3468	0	0	0	hypothetical protein
group_3469	0	0	0	Soluble hydrogenase 42 kDa subunit
artQ	0	0	0	Arginine transport system permease protein ArtQ
bpt	0	0	0	Aspartate/glutamate leucyltransferase
mnmE	0	0	0	tRNA modification GTPase MnmE
group_3473	0	0	0	hypothetical protein
group_3474	0	0	0	hypothetical protein
dnaJ	0	0	0	Chaperone protein DnaJ
lysU	0	0	0	Lysine--tRNA ligase, heat inducible
group_3477	0	0	0	hypothetical protein
group_3478	0	0	0	hypothetical protein
group_3479	0	0	0	hypothetical protein
polA	0	0	0	DNA polymerase I
ppsA	0	0	0	Phosphoenolpyruvate synthase
uppS	0	0	0	Isoprenyl transferase
atpF_1	0	0	0	ATP synthase subunit b
rpsG	0	0	0	30S ribosomal protein S7
ppk	0	0	0	Polyphosphate kinase
mprA_2	0	0	0	Response regulator MprA
group_3487	0	0	0	Chemotaxis protein CheV
group_3488	0	0	0	hypothetical protein
group_3489	0	0	0	hypothetical protein
comM	0	0	0	Competence protein ComM
moaA	0	0	0	GTP 3',8-cyclase
accD	0	0	0	Acetyl-coenzyme A carboxylase carboxyl transferase subunit beta
ispG	0	0	0	4-hydroxy-3-methylbut-2-en-1-yl diphosphate synthase (flavodoxin)
rpoD	0	0	0	RNA polymerase sigma factor RpoD
rimO	0	0	0	Ribosomal protein S12 methylthiotransferase RimO
mdtC_2	0	0	0	Multidrug resistance protein MdtC
degP	0	0	0	Periplasmic serine endoprotease DegP
pyrB	0	0	0	Aspartate carbamoyltransferase
group_3499	0	0	0	hypothetical protein
thrZ	0	0	0	Threonine--tRNA ligase 2
cmpR	0	0	0	HTH-type transcriptional activator CmpR
group_3502	0	0	0	hypothetical protein
lpxL	0	0	0	Lipid A biosynthesis lauroyltransferase
group_3504	0	0	0	hypothetical protein
group_3505	0	0	0	hypothetical protein
bamD	0	0	0	Outer membrane protein assembly factor BamD
group_3507	0	0	0	hypothetical protein
minD	0	0	0	Septum site-determining protein MinD
lptD	0	0	0	LPS-assembly protein LptD
coaX	0	0	0	Type III pantothenate kinase
rplM	0	0	0	50S ribosomal protein L13
group_3512	0	0	0	hypothetical protein
group_3513	0	0	0	hypothetical protein
ilvC	0	0	0	Ketol-acid reductoisomerase (NADP(+))
group_3515	0	0	0	hypothetical protein
group_3516	0	0	0	hypothetical protein
livF	0	0	0	High-affinity branched-chain amino acid transport ATP-binding protein LivF
group_3518	0	0	0	hypothetical protein
nuoH	0	0	0	NADH-quinone oxidoreductase subunit H
fliG	0	0	0	Flagellar motor switch protein FliG
mgl	0	0	0	L-methionine gamma-lyase
aroA	0	0	0	3-phosphoshikimate 1-carboxyvinyltransferase
ndhI	0	0	0	NAD(P)H-quinone oxidoreductase subunit I, chloroplastic
metN	0	0	0	Methionine import ATP-binding protein MetN
exbD_2	0	0	0	Biopolymer transport protein ExbD
srrA	0	0	0	Transcriptional regulatory protein SrrA
nadB	0	0	0	L-aspartate oxidase
fliE	0	0	0	Flagellar hook-basal body complex protein FliE
group_3529	0	0	0	hypothetical protein
group_3530	0	0	0	hypothetical protein
htpX_1	0	0	0	Protease HtpX
hydB	0	0	0	Quinone-reactive Ni/Fe-hydrogenase large chain
mltC	0	0	0	Membrane-bound lytic murein transglycosylase C
group_3534	0	0	0	hypothetical protein
porB	0	0	0	Pyruvate synthase subunit PorB
znuC	0	0	0	Zinc import ATP-binding protein ZnuC
petA	0	0	0	Ubiquinol-cytochrome c reductase iron-sulfur subunit
bepD	0	0	0	Efflux pump periplasmic linker BepD
copA	0	0	0	putative copper-importing P-type ATPase A
folD	0	0	0	Bifunctional protein FolD protein
fdhB1	0	0	0	Formate dehydrogenase iron-sulfur subunit
flgI	0	0	0	Flagellar P-ring protein
group_3543	0	0	0	hypothetical protein
group_3544	0	0	0	hypothetical protein
group_3545	0	0	0	hypothetical protein
fba	0	0	0	Fructose-bisphosphate aldolase
luxA	0	0	0	Alkanal monooxygenase alpha chain
rho	0	0	0	Transcription termination factor Rho
rplE	0	0	0	50S ribosomal protein L5
pstB3	0	0	0	Phosphate import ATP-binding protein PstB 3
group_3551	0	0	0	hypothetical protein
rsfS	0	0	0	Ribosomal silencing factor RsfS
frdB	0	0	0	Fumarate reductase iron-sulfur subunit
group_3554	0	0	0	hypothetical protein
group_3555	0	0	0	hypothetical protein
group_3556	0	0	0	putative FAD-linked oxidoreductase
group_3557	0	0	0	hypothetical protein
arlR	0	0	0	Response regulator ArlR
group_3559	0	0	0	hypothetical protein
argF	0	0	0	Ornithine carbamoyltransferase, anabolic
uvrA	0	0	0	UvrABC system protein A
pyrG	0	0	0	CTP synthase
group_3563	0	0	0	hypothetical protein
fapR	0	0	0	Transcription factor FapR
rpoBC	0	0	0	Bifunctional DNA-directed RNA polymerase subunit beta-beta'
group_3566	0	0	0	hypothetical protein
flgC	0	0	0	Flagellar basal-body rod protein FlgC
glnA	0	0	0	Glutamine synthetase
uvrB	0	0	0	UvrABC system protein B
group_3570	0	0	0	hypothetical protein
rssB	0	0	0	Regulator of RpoS
purD	0	0	0	Phosphoribosylamine--glycine ligase
atpC	0	0	0	ATP synthase epsilon chain
glnB	0	0	0	Nitrogen regulatory protein P-II
phoB	0	0	0	Phosphate regulon transcriptional regulatory protein PhoB
pglI	0	0	0	GalNAc(5)-diNAcBac-PP-undecaprenol beta-1,3-glucosyltransferase
group_3577	0	0	0	hypothetical protein
yajR	0	0	0	Inner membrane transport protein YajR
rplC	0	0	0	50S ribosomal protein L3
lptB	0	0	0	Lipopolysaccharide export system ATP-binding protein LptB
group_3581	0	0	0	hypothetical protein
nrdA	0	0	0	Ribonucleoside-diphosphate reductase 1 subunit alpha
gltS	0	0	0	Sodium/glutamate symporter
motB_2	0	0	0	Motility protein B
group_3585	0	0	0	hypothetical protein
ubiA	0	0	0	4-hydroxybenzoate octaprenyltransferase
dapD	0	0	0	2,3,4,5-tetrahydropyridine-2,6-dicarboxylate N-succinyltransferase
recA	0	0	0	Protein RecA
aspA	0	0	0	Aspartate ammonia-lyase
fabF	0	0	0	3-oxoacyl-[acyl-carrier-protein] synthase 2
tatC	0	0	0	Sec-independent protein translocase protein TatC
clpY	0	0	0	ATP-dependent protease ATPase subunit ClpY
nusA	0	0	0	Transcription termination/antitermination protein NusA
kpsT	0	0	0	Polysialic acid transport ATP-binding protein KpsT
ftsY	0	0	0	Signal recognition particle receptor FtsY
group_3596	0	0	0	hypothetical protein
nth_1	0	0	0	Endonuclease III
petB	0	0	0	Cytochrome b
secY	0	0	0	Protein translocase subunit SecY
secF	0	0	0	Protein translocase subunit SecF
purU	0	0	0	Formyltetrahydrofolate deformylase
iscS	0	0	0	Cysteine desulfurase IscS
napG	0	0	0	Ferredoxin-type protein NapG
group_3604	0	0	0	hypothetical protein
group_3605	0	0	0	hypothetical protein
mlaF	0	0	0	putative phospholipid import ATP-binding protein MlaF
group_3607	0	0	0	hypothetical protein
flaB	0	0	0	Flagellin B
nhaP	0	0	0	K(+)/H(+) antiporter NhaP
speA	0	0	0	Biosynthetic arginine decarboxylase
group_3611	0	0	0	Leu/Ile/Val-binding protein
group_3612	0	0	0	hypothetical protein
metP	0	0	0	Methionine import system permease protein MetP
livH	0	0	0	High-affinity branched-chain amino acid transport system permease protein LivH
group_3615	0	0	0	hypothetical protein
rplS	0	0	0	50S ribosomal protein L19
group_3617	0	0	0	hypothetical protein
htpG	0	0	0	Chaperone protein HtpG
purH	0	0	0	Bifunctional purine biosynthesis protein PurH
hisF	0	0	0	Imidazole glycerol phosphate synthase subunit HisF
mraY	0	0	0	Phospho-N-acetylmuramoyl-pentapeptide-transferase
glcA	0	0	0	Glycolate permease GlcA
dut	0	0	0	Deoxyuridine 5'-triphosphate nucleotidohydrolase
dusB	0	0	0	tRNA-dihydrouridine synthase B
group_3625	0	0	0	hypothetical protein
ccoP1	0	0	0	Cbb3-type cytochrome c oxidase subunit CcoP1
ftsA	0	0	0	Cell division protein FtsA
pstC	0	0	0	Phosphate transport system permease protein PstC
yejB	0	0	0	Inner membrane ABC transporter permease protein YejB
atpB	0	0	0	ATP synthase subunit a
group_3631	0	0	0	hypothetical protein
group_3632	0	0	0	hypothetical protein
argB	0	0	0	Acetylglutamate kinase
group_3634	0	0	0	Ferredoxin--NADP reductase
yidC	0	0	0	Membrane protein insertase YidC
rnhA	0	0	0	Ribonuclease HI
dcuB	0	0	0	Anaerobic C4-dicarboxylate transporter DcuB
cheR	0	0	0	Chemotaxis protein methyltransferase
argS	0	0	0	Arginine--tRNA ligase
DmdB	0	0	0	2,3-dimethylmalate dehydratase small subunit
dnaB	0	0	0	Replicative DNA helicase
ybhL	0	0	0	Inner membrane protein YbhL
pglK	0	0	0	Protein glycosylation K
aroH	0	0	0	Phospho-2-dehydro-3-deoxyheptonate aldolase
lysC	0	0	0	Aspartate kinase Ask_LysC
arnB	0	0	0	UDP-4-amino-4-deoxy-L-arabinose--oxoglutarate aminotransferase
group_3647	0	0	0	hypothetical protein
cfiA	0	0	0	2-oxoglutarate carboxylase large subunit
ctpC	0	0	0	putative manganese/zinc-exporting P-type ATPase
group_3650	0	0	0	hypothetical protein
nrdB	0	0	0	Ribonucleoside-diphosphate reductase subunit beta
dctP	0	0	0	C4-dicarboxylate-binding periplasmic protein DctP
cfiB	0	0	0	2-oxoglutarate carboxylase small subunit
porA_1	0	0	0	Pyruvate synthase subunit PorA
group_3655	0	0	0	hypothetical protein
group_3656	0	0	0	hypothetical protein
rlmN	0	0	0	putative dual-specificity RNA methyltransferase RlmN
soj	0	0	0	Sporulation initiation inhibitor protein Soj
rcsC	0	0	0	Sensor histidine kinase RcsC
bcr	0	0	0	Bicyclomycin resistance protein
trpGD	0	0	0	Bifunctional protein TrpGD
flhA	0	0	0	Flagellar biosynthesis protein FlhA
nusB	0	0	0	Transcription antitermination protein NusB
group_3664	0	0	0	hypothetical protein
hemA	0	0	0	Glutamyl-tRNA reductase
leuA	0	0	0	2-isopropylmalate synthase
group_3667	0	0	0	Deoxyguanosinetriphosphate triphosphohydrolase-like protein
mepC	0	0	0	Multidrug/solvent efflux pump outer membrane protein MepC
rplV	0	0	0	50S ribosomal protein L22
mrcA	0	0	0	Penicillin-binding protein 1A
nqo6	0	0	0	NADH-quinone oxidoreductase subunit 6
rpsD	0	0	0	30S ribosomal protein S4
group_3673	0	0	0	hypothetical protein
der	0	0	0	GTPase Der
group_3675	0	0	0	hypothetical protein
pheA	0	0	0	P-protein
rplR	0	0	0	50S ribosomal protein L18
flgG_1	0	0	0	Flagellar basal-body rod protein FlgG
group_3679	0	0	0	hypothetical protein
oprF	0	0	0	Outer membrane porin F
hydC	0	0	0	Quinone-reactive Ni/Fe-hydrogenase B-type cytochrome subunit
plsY	0	0	0	Glycerol-3-phosphate acyltransferase
ruvB	0	0	0	Holliday junction ATP-dependent DNA helicase RuvB
ftsH_2	0	0	0	ATP-dependent zinc metalloprotease FtsH
atpA	0	0	0	ATP synthase subunit alpha
fur	0	0	0	Ferric uptake regulation protein
pyrH	0	0	0	Uridylate kinase
carB	0	0	0	Carbamoyl-phosphate synthase large chain
group_3689	0	0	0	hypothetical protein
group_3690	0	0	0	hypothetical protein
dedA	0	0	0	Protein DedA
argP	0	0	0	HTH-type transcriptional regulator ArgP
murD	0	0	0	UDP-N-acetylmuramoylalanine--D-glutamate ligase
csrA	0	0	0	Translational regulator CsrA
group_3695	0	0	0	hypothetical protein
group_3696	0	0	0	3',5'-cyclic-nucleotide phosphodiesterase
group_3697	0	0	0	hypothetical protein
group_3698	0	0	0	hypothetical protein
luxS	0	0	0	S-ribosylhomocysteine lyase
group_370	0	0	0	putative RNA pseudouridine synthase
group_3700	0	0	0	hypothetical protein
group_3701	0	0	0	hypothetical protein
group_3702	0	0	0	hypothetical protein
parB	0	0	0	putative chromosome-partitioning protein ParB
mepA	0	0	0	hypothetical protein
rplY	0	0	0	50S ribosomal protein L25
mutS2	0	0	0	Endonuclease MutS2
nadD	0	0	0	putative nicotinate-nucleotide adenylyltransferase
valS	0	0	0	Valine--tRNA ligase
group_3709	0	0	0	hypothetical protein
purL	0	0	0	Phosphoribosylformylglycinamidine synthase subunit PurL
gtaB	0	0	0	UTP--glucose-1-phosphate uridylyltransferase
group_3712	0	0	0	hypothetical protein
group_3713	0	0	0	hypothetical protein
aguA	0	0	0	Agmatine deiminase
surA	0	0	0	Chaperone SurA
sdcS	0	0	0	Sodium-dependent dicarboxylate transporter SdcS
era_2	0	0	0	GTPase Era
group_3718	0	0	0	hypothetical protein
hisH	0	0	0	Imidazole glycerol phosphate synthase subunit HisH
hisB	0	0	0	Imidazoleglycerol-phosphate dehydratase
group_3721	0	0	0	hypothetical protein
nspC	0	0	0	Carboxynorspermidine/carboxyspermidine decarboxylase
ileS	0	0	0	Isoleucine--tRNA ligase
ddl	0	0	0	D-alanine--D-alanine ligase
ygaZ	0	0	0	Inner membrane protein YgaZ
group_3726	0	0	0	Aminopeptidase
group_3727	0	0	0	hypothetical protein
group_3728	0	0	0	hypothetical protein
ruvA	0	0	0	Holliday junction ATP-dependent DNA helicase RuvA
group_3730	0	0	0	hypothetical protein
group_3731	0	0	0	hypothetical protein
atpF_2	0	0	0	ATP synthase subunit b
group_3733	0	0	0	hypothetical protein
hslV	0	0	0	ATP-dependent protease subunit HslV
group_3735	0	0	0	putative protein
hemC	0	0	0	Porphobilinogen deaminase
motB_1	0	0	0	Motility protein B
bioB	0	0	0	Biotin synthase
group_3739	0	0	0	hypothetical protein
napF	0	0	0	Ferredoxin-type protein NapF
rhpA	0	0	0	DEAD-box ATP-dependent RNA helicase RhpA
dapL	0	0	0	LL-diaminopimelate aminotransferase
group_3742	0	0	0	hypothetical protein
gpmA	0	0	0	2,3-bisphosphoglycerate-dependent phosphoglycerate mutase
group_3744	0	0	0	hypothetical protein
aroB	0	0	0	3-dehydroquinate synthase
group_3746	0	0	0	Calcium-transporting ATPase 1
mnmA_1	0	0	0	tRNA-specific 2-thiouridylase MnmA
trmB	0	0	0	tRNA (guanine-N(7)-)-methyltransferase
group_3749	0	0	0	hypothetical protein
group_375	0	0	0	hypothetical protein
glyQ	0	0	0	Glycine--tRNA ligase alpha subunit
group_3751	0	0	0	hypothetical protein
group_3752	0	0	0	hypothetical protein
group_3753	0	0	0	hypothetical protein
tpx	0	0	0	Thiol peroxidase
gmk	0	0	0	Guanylate kinase
group_3756	0	0	0	hypothetical protein
btuD	0	0	0	Vitamin B12 import ATP-binding protein BtuD
group_3758	0	0	0	hypothetical protein
group_3759	0	0	0	Putative TrmH family tRNA/rRNA methyltransferase
group_3760	0	0	0	hypothetical protein
group_3761	0	0	0	hypothetical protein
group_3762	0	0	0	hypothetical protein
ylxH	0	0	0	Flagellum site-determining protein YlxH
proB	0	0	0	Glutamate 5-kinase
tkt	0	0	0	Transketolase
group_3766	0	0	0	hypothetical protein
group_3767	0	0	0	hypothetical protein
fabD	0	0	0	Malonyl CoA-acyl carrier protein transacylase
mqnC	0	0	0	Cyclic dehypoxanthine futalosine synthase
purS	0	0	0	Phosphoribosylformylglycinamidine synthase subunit PurS
group_3771	0	0	0	hypothetical protein
nadC	0	0	0	putative nicotinate-nucleotide pyrophosphorylase [carboxylating]
glyS	0	0	0	Glycine--tRNA ligase beta subunit
argH	0	0	0	Argininosuccinate lyase
pacS	0	0	0	putative copper-transporting ATPase PacS
group_3776	0	0	0	hypothetical protein
fldA	0	0	0	Flavodoxin
mscS	0	0	0	Small-conductance mechanosensitive channel
coaD	0	0	0	Phosphopantetheine adenylyltransferase
gloC	0	0	0	putative protein
grpE	0	0	0	Protein GrpE
flgH	0	0	0	Flagellar L-ring protein
group_3782	0	0	0	hypothetical protein
group_3783	0	0	0	hypothetical protein
plsX	0	0	0	Phosphate acyltransferase
group_3785	0	0	0	hypothetical protein
mprA_1	0	0	0	Response regulator MprA
trxB	0	0	0	Thioredoxin reductase
group_3788	0	0	0	hypothetical protein
kpsD	0	0	0	Polysialic acid transport protein KpsD
mdaB	0	0	0	Modulator of drug activity B
wbgU	0	0	0	UDP-N-acetylglucosamine 4-epimerase
nuoJ	0	0	0	NADH-quinone oxidoreductase subunit J
acrC	0	0	0	Acryloyl-CoA reductase (NADH)
groS	0	0	0	10 kDa chaperonin
ftsH_3	0	0	0	ATP-dependent zinc metalloprotease FtsH
group_3795	0	0	0	hypothetical protein
group_3796	0	0	0	hypothetical protein
group_3797	0	0	0	hypothetical protein
group_3798	0	0	0	hypothetical protein
hypD	0	0	0	Hydrogenase maturation factor HypD
argO	0	0	0	Arginine exporter protein ArgO
gpt	0	0	0	Xanthine phosphoribosyltransferase
pseB	0	0	0	UDP-N-acetylglucosamine 4,6-dehydratase (inverting)
group_3802	0	0	0	hypothetical protein
ychF	0	0	0	Ribosome-binding ATPase YchF
pyrE	0	0	0	Orotate phosphoribosyltransferase
tatA	0	0	0	Sec-independent protein translocase protein TatA
group_3806	0	0	0	hypothetical protein
murJ	0	0	0	putative lipid II flippase MurJ
group_3808	0	0	0	hypothetical protein
topA	0	0	0	DNA topoisomerase 1
group_381	0	0	0	putative HTH-type transcriptional regulator
feoA	0	0	0	Putative Fe(2+) transport protein A
group_3811	0	0	0	hypothetical protein
rsmA_2	0	0	0	Ribosomal RNA small subunit methyltransferase A
bcp	0	0	0	Putative peroxiredoxin
kdsC	0	0	0	3-deoxy-D-manno-octulosonate 8-phosphate phosphatase KdsC
group_3815	0	0	0	hypothetical protein
group_3816	0	0	0	hypothetical protein
group_3817	0	0	0	hypothetical protein
tpiA	0	0	0	Triosephosphate isomerase
murC	0	0	0	UDP-N-acetylmuramate--L-alanine ligase
hisJ	0	0	0	putative histidine-binding protein
nikC	0	0	0	Nickel transport system permease protein NikC
nadK	0	0	0	NAD kinase
hemN_3	0	0	0	Oxygen-independent coproporphyrinogen-III oxidase-like protein YqeR
tig	0	0	0	Trigger factor
gmhA1	0	0	0	Phosphoheptose isomerase 1
ispH	0	0	0	4-hydroxy-3-methylbut-2-enyl diphosphate reductase
group_3827	0	0	0	hypothetical protein
group_3828	0	0	0	putative protein
group_3829	0	0	0	hypothetical protein
group_383	0	0	0	hypothetical protein
group_3830	0	0	0	hypothetical protein
coaBC	0	0	0	Coenzyme A biosynthesis bifunctional protein CoaBC
atpD_1	0	0	0	ATP synthase subunit delta
ispE	0	0	0	4-diphosphocytidyl-2-C-methyl-D-erythritol kinase
lpxK	0	0	0	Tetraacyldisaccharide 4'-kinase
ribF	0	0	0	Riboflavin biosynthesis protein RibF
group_3836	0	0	0	hypothetical protein
metG	0	0	0	Methionine--tRNA ligase
moaE	0	0	0	Molybdopterin synthase catalytic subunit
group_3839	0	0	0	hypothetical protein
purN	0	0	0	Phosphoribosylglycinamide formyltransferase
rfaC	0	0	0	Lipopolysaccharide heptosyltransferase 1
trpE	0	0	0	Anthranilate synthase component 1
rluB	0	0	0	Ribosomal large subunit pseudouridine synthase B
hypF	0	0	0	Carbamoyltransferase HypF
group_3844	0	0	0	hypothetical protein
group_3845	0	0	0	hypothetical protein
sat	0	0	0	Sulfate adenylyltransferase
group_3847	0	0	0	hypothetical protein
oprM	0	0	0	Outer membrane protein OprM
lolD	0	0	0	Lipoprotein-releasing system ATP-binding protein LolD
group_3850	0	0	0	hypothetical protein
thrC	0	0	0	Threonine synthase
group_3852	0	0	0	hypothetical protein
gap1	0	0	0	Glyceraldehyde-3-phosphate dehydrogenase 1
hybD	0	0	0	Hydrogenase 2 maturation protease
group_3855	0	0	0	hypothetical protein
rsmA_1	0	0	0	Ribosomal RNA small subunit methyltransferase A
purQ	0	0	0	Phosphoribosylformylglycinamidine synthase subunit PurQ
group_3858	0	0	0	putative transcriptional regulatory protein
hisC	0	0	0	Histidinol-phosphate aminotransferase
nadA	0	0	0	Quinolinate synthase A
group_3861	0	0	0	hypothetical protein
ctpA	0	0	0	Carboxy-terminal processing protease CtpA
group_3863	0	0	0	hypothetical protein
pyrC_2	0	0	0	Dihydroorotase
fdx	0	0	0	Ferredoxin
group_3866	0	0	0	hypothetical protein
hup	0	0	0	DNA-binding protein HU
group_3868	0	0	0	Multidrug resistance protein MdtA
group_3869	0	0	0	hypothetical protein
group_387	0	0	0	hypothetical protein
group_3870	0	0	0	hypothetical protein
neuA	0	0	0	N-acylneuraminate cytidylyltransferase
group_3872	0	0	0	hypothetical protein
group_3873	0	0	0	hypothetical protein
group_3874	0	0	0	hypothetical protein
pgi	0	0	0	Glucose-6-phosphate isomerase
aroC	0	0	0	Chorismate synthase
group_3877	0	0	0	hypothetical protein
rplW	0	0	0	50S ribosomal protein L23
group_3879	0	0	0	hypothetical protein
argJ	0	0	0	Arginine biosynthesis bifunctional protein ArgJ
pcm	0	0	0	Protein-L-isoaspartate O-methyltransferase
glmU_1	0	0	0	Bifunctional protein GlmU
group_3883	0	0	0	hypothetical protein
group_3884	0	0	0	hypothetical protein
sasA_2	0	0	0	Adaptive-response sensory-kinase SasA
dapF	0	0	0	Diaminopimelate epimerase
rpiB	0	0	0	Ribose-5-phosphate isomerase B
group_3888	0	0	0	hypothetical protein
mdtA_2	0	0	0	Multidrug resistance protein MdtA
purB	0	0	0	Adenylosuccinate lyase
group_3890	0	0	0	Adaptive-response sensory-kinase SasA
group_3891	0	0	0	hypothetical protein
group_3892	0	0	0	hypothetical protein
priA	0	0	0	Primosomal protein N'
mopA	0	0	0	Molybdenum-pterin-binding protein MopA
purM	0	0	0	Phosphoribosylformylglycinamidine cyclo-ligase
pseC	0	0	0	UDP-4-amino-4,6-dideoxy-N-acetyl-beta-L-altrosamine transaminase
rlmH	0	0	0	Ribosomal RNA large subunit methyltransferase H
folE	0	0	0	GTP cyclohydrolase 1
nuoL	0	0	0	NADH-quinone oxidoreductase subunit L
sdaA	0	0	0	L-serine dehydratase 1
mqnD	0	0	0	1,4-dihydroxy-6-naphtoate synthase
mqnE	0	0	0	Aminodeoxyfutalosine synthase
fabH	0	0	0	3-oxoacyl-[acyl-carrier-protein] synthase 3
yknY	0	0	0	putative ABC transporter ATP-binding protein YknY
napH	0	0	0	Ferredoxin-type protein NapH
xseB	0	0	0	Exodeoxyribonuclease 7 small subunit
pnp	0	0	0	Polyribonucleotide nucleotidyltransferase
pcrA	0	0	0	ATP-dependent DNA helicase PcrA
accB	0	0	0	Biotin carboxyl carrier protein of acetyl-CoA carboxylase
rpsF	0	0	0	30S ribosomal protein S6
yqgF	0	0	0	Putative pre-16S rRNA nuclease
murB	0	0	0	UDP-N-acetylenolpyruvoylglucosamine reductase
fabZ	0	0	0	3-hydroxyacyl-[acyl-carrier-protein] dehydratase FabZ
mtr	0	0	0	Tryptophan-specific transport protein
appB	0	0	0	Cytochrome bd-II ubiquinol oxidase subunit 2
group_3916	0	0	0	Putative bifunctional exonuclease/endonuclease protein
group_3917	0	0	0	N-carbamoyl-D-amino acid hydrolase
group_3918	0	0	0	hypothetical protein
metQ	0	0	0	D-methionine-binding lipoprotein MetQ
ribH	0	0	0	6,7-dimethyl-8-ribityllumazine synthase
group_3921	0	0	0	hypothetical protein
nnr	0	0	0	Bifunctional NAD(P)H-hydrate repair enzyme Nnr
group_3923	0	0	0	hypothetical protein
bioA	0	0	0	Adenosylmethionine-8-amino-7-oxononanoate aminotransferase
ftsZ	0	0	0	Cell division protein FtsZ
minC	0	0	0	septum site-determining protein MinC
selA	0	0	0	L-seryl-tRNA(Sec) selenium transferase
group_3928	0	0	0	hypothetical protein
mrdA	0	0	0	Peptidoglycan D,D-transpeptidase MrdA
group_3930	0	0	0	hypothetical protein
mqnA	0	0	0	Chorismate dehydratase
group_3932	0	0	0	hypothetical protein
group_3933	0	0	0	hypothetical protein
group_3934	0	0	0	putative protein
group_3935	0	0	0	putative protein
rsxB	0	0	0	Electron transport complex subunit RsxB
group_3937	0	0	0	hypothetical protein
glmS	0	0	0	Glutamine--fructose-6-phosphate aminotransferase [isomerizing]
exoA	0	0	0	Exodeoxyribonuclease
recN	0	0	0	DNA repair protein RecN
recB	0	0	0	RecBCD enzyme subunit RecB
hpf_2	0	0	0	Ribosome hibernation promotion factor
group_3943	0	0	0	hypothetical protein
group_3944	0	0	0	hypothetical protein
group_3945	0	0	0	hypothetical protein
group_3946	0	0	0	hypothetical protein
mnmA_2	0	0	0	tRNA-specific 2-thiouridylase MnmA
group_3948	0	0	0	hypothetical protein
rpmB	0	0	0	50S ribosomal protein L28
group_3950	0	0	0	hypothetical protein
group_3951	0	0	0	hypothetical protein
trpA	0	0	0	Tryptophan synthase alpha chain
group_3953	0	0	0	hypothetical protein
msrB	0	0	0	Peptide methionine sulfoxide reductase MsrB
panB	0	0	0	3-methyl-2-oxobutanoate hydroxymethyltransferase
ribE	0	0	0	Riboflavin synthase
aroE	0	0	0	Shikimate dehydrogenase (NADP(+))
group_3958	0	0	0	hypothetical protein
ispDF	0	0	0	Bifunctional enzyme IspD/IspF
ecdB	0	0	0	putative UbiX-like flavin prenyltransferase
group_3961	0	0	0	hypothetical protein
pphA	0	0	0	Serine/threonine-protein phosphatase 1
group_3963	0	0	0	hypothetical protein
birA	0	0	0	Bifunctional ligase/repressor BirA
group_3965	0	0	0	hypothetical protein
yitJ	0	0	0	Bifunctional homocysteine S-methyltransferase/5,10-methylenetetrahydrofolate reductase
znuB	0	0	0	High-affinity zinc uptake system membrane protein ZnuB
group_3968	0	0	0	Putative 2-hydroxyacid dehydrogenase
rsmH	0	0	0	Ribosomal RNA small subunit methyltransferase H
group_3970	0	0	0	hypothetical protein
glpE_1	0	0	0	Thiosulfate sulfurtransferase GlpE
mmpA	0	0	0	Metalloprotease MmpA
nikD	0	0	0	Nickel import ATP-binding protein NikD
group_3974	0	0	0	hypothetical protein
group_3975	0	0	0	hypothetical protein
group_3976	0	0	0	hypothetical protein
ppx	0	0	0	Exopolyphosphatase
ppaX	0	0	0	Pyrophosphatase PpaX
mlaA	0	0	0	putative phospholipid-binding lipoprotein MlaA
tatB	0	0	0	Sec-independent protein translocase protein TatB
group_3981	0	0	0	hypothetical protein
group_3982	0	0	0	hypothetical protein
rkpK	0	0	0	UDP-glucose 6-dehydrogenase
group_3984	0	0	0	hypothetical protein
lnt	0	0	0	Apolipoprotein N-acyltransferase
group_3986	0	0	0	hypothetical protein
group_3987	0	0	0	hypothetical protein
group_3988	0	0	0	hypothetical protein
moeA	0	0	0	Molybdopterin molybdenumtransferase
exbD_1	0	0	0	Biopolymer transport protein ExbD
bepA	0	0	0	Beta-barrel assembly-enhancing protease
rluD	0	0	0	Ribosomal large subunit pseudouridine synthase D
algC	0	0	0	Phosphomannomutase/phosphoglucomutase
gap	0	0	0	Glyceraldehyde-3-phosphate dehydrogenase
group_3995	0	0	0	hypothetical protein
adk	0	0	0	Adenylate kinase
group_3997	0	0	0	hypothetical protein
truB	0	0	0	tRNA pseudouridine synthase B
group_3999	0	0	0	hypothetical protein
yhdE	0	0	0	Maf-like protein YhdE
group_4001	0	0	0	hypothetical protein
group_4002	0	0	0	hypothetical protein
rbfA	0	0	0	Ribosome-binding factor A
group_4004	0	0	0	hypothetical protein
miaA	0	0	0	tRNA dimethylallyltransferase
group_4006	0	0	0	hypothetical protein
tal	0	0	0	Transaldolase
ndhJ	0	0	0	NAD(P)H-quinone oxidoreductase subunit J, chloroplastic
psd_1	0	0	0	Phosphatidylserine decarboxylase proenzyme
group_4010	0	0	0	hypothetical protein
group_4011	0	0	0	hypothetical protein
group_4012	0	0	0	hypothetical protein
gatA	0	0	0	Glutamyl-tRNA(Gln) amidotransferase subunit A
fmt_1	0	0	0	Methionyl-tRNA formyltransferase
group_4015	0	0	0	hypothetical protein
cdtB	0	0	0	Cytolethal distending toxin subunit B
sodC	0	0	0	Superoxide dismutase [Cu-Zn]
murI	0	0	0	Glutamate racemase
selB	0	0	0	Selenocysteine-specific elongation factor
pppA	0	0	0	Leader peptidase PppA
htpX_2	0	0	0	Protease HtpX
group_4021	0	0	0	hypothetical protein
group_4022	0	0	0	hypothetical protein
greA	0	0	0	Transcription elongation factor GreA
group_4024	0	0	0	hypothetical protein
kdsD	0	0	0	Arabinose 5-phosphate isomerase KdsD
group_4026	0	0	0	hypothetical protein
group_4027	0	0	0	hypothetical protein
group_4028	0	0	0	hypothetical protein
group_4029	0	0	0	hypothetical protein
group_403	0	0	0	hypothetical protein
tsaD	0	0	0	tRNA N6-adenosine threonylcarbamoyltransferase
group_4031	0	0	0	hypothetical protein
group_4032	0	0	0	hypothetical protein
thiG	0	0	0	Thiazole synthase
djlA	0	0	0	DnaJ-like protein DjlA
mog	0	0	0	Molybdopterin adenylyltransferase
group_4036	0	0	0	hypothetical protein
group_4037	0	0	0	hypothetical protein
proA	0	0	0	Gamma-glutamyl phosphate reductase
hisS	0	0	0	Histidine--tRNA ligase
atpE	0	0	0	ATP synthase subunit c, sodium ion specific
group_4041	0	0	0	hypothetical protein
group_4042	0	0	0	hypothetical protein
group_4043	0	0	0	hypothetical protein
group_4044	0	0	0	Aminodeoxyfutalosine deaminase
pgsA	0	0	0	CDP-diacylglycerol--glycerol-3-phosphate 3-phosphatidyltransferase
group_4046	0	0	0	hypothetical protein
trpC	0	0	0	Indole-3-glycerol phosphate synthase
proP	0	0	0	Proline/betaine transporter
group_4049	0	0	0	hypothetical protein
group_4050	0	0	0	hypothetical protein
fabL	0	0	0	Enoyl-[acyl-carrier-protein] reductase [NADPH] FabL
group_4052	0	0	0	AP-4-A phosphorylase
group_4053	0	0	0	hypothetical protein
hypA	0	0	0	Hydrogenase/urease maturation factor HypA
group_4055	0	0	0	hypothetical protein
group_4056	0	0	0	hypothetical protein
group_4057	0	0	0	hypothetical protein
modA	0	0	0	Molybdate-binding protein ModA
group_4059	0	0	0	hypothetical protein
group_4060	0	0	0	hypothetical protein
yabJ	0	0	0	2-iminobutanoate/2-iminopropanoate deaminase
group_4062	0	0	0	hypothetical protein
fieF	0	0	0	Ferrous-iron efflux pump FieF
psd_2	0	0	0	Phosphatidylserine decarboxylase proenzyme
group_413	0	0	0	hypothetical protein
hxlR	0	0	0	HTH-type transcriptional activator HxlR
group_415	0	0	0	Putative NAD(P)H nitroreductase
pglB	0	0	0	Undecaprenyl-diphosphooligosaccharide--protein glycotransferase
yqaA	0	0	0	Inner membrane protein YqaA
group_421	0	0	0	hypothetical protein
guaA_2	0	0	0	GMP synthase [glutamine-hydrolyzing]
group_427	0	0	0	hypothetical protein
group_480	0	0	0	hypothetical protein
rnr	0	0	0	Protein
btuB_2	0	0	0	Vitamin B12 transporter BtuB
ykkD	0	0	0	Multidrug resistance protein YkkD
group_489	0	0	0	GTP cyclohydrolase 1 type 2
group_490	0	0	0	hypothetical protein
group_491	0	0	0	hypothetical protein
group_492	0	0	0	hypothetical protein
yffB	0	0	0	putative protein
group_494	0	0	0	hypothetical protein
rimP	0	0	0	Ribosome maturation factor RimP
group_501	0	0	0	hypothetical protein
kpsM	0	0	0	Polysialic acid transport protein KpsM
cysK	0	0	0	Cysteine synthase
group_507	0	0	0	hypothetical protein
group_508	0	0	0	hypothetical protein
mobB	0	0	0	Molybdopterin-guanine dinucleotide biosynthesis adapter protein
pstS2	0	0	0	Phosphate-binding protein PstS 2
proC	0	0	0	Pyrroline-5-carboxylate reductase
group_530	0	0	0	hypothetical protein
group_541	0	0	0	hypothetical protein
group_542	0	0	0	hypothetical protein
group_553	0	0	0	hypothetical protein
group_568	0	0	0	hypothetical protein
cca	0	0	0	Multifunctional CCA protein
group_572	0	0	0	hypothetical protein
hisI	0	0	0	Histidine biosynthesis bifunctional protein HisIE
group_576	0	0	0	hypothetical protein
group_577	0	0	0	Oxygen-independent coproporphyrinogen-III oxidase-like protein
ribD	0	0	0	Riboflavin biosynthesis protein RibD
ribA	0	0	0	GTP cyclohydrolase-2
spoIIIE	0	0	0	hypothetical protein
group_586	0	0	0	hypothetical protein
group_588	0	0	0	hypothetical protein
group_589	0	0	0	hypothetical protein
cvfB	0	0	0	Conserved virulence factor B
group_596	0	0	0	hypothetical protein
group_597	0	0	0	hypothetical protein
fliD	0	0	0	Flagellar hook-associated protein 2
group_599	0	0	0	hypothetical protein
group_603	0	0	0	hypothetical protein
rnhB	0	0	0	Ribonuclease HII
group_606	0	0	0	hypothetical protein
flgE	0	0	0	Flagellar hook protein FlgE
ndhB	0	0	0	NAD(P)H-quinone oxidoreductase subunit 2, chloroplastic
mshA	0	0	0	D-inositol-3-phosphate glycosyltransferase
rsmI	0	0	0	Ribosomal RNA small subunit methyltransferase I
group_654	0	0	0	hypothetical protein
phnD1	0	0	0	putative ABC transporter phosphite binding protein PhnD1
group_662	0	0	0	hypothetical protein
queH	0	0	0	Epoxyqueuosine reductase QueH
group_665	0	0	0	hypothetical protein
group_666	0	0	0	hypothetical protein
cutA	0	0	0	Divalent-cation tolerance protein CutA
group_681	0	0	0	hypothetical protein
pth	0	0	0	Peptidyl-tRNA hydrolase
group_683	0	0	0	hypothetical protein
group_684	0	0	0	hypothetical protein
group_686	0	0	0	hypothetical protein
group_687	0	0	0	hypothetical protein
group_688	0	0	0	hypothetical protein
group_691	0	0	0	hypothetical protein
lutA_1	0	0	0	Lactate utilization protein A
mobA	0	0	0	putative molybdenum cofactor guanylyltransferase
group_697	0	0	0	hypothetical protein
group_698	0	0	0	hypothetical protein
galE	0	0	0	UDP-glucose 4-epimerase
group_711	0	0	0	hypothetical protein
group_712	0	0	0	hypothetical protein
group_716	0	0	0	hypothetical protein
cpdA	0	0	0	3',5'-cyclic adenosine monophosphate phosphodiesterase CpdA
group_718	0	0	0	hypothetical protein
group_719	0	0	0	hypothetical protein
pepD	0	0	0	Cytosol non-specific dipeptidase
group_721	0	0	0	hypothetical protein
group_722	0	0	0	hypothetical protein
ppx2	0	0	0	Exopolyphosphatase 2
group_724	0	0	0	hypothetical protein
group_725	0	0	0	hypothetical protein
nth_2	0	0	0	Endonuclease III
group_727	0	0	0	hypothetical protein
group_730	0	0	0	hypothetical protein
group_736	0	0	0	hypothetical protein
group_749	0	0	0	hypothetical protein
moaC	0	0	0	Cyclic pyranopterin monophosphate synthase
group_779	0	0	0	hypothetical protein
group_780	0	0	0	hypothetical protein
uvrD	0	0	0	DNA helicase II
group_782	0	0	0	Putative peptidyl-prolyl cis-trans isomerase
group_786	0	0	0	hypothetical protein
ybgC	0	0	0	Acyl-CoA thioesterase YbgC
group_799	0	0	0	hypothetical protein
group_800	0	0	0	hypothetical protein
group_806	0	0	0	hypothetical protein
moeZ	0	0	0	putative adenylyltransferase/sulfurtransferase MoeZ
mdtJ_1	0	0	0	hypothetical protein
dsbL	0	0	0	Thiol:disulfide interchange protein DsbL
folC	0	0	0	Dihydrofolate synthase/folylpolyglutamate synthase
mfd_2	0	0	0	Transcription-repair-coupling factor
ymdB	0	0	0	2',3'-cyclic-nucleotide 2'-phosphodiesterase
pyrC_1	0	0	0	Dihydroorotase
group_833	0	0	0	hypothetical protein
group_834	0	0	0	hypothetical protein
mdtJ	0	0	0	Spermidine export protein MdtJ
ftsW	0	0	0	putative peptidoglycan glycosyltransferase FtsW
ogt	0	0	0	Methylated-DNA--protein-cysteine methyltransferase
actP	0	0	0	Cation/acetate symporter ActP
mcl1	0	0	0	L-malyl-CoA/beta-methylmalyl-CoA lyase
ispB	0	0	0	Octaprenyl diphosphate synthase
proS	0	0	0	Proline--tRNA ligase
pglC	0	0	0	Undecaprenyl phosphate N,N'-diacetylbacillosamine 1-phosphate transferase
group_858	0	0	0	hypothetical protein
lspA	0	0	0	Lipoprotein signal peptidase
yccU	0	0	0	putative protein YccU
group_862	0	0	0	hypothetical protein
group_863	0	0	0	hypothetical protein
tehA	0	0	0	Tellurite resistance protein TehA
group_875	0	0	0	hypothetical protein
group_876	0	0	0	hypothetical protein
group_877	0	0	0	hypothetical protein
psrA	0	0	0	Polysulfide reductase chain A
group_888	0	0	0	hypothetical protein
bioF	0	0	0	8-amino-7-oxononanoate synthase 2
group_890	0	0	0	hypothetical protein
group_891	0	0	0	hypothetical protein
plsC	0	0	0	hypothetical protein
group_903	0	0	0	hypothetical protein
secG	0	0	0	Protein-export membrane protein SecG
yfkJ	0	0	0	Low molecular weight protein-tyrosine-phosphatase YfkJ
dapE	0	0	0	Succinyl-diaminopimelate desuccinylase
cmoA	0	0	0	Carboxy-S-adenosyl-L-methionine synthase
sasA_1	0	0	0	Adaptive-response sensory-kinase SasA
group_914	0	0	0	hypothetical protein
gatC	0	0	0	Aspartyl/glutamyl-tRNA(Asn/Gln) amidotransferase subunit C
group_916	0	0	0	Polyphenol oxidase
prmC	0	0	0	Release factor glutamine methyltransferase
group_918	0	0	0	Thiamine-phosphate synthase
rsmG	0	0	0	Ribosomal RNA small subunit methyltransferase G
group_922	0	0	0	hypothetical protein
rfaF	0	0	0	ADP-heptose--LPS heptosyltransferase 2
aroK	0	0	0	Shikimate kinase
group_925	0	0	0	hypothetical protein
coaE	0	0	0	Dephospho-CoA kinase
trpF	0	0	0	N-(5'-phosphoribosyl)anthranilate isomerase
msrA	0	0	0	Peptide methionine sulfoxide reductase MsrA
thiL	0	0	0	Thiamine-monophosphate kinase
group_937	0	0	0	hypothetical protein
group_939	0	0	0	hypothetical protein
group_942	0	0	0	hypothetical protein
pyrF	0	0	0	Orotidine 5'-phosphate decarboxylase
group_957	0	0	0	hypothetical protein
group_96	0	0	0	putative oxidoreductase/MSMEI_2347
group_961	0	0	0	hypothetical protein
sotB	0	0	0	Sugar efflux transporter
group_104	0	0	0	hypothetical protein
trmA	0	0	0	tRNA/tmRNA (uracil-C(5))-methyltransferase
group_1072	0	0	0	hypothetical protein
rnpA	0	0	0	Ribonuclease P protein component
cadA	0	0	0	Cadmium, zinc and cobalt-transporting ATPase
group_1135	0	0	0	hypothetical protein
ubiD	0	0	0	3-octaprenyl-4-hydroxybenzoate carboxy-lyase
pglH	0	0	0	GalNAc-alpha-(1->4)-GalNAc-alpha-(1->3)-diNAcBac-PP-undecaprenol alpha-1,4-N-acetyl-D-galactosaminyltransferase
pglF	0	0	0	UDP-N-acetyl-alpha-D-glucosamine C6 dehydratase
pglE	0	0	0	UDP-N-acetylbacillosamine transaminase
group_1175	0	0	0	Aspartate aminotransferase
group_1204	0	0	0	hypothetical protein
group_1227	0	0	0	putative protein
group_1237	0	0	0	hypothetical protein
group_1245	0	0	0	hypothetical protein
lutC	0	0	0	Lactate utilization protein C
group_1264	0	0	0	putative protein
tyrC	0	0	0	Cyclohexadienyl dehydrogenase
gltX1	0	0	0	Glutamate--tRNA ligase 1
yfcA	0	0	0	putative membrane transporter protein YfcA
group_1346	0	0	0	hypothetical protein
group_1356	0	0	0	hypothetical protein
group_1584	0	0	0	hypothetical protein
ybiT	0	0	0	putative ABC transporter ATP-binding protein YbiT
group_1691	0	0	0	hypothetical protein
group_1716	0	0	0	hypothetical protein
group_1717	0	0	0	hypothetical protein
lgt	0	0	0	Prolipoprotein diacylglyceryl transferase
uup	0	0	0	ABC transporter ATP-binding protein uup
group_1720	0	0	0	hypothetical protein
cmoB	0	0	0	tRNA U34 carboxymethyltransferase
group_1730	0	0	0	hypothetical protein
ackA	0	0	0	Acetate kinase
feoB	0	0	0	Fe(2+) transporter FeoB
rhaS	0	0	0	HTH-type transcriptional activator RhaS
group_1747	0	0	0	hypothetical protein
pglA	0	0	0	N,N'-diacetylbacillosaminyl-diphospho-undecaprenol alpha-1,3-N-acetylgalactosaminyltransferase
hisK	0	0	0	Histidinol-phosphatase
flhB_2	0	0	0	Flagellar biosynthetic protein FlhB
prfA	0	0	0	Peptide chain release factor RF1
group_1752	0	0	0	hypothetical protein
katA	0	0	0	Catalase
flaC	0	0	0	Secreted flagellin C
accC	0	0	0	Biotin carboxylase
csd_2	0	0	0	putative cysteine desulfurase
ilvI	0	0	0	Acetolactate synthase isozyme 3 large subunit
ilvH	0	0	0	Acetolactate synthase isozyme 3 small subunit
lpxD	0	0	0	UDP-3-O-acylglucosamine N-acyltransferase
group_1809	0	0	0	hypothetical protein
prmA	0	0	0	Ribosomal protein L11 methyltransferase
ppiB	0	0	0	Peptidyl-prolyl cis-trans isomerase B
xerH	0	0	0	Tyrosine recombinase XerH
rhtC	0	0	0	Threonine efflux protein
zupT	0	0	0	Zinc transporter ZupT
group_1844	0	0	0	hypothetical protein
rpsH	0	0	0	30S ribosomal protein S8
pyrD	0	0	0	Dihydroorotate dehydrogenase (quinone)
gpmI	0	0	0	2,3-bisphosphoglycerate-independent phosphoglycerate mutase
ligA_1	0	0	0	DNA ligase
iolG	0	0	0	Myo-inositol 2-dehydrogenase
dapH	0	0	0	2,3,4,5-tetrahydropyridine-2,6-dicarboxylate N-acetyltransferase
btuB_1	0	0	0	Vitamin B12 transporter BtuB
group_2696	0	0	0	hypothetical protein
group_336	0	0	0	hypothetical protein
ytbE	0	0	0	putative oxidoreductase YtbE
group_385	0	0	0	hypothetical protein
glmU_2	0	0	0	Bifunctional protein GlmU
pseH	0	0	0	UDP-4-amino-4,6-dideoxy-N-acetyl-beta-L-altrosamine N-acetyltransferase
group_425	0	0	0	hypothetical protein
group_485	0	0	0	Ribonuclease R
group_505	0	0	0	hypothetical protein
group_583	0	0	0	hypothetical protein
vhb	0	0	0	Bacterial hemoglobin
group_645	0	0	0	hypothetical protein
group_690	0	0	0	hypothetical protein
group_77	0	0	0	hypothetical protein
recJ	0	0	0	Single-stranded-DNA-specific exonuclease RecJ
ssb	0	0	0	Single-stranded DNA-binding protein
epsM	0	0	0	Putative acetyltransferase EpsM
yceI	0	0	0	Protein YceI
selD	0	0	0	Selenide, water dikinase
group_835	0	0	0	hypothetical protein
pctC	0	0	0	Methyl-accepting chemotaxis protein PctC
gspF	0	0	0	Putative type II secretion system protein F
adhA	0	0	0	putative formaldehyde dehydrogenase AdhA
asnB_2	0	0	0	Asparagine synthetase [glutamine-hydrolyzing] 1
lpxH	0	0	0	UDP-2,3-diacylglucosamine hydrolase
group_1260	0	0	0	hypothetical protein
carA	0	0	0	Carbamoyl-phosphate synthase small chain
group_1311	0	0	0	hypothetical protein
group_157	0	0	0	hypothetical protein
mreB_2	0	0	0	Rod shape-determining protein MreB
yidD	0	0	0	Putative membrane protein insertion efficiency factor
group_166	0	0	0	hypothetical protein
group_168	0	0	0	Bacteriohemerythrin
dmdA	0	0	0	2,3-dimethylmalate dehydratase large subunit
group_1689	0	0	0	hypothetical protein
ruvC	0	0	0	Crossover junction endodeoxyribonuclease RuvC
hemH	0	0	0	Ferrochelatase
group_1792	0	0	0	hypothetical protein
yafV_2	0	0	0	Omega-amidase YafV
group_1831	0	0	0	hypothetical protein
yjiA	0	0	0	putative GTP-binding protein YjiA
glyA	0	0	0	Serine hydroxymethyltransferase
group_1853	0	0	0	hypothetical protein
pgk	0	0	0	Phosphoglycerate kinase
murE	0	0	0	UDP-N-acetylmuramoyl-L-alanyl-D-glutamate--2,6-diaminopimelate ligase
group_282	0	0	0	hypothetical protein
group_386	0	0	0	hypothetical protein
desV	0	0	0	dTDP-3-amino-3,4,6-trideoxy-alpha-D-glucose transaminase
lutA_2	0	0	0	Lactate utilization protein A
gmhB	0	0	0	D-glycero-beta-D-manno-heptose-1,7-bisphosphate 7-phosphatase
yecS	0	0	0	L-cystine transport system permease protein YecS
group_846	0	0	0	hypothetical protein
group_947	0	0	0	hypothetical protein
group_953	0	0	0	hypothetical protein
group_1191	0	0	0	hypothetical protein
cysE	0	0	0	Serine acetyltransferase
group_18	0	0	0	hypothetical protein
cas9	0	0	0	CRISPR-associated endonuclease Cas9
group_543	0	0	0	hypothetical protein
group_647	0	0	0	hypothetical protein
group_706	0	0	0	hypothetical protein
eptA	0	0	0	Phosphoethanolamine transferase EptA
rpsA	0	0	0	30S ribosomal protein S1
group_951	0	0	0	hypothetical protein
group_109	0	0	0	hypothetical protein
ansZ	0	0	0	L-asparaginase 2
rpmH	0	0	0	50S ribosomal protein L34
group_177	0	0	0	hypothetical protein
bepE_2	0	0	0	Efflux pump membrane transporter BepE
group_298	0	0	0	hypothetical protein
group_474	0	0	0	hypothetical protein
group_555	0	0	0	hypothetical protein
group_653	0	0	0	hypothetical protein
group_728	0	0	0	hypothetical protein
group_790	0	0	0	hypothetical protein
ccp	0	0	0	Cytochrome c551 peroxidase
group_938	0	0	0	hypothetical protein
group_1278	0	0	0	hypothetical protein
dltA	0	0	0	D-alanine--poly(phosphoribitol) ligase subunit 1
group_1800	0	0	0	hypothetical protein
group_1801	0	0	0	hypothetical protein
group_1802	0	0	0	hypothetical protein
group_1803	0	0	0	hypothetical protein
cas2_1	0	0	0	CRISPR-associated endoribonuclease Cas2
group_1810	0	0	0	hypothetical protein
group_1828	0	0	0	hypothetical protein
group_309	0	0	0	hypothetical protein
group_310	0	0	0	hypothetical protein
fmt_2	0	0	0	Methionyl-tRNA formyltransferase
group_593	0	0	0	hypothetical protein
group_784	0	0	0	hypothetical protein
group_824	0	0	0	hypothetical protein
group_893	0	0	0	hypothetical protein
group_237	0	0	0	hypothetical protein
group_313	0	0	0	hypothetical protein
cas1-1	0	0	0	CRISPR-associated endonuclease Cas1 1
group_700	0	0	0	hypothetical protein
gpr	0	0	0	L-glyceraldehyde 3-phosphate reductase
group_111	0	0	0	hypothetical protein
wbpB	0	0	0	UDP-N-acetyl-2-amino-2-deoxy-D-glucuronate oxidase
dxr	0	0	0	1-deoxy-D-xylulose 5-phosphate reductoisomerase
patA_1	0	0	0	Peptidoglycan O-acetyltransferase
srpA	0	0	0	Catalase-related peroxidase
group_333	0	0	0	hypothetical protein
group_424	0	0	0	hypothetical protein
group_540	0	0	0	hypothetical protein
gtf1	0	0	0	hypothetical protein
wbpE	0	0	0	UDP-2-acetamido-2-deoxy-3-oxo-D-glucuronate aminotransferase
wbpD	0	0	0	UDP-2-acetamido-3-amino-2,3-dideoxy-D-glucuronate N-acetyltransferase
group_94	0	0	0	hypothetical protein
corA	0	0	0	Magnesium transport protein CorA
group_1355	0	0	0	Ubiquinone/menaquinone biosynthesis C-methyltransferase UbiE
group_1659	0	0	0	hypothetical protein
dgkA	0	0	0	Diacylglycerol kinase
group_444	0	0	0	hypothetical protein
group_496	0	0	0	hypothetical protein
group_646	0	0	0	hypothetical protein
cas2_2	0	0	0	CRISPR-associated endoribonuclease Cas2
cas1	0	0	0	CRISPR-associated endonuclease Cas1
glgC	0	0	0	Glucose-1-phosphate adenylyltransferase
group_1660	0	0	0	hypothetical protein
flaA	0	0	0	Flagellin A
group_348	0	0	0	hypothetical protein
group_500	0	0	0	hypothetical protein
group_544	0	0	0	hypothetical protein
group_78	0	0	0	hypothetical protein
group_1102	0	0	0	hypothetical protein
group_1104	0	0	0	hypothetical protein
group_1106	0	0	0	hypothetical protein
group_1107	0	0	0	hypothetical protein
group_1108	0	0	0	hypothetical protein
tdk	0	0	0	Thymidine kinase
group_1110	0	0	0	hypothetical protein
group_1113	0	0	0	hypothetical protein
group_1114	0	0	0	hypothetical protein
group_1154	0	0	0	hypothetical protein
group_1228	0	0	0	hypothetical protein
group_1229	0	0	0	hypothetical protein
group_1230	0	0	0	hypothetical protein
group_1231	0	0	0	hypothetical protein
carA_2	0	0	0	Carbamoyl-phosphate synthase small chain
group_1663	0	0	0	hypothetical protein
group_1664	0	0	0	hypothetical protein
group_1665	0	0	0	hypothetical protein
group_1667	0	0	0	hypothetical protein
group_1668	0	0	0	hypothetical protein
group_1669	0	0	0	hypothetical protein
group_1671	0	0	0	hypothetical protein
group_1672	0	0	0	hypothetical protein
group_1674	0	0	0	hypothetical protein
group_1675	0	0	0	hypothetical protein
group_1714	0	0	0	hypothetical protein
group_1715	0	0	0	hypothetical protein
group_1761	0	0	0	hypothetical protein
group_1762	0	0	0	hypothetical protein
group_1763	0	0	0	hypothetical protein
group_1764	0	0	0	hypothetical protein
group_1765	0	0	0	hypothetical protein
group_1766	0	0	0	hypothetical protein
traC	0	0	0	Protein TraC
group_1768	0	0	0	hypothetical protein
group_1769	0	0	0	hypothetical protein
group_1770	0	0	0	hypothetical protein
group_1771	0	0	0	hypothetical protein
group_1772	0	0	0	hypothetical protein
group_1773	0	0	0	hypothetical protein
group_1774	0	0	0	hypothetical protein
group_1775	0	0	0	hypothetical protein
group_254	0	0	0	hypothetical protein
group_332	0	0	0	hypothetical protein
group_371	0	0	0	hypothetical protein
rmlA	0	0	0	Glucose-1-phosphate thymidylyltransferase
group_580	0	0	0	hypothetical protein
group_655	0	0	0	hypothetical protein
group_656	0	0	0	hypothetical protein
group_657	0	0	0	hypothetical protein
group_676	0	0	0	hypothetical protein
intA	0	0	0	Prophage integrase IntA
group_701	0	0	0	hypothetical protein
group_791	0	0	0	hypothetical protein
group_793	0	0	0	hypothetical protein
group_794	0	0	0	hypothetical protein
dnaG_2	0	0	0	DNA primase
group_796	0	0	0	hypothetical protein
group_798	0	0	0	hypothetical protein
ssb_2	0	0	0	Single-stranded DNA-binding protein
group_821	0	0	0	hypothetical protein
mcr1	0	0	0	hypothetical protein
group_868	0	0	0	hypothetical protein
group_869	0	0	0	hypothetical protein
group_881	0	0	0	hypothetical protein
group_932	0	0	0	hypothetical protein
group_960	0	0	0	hypothetical protein
group_1118	0	0	0	hypothetical protein
group_1119	0	0	0	hypothetical protein
group_1141	0	0	0	hypothetical protein
group_1155	0	0	0	hypothetical protein
group_1232	0	0	0	hypothetical protein
wbpI	0	0	0	UDP-2,3-diacetamido-2,3-dideoxy-D-glucuronate 2-epimerase
group_1666	0	0	0	hypothetical protein
group_1670	0	0	0	hypothetical protein
group_1673	0	0	0	hypothetical protein
group_1679	0	0	0	hypothetical protein
group_1680	0	0	0	hypothetical protein
group_1681	0	0	0	hypothetical protein
group_1682	0	0	0	hypothetical protein
group_1683	0	0	0	hypothetical protein
hcpA	0	0	0	Major exported protein
group_1713	0	0	0	hypothetical protein
cysC	0	0	0	putative adenylyl-sulfate kinase
group_238	0	0	0	hypothetical protein
group_288	0	0	0	hypothetical protein
group_476	0	0	0	hypothetical protein
group_488	0	0	0	hypothetical protein
group_512	0	0	0	hypothetical protein
group_546	0	0	0	hypothetical protein
group_659	0	0	0	hypothetical protein
cirA_2	0	0	0	Colicin I receptor
group_867	0	0	0	hypothetical protein
group_885	0	0	0	hypothetical protein
group_1111	0	0	0	hypothetical protein
group_1120	0	0	0	hypothetical protein
group_1233	0	0	0	hypothetical protein
group_1234	0	0	0	hypothetical protein
group_140	0	0	0	hypothetical protein
group_355	0	0	0	hypothetical protein
rfbB	0	0	0	dTDP-glucose 4,6-dehydratase
group_565	0	0	0	hypothetical protein
group_658	0	0	0	hypothetical protein
group_797	0	0	0	hypothetical protein
group_1105	0	0	0	hypothetical protein
group_1156	0	0	0	hypothetical protein
group_1256	0	0	0	hypothetical protein
group_1662	0	0	0	hypothetical protein
group_22	0	0	0	hypothetical protein
group_29	0	0	0	hypothetical protein
group_364	0	0	0	hypothetical protein
group_545	0	0	0	hypothetical protein
group_575	0	0	0	UvrABC system protein C
group_678	0	0	0	Asparagine synthetase [glutamine-hydrolyzing] 1
gpr_2	0	0	0	hypothetical protein
group_783	0	0	0	Colicin I receptor
group_908	0	0	0	Regulatory protein AtoC
group_179	0	0	0	hypothetical protein
group_190	0	0	0	hypothetical protein
group_28	1	0	0	hypothetical protein
group_349	0	0	0	hypothetical protein
group_410	0	0	0	hypothetical protein
group_475	0	0	0	hypothetical protein
pglH_1	0	0	0	GalNAc-alpha-(1->4)-GalNAc-alpha-(1->3)-diNAcBac-PP-undecaprenol alpha-1,4-N-acetyl-D-galactosaminyltransferase
group_713	0	0	0	putative MFS-type transporter
group_901	0	0	0	hypothetical protein
group_936	0	0	0	hypothetical protein
group_1162	0	0	0	hypothetical protein
group_1274	0	0	0	hypothetical protein
group_1729	0	0	0	hypothetical protein
group_205	0	0	0	hypothetical protein
group_272	0	0	0	hypothetical protein
group_351	0	0	0	hypothetical protein
group_479	0	0	0	hypothetical protein
group_514	0	0	0	hypothetical protein
gmhA	0	0	0	Phosphoheptose isomerase
group_870	0	0	0	hypothetical protein
hddA	0	0	0	D-glycero-alpha-D-manno-heptose 7-phosphate kinase
rmd	0	0	0	GDP-6-deoxy-D-mannose reductase
group_906	0	0	0	Peptidoglycan deacetylase
group_1235	0	0	0	hypothetical protein
fdtB	0	0	0	dTDP-3-amino-3,6-dideoxy-alpha-D-galactopyranose transaminase
group_1854	0	0	0	hypothetical protein
group_249	0	0	0	hypothetical protein
group_270	0	0	0	hypothetical protein
group_322	0	0	0	hypothetical protein
group_442	0	0	0	hypothetical protein
rfaY	0	0	0	Lipopolysaccharide core heptose(II) kinase RfaY
group_600	0	0	0	hypothetical protein
hcpC	0	0	0	Putative beta-lactamase HcpC
group_708	0	0	0	hypothetical protein
group_823	1	0	0	hypothetical protein
group_1255	0	0	0	hypothetical protein
group_1684	0	0	0	hypothetical protein
group_390	0	0	0	hypothetical protein
group_391	1	0	0	hypothetical protein
group_419	0	0	0	hypothetical protein
group_497	0	0	0	hypothetical protein
group_595	0	0	0	hypothetical protein
group_673	0	0	0	hypothetical protein
group_685	0	0	0	hypothetical protein
group_704	0	0	0	hypothetical protein
group_813	0	0	0	hypothetical protein
group_884	0	0	0	mRNA interferase toxin YafQ
group_892	0	0	0	hypothetical protein
ytbE_1	0	0	0	hypothetical protein
group_1144	0	0	0	hypothetical protein
group_1145	0	0	0	hypothetical protein
group_1146	0	0	0	hypothetical protein
group_1147	0	0	0	hypothetical protein
ptlH	0	0	0	Type IV secretion system protein PtlH
group_125	0	0	0	hypothetical protein
group_1273	0	0	0	hypothetical protein
hddC	0	0	0	D-glycero-alpha-D-manno-heptose 1-phosphate guanylyltransferase
group_1303	0	0	0	hypothetical protein
group_134	0	0	0	hypothetical protein
group_138	0	0	0	hypothetical protein
group_1685	0	0	0	hypothetical protein
group_1693	0	0	0	hypothetical protein
group_1694	0	0	0	hypothetical protein
group_1698	0	0	0	hypothetical protein
group_1699	0	0	0	hypothetical protein
vbhT	0	0	0	Adenosine monophosphate-protein transferase VbhT
traL	0	0	0	Protein TraL
traG	0	0	0	Conjugal transfer protein TraG
group_1703	0	0	0	hypothetical protein
ssb_1	0	0	0	Single-stranded DNA-binding protein
group_1705	0	0	0	hypothetical protein
group_1706	0	0	0	hypothetical protein
group_1707	0	0	0	hypothetical protein
group_651	0	0	0	Methionyl-tRNA formyltransferase
group_694	0	0	0	Bacteriohemerythrin
group_707	1	0	0	hypothetical protein
group_810	1	0	0	hypothetical protein
group_811	0	0	0	hypothetical protein
group_812	0	0	0	hypothetical protein
group_814	0	0	0	hypothetical protein
virB4	0	0	0	Type IV secretion system protein virB4
group_830	0	0	0	hypothetical protein
group_896	1	0	0	hypothetical protein
rfbC	0	0	0	dTDP-4-dehydrorhamnose 3,5-epimerase
group_1131	0	0	0	hypothetical protein
group_1142	0	0	0	hypothetical protein
group_115	1	0	0	hypothetical protein
mtgA	0	0	0	Monofunctional biosynthetic peptidoglycan transglycosylase
group_123	0	0	0	hypothetical protein
recD2	0	0	0	ATP-dependent RecD-like DNA helicase
group_151	0	0	0	General stress protein 14
group_1657	1	0	0	hypothetical protein
group_1687	1	0	0	hypothetical protein
group_1690	0	0	0	hypothetical protein
group_1708	0	0	0	hypothetical protein
group_1709	0	0	0	hypothetical protein
group_1710	0	0	0	hypothetical protein
group_1712	1	0	0	hypothetical protein
group_1797	0	0	0	hypothetical protein
group_1798	0	0	0	hypothetical protein
fdtA	0	0	0	TDP-4-oxo-6-deoxy-alpha-D-glucose-3,4-oxoisomerase
group_210	0	0	0	hypothetical protein
group_429	0	0	0	hypothetical protein
group_605	0	0	0	hypothetical protein
group_649	0	0	0	hypothetical protein
group_661	0	0	0	hypothetical protein
group_703	0	0	0	hypothetical protein
group_900	0	0	0	hypothetical protein
group_1115	0	0	0	hypothetical protein
group_1130	0	0	0	hypothetical protein
group_1143	0	0	0	hypothetical protein
group_1194	0	0	0	hypothetical protein
group_1239	0	0	0	hypothetical protein
group_1240	0	0	0	hypothetical protein
fcl	0	0	0	GDP-L-fucose synthase
group_1441	0	0	0	hypothetical protein
group_1677	0	0	0	hypothetical protein
group_1678	0	0	0	hypothetical protein
virC1	0	0	0	Protein virC1
group_1737	0	0	0	hypothetical protein
nirT	0	0	0	Denitrification system component NirT
group_1759	0	0	0	hypothetical protein
group_1760	0	0	0	Fumarate reductase flavoprotein subunit
group_1781	0	0	0	hypothetical protein
group_1789	0	0	0	hypothetical protein
group_1791	0	0	0	hypothetical protein
group_1835	1	0	0	GMP synthase [glutamine-hydrolyzing]
group_1874	0	0	0	hypothetical protein
group_198	1	0	0	L-threonine 3-dehydrogenase
group_244	1	0	0	hypothetical protein
group_262	1	0	0	hypothetical protein
group_296	0	0	0	hypothetical protein
group_314	0	0	0	hypothetical protein
group_432	0	0	0	hypothetical protein
group_581	0	0	0	hypothetical protein
group_671	1	0	0	hypothetical protein
cirA_3	0	0	0	Colicin I receptor
group_82	1	0	0	hypothetical protein
group_822	0	0	0	hypothetical protein
group_848	0	0	0	hypothetical protein
group_874	0	0	0	hypothetical protein
group_880	0	0	0	hypothetical protein
group_930	0	0	0	hypothetical protein
group_1091	1	0	0	hypothetical protein
group_114	1	0	0	hypothetical protein
group_1157	0	0	0	hypothetical protein
group_1288	0	0	0	hypothetical protein
group_1349	1	0	0	hypothetical protein
group_144	1	0	0	Aldo-keto reductase IolS
group_1676	1	0	0	hypothetical protein
aphA	1	0	0	Aminoglycoside 3'-phosphotransferase
group_1776	1	0	0	Protein-export protein SecB
group_1790	0	0	0	hypothetical protein
group_290	1	0	0	hypothetical protein
group_326	0	0	0	hypothetical protein
group_331	1	0	0	putative multidrug resistance protein EmrK
group_408	1	0	0	hypothetical protein
group_437	1	0	0	hypothetical protein
group_439	0	0	0	putative methyltransferase
group_516	1	0	0	hypothetical protein
group_519	1	0	0	Phosphoribosylglycinamide formyltransferase
group_556	0	0	0	hypothetical protein
group_56	0	0	0	hypothetical protein
group_669	0	0	0	hypothetical protein
group_714	1	0	0	hypothetical protein
group_801	1	0	0	hypothetical protein
group_847	1	0	0	hypothetical protein
group_856	0	0	0	hypothetical protein
group_857	1	0	0	hypothetical protein
group_864	1	0	0	Asparagine synthetase [glutamine-hydrolyzing] 1
group_871	1	0	0	hypothetical protein
group_1116	0	0	0	hypothetical protein
group_1117	0	0	0	hypothetical protein
group_1153	1	0	0	hypothetical protein
group_1158	1	0	0	hypothetical protein
group_1181	1	0	0	Putative beta-lactamase HcpC
group_1236	0	0	0	hypothetical protein
group_1280	1	0	0	hypothetical protein
group_1281	1	0	0	hypothetical protein
group_1282	1	0	0	hypothetical protein
group_1283	1	0	0	hypothetical protein
group_1286	1	0	0	GDP-L-fucose synthase
wecB	1	0	0	UDP-N-acetylglucosamine 2-epimerase
group_1291	1	0	0	hypothetical protein
cysE_1	1	0	0	Bacteriohemerythrin
group_1739	1	0	0	hypothetical protein
group_1740	1	0	0	hypothetical protein
group_1777	0	0	0	hypothetical protein
neuA_2	1	0	0	N-acylneuraminate cytidylyltransferase
group_1814	1	0	0	hypothetical protein
group_1815	1	0	0	hypothetical protein
group_1816	1	0	0	3-deoxy-manno-octulosonate cytidylyltransferase
group_1818	1	0	0	hypothetical protein
group_1822	1	0	0	hypothetical protein
group_1823	1	0	0	hypothetical protein
ubiG	1	0	0	Ubiquinone biosynthesis O-methyltransferase
wecC	1	0	0	UDP-N-acetyl-D-mannosamine dehydrogenase
group_1826	0	0	0	hypothetical protein
group_1827	0	0	0	hypothetical protein
group_259	1	0	0	hypothetical protein
group_327	1	0	0	hypothetical protein
group_360	0	0	0	hypothetical protein
group_549	1	0	0	hypothetical protein
group_894	1	0	0	hypothetical protein
tetO_1	1	0	0	Tetracycline resistance protein TetO
tetO_2	1	0	0	Tetracycline resistance protein TetO
group_161	1	0	0	Peptidoglycan O-acetyltransferase
group_1658	1	0	0	Major outer membrane protein
group_1695	1	0	0	hypothetical protein
group_1696	1	0	0	hypothetical protein
group_1711	1	0	0	hypothetical protein
group_1722	1	0	0	hypothetical protein
group_1723	1	0	0	hypothetical protein
group_1724	1	0	0	hypothetical protein
cat	1	0	0	Chloramphenicol acetyltransferase
pcp	1	0	0	Pyrrolidone-carboxylate peptidase
hph	1	0	0	Hygromycin-B 4-O-kinase
hemE_1	1	0	0	Uroporphyrinogen decarboxylase
rocA	1	0	0	1-pyrroline-5-carboxylate dehydrogenase
actP_2	1	0	0	Cation/acetate symporter ActP
group_1736	1	0	0	hypothetical protein
group_1738	1	0	0	hypothetical protein
group_1741	1	0	0	hypothetical protein
group_1742	1	0	0	hypothetical protein
group_1743	1	0	0	hypothetical protein
group_1744	1	0	0	hypothetical protein
group_1753	1	0	0	IS1595 family transposase ISAcsp6
group_1754	1	0	0	IS1595 family transposase ISAcsp6
hindIIIM	1	0	0	Modification methylase HindIII
group_1756	1	0	0	hypothetical protein
group_1757	1	0	0	IS1595 family transposase ISCaje5
group_1778	1	0	0	hypothetical protein
group_1779	1	0	0	IS607 family transposase ISChh1
group_1782	1	0	0	hypothetical protein
group_1783	1	0	0	hypothetical protein
group_1784	1	0	0	hypothetical protein
group_1785	1	0	0	hypothetical protein
group_1786	1	0	0	hypothetical protein
group_1787	1	0	0	hypothetical protein
group_1788	1	0	0	hypothetical protein
group_1793	1	0	0	hypothetical protein
group_1794	1	0	0	hypothetical protein
group_1811	1	0	0	hypothetical protein
group_1813	1	0	0	hypothetical protein
group_1817	1	0	0	hypothetical protein
group_1819	1	0	0	hypothetical protein
group_1820	1	0	0	hypothetical protein
group_1821	1	0	0	hypothetical protein
yhdJ	1	0	0	DNA adenine methyltransferase YhdJ
group_1837	1	0	0	hypothetical protein
group_1839	1	0	0	hypothetical protein
group_1840	1	0	0	hypothetical protein
group_1841	1	0	0	IS1595 family transposase ISCco2
fokIM	1	0	0	Modification methylase FokI
group_1847	1	0	0	hypothetical protein
group_1848	1	0	0	hypothetical protein
group_1850	1	0	0	hypothetical protein
group_1851	1	0	0	hypothetical protein
group_1852	1	0	0	hypothetical protein
group_1857	1	0	0	hypothetical protein
group_1858	1	0	0	Putative beta-lactamase HcpC
group_1859	1	0	0	hypothetical protein
group_1860	1	0	0	hypothetical protein
group_1861	1	0	0	hypothetical protein
group_1862	1	0	0	IS1595 family transposase ISAur1
group_1863	1	0	0	Adenosine monophosphate-protein transferase NmFic
group_1864	1	0	0	hypothetical protein
group_1865	1	0	0	hypothetical protein
group_1866	1	0	0	hypothetical protein
tetO_3	1	0	0	Tetracycline resistance protein TetO
group_1870	1	0	0	hypothetical protein
group_1871	1	0	0	hypothetical protein
group_241	1	0	0	hypothetical protein
group_256	1	0	0	hypothetical protein
group_286	1	0	0	hypothetical protein
group_328	1	0	0	hypothetical protein
group_431	1	0	0	hypothetical protein
group_434	1	0	0	hypothetical protein
group_522	1	0	0	hypothetical protein
group_6	1	0	0	hypothetical protein
ywrO_1	0	0	0	General stress protein 14
group_315	0	0	0	hypothetical protein
asnB_1	0	0	0	Asparagine synthetase [glutamine-hydrolyzing] 1
group_2217	0	0	0	hypothetical protein
cirA_1	0	0	0	Colicin I receptor
group_693	0	0	0	Bacteriohemerythrin
ubiG_1	0	0	0	hypothetical protein
pglB_1	0	0	0	hypothetical protein
cysE_2	0	0	0	Serine acetyltransferase
dcuA	0	0	0	Anaerobic C4-dicarboxylate transporter DcuA
group_1471	0	0	0	hypothetical protein
group_295	0	0	0	hypothetical protein
iolS	0	0	0	Aldo-keto reductase IolS
group_1933	0	0	0	hypothetical protein
group_617	0	0	0	hypothetical protein
emrK	0	0	0	putative multidrug resistance protein EmrK
ycjY	0	0	0	hypothetical protein
group_955	0	0	0	hypothetical protein
group_42	0	0	0	hypothetical protein
group_1	0	0	0	hypothetical protein
group_373	0	0	0	hypothetical protein
group_607	0	0	0	hypothetical protein
group_89	0	0	0	hypothetical protein
group_224	0	0	0	hypothetical protein
group_239	0	0	0	hypothetical protein
group_266	0	0	0	hypothetical protein
group_400	0	0	0	hypothetical protein
group_472	0	0	0	hypothetical protein
group_733	0	0	0	hypothetical protein
group_734	0	0	0	Modification methylase DpnIIB
group_204	0	0	0	hypothetical protein
group_226	0	0	0	hypothetical protein
group_261	0	0	0	hypothetical protein
group_9	0	0	0	hypothetical protein
group_1010	0	0	0	Colicin I receptor
group_1408	0	0	0	hypothetical protein
group_211	0	0	0	hypothetical protein
group_2395	0	0	0	hypothetical protein
group_283	0	0	0	hypothetical protein
group_613	0	0	0	hypothetical protein
group_110	0	0	0	hypothetical protein
group_1895	0	0	0	hypothetical protein
group_1916	0	0	0	hypothetical protein
group_23	0	0	0	hypothetical protein
group_287	0	0	0	hypothetical protein
group_614	0	0	0	hypothetical protein
group_639	1	0	0	hypothetical protein
group_3	0	0	0	hypothetical protein
group_356	0	0	0	hypothetical protein
group_447	0	0	0	hypothetical protein
hcpC_1	0	0	0	Putative beta-lactamase HcpC
group_1001	0	0	0	hypothetical protein
hcpC_2	0	0	0	Putative beta-lactamase HcpC
ubiG_2	1	0	0	hypothetical protein
group_27	0	0	0	hypothetical protein
group_952	0	0	0	hypothetical protein
porA_3	0	0	0	Major outer membrane protein
group_132	0	0	0	hypothetical protein
group_1541	1	0	0	hypothetical protein
group_1543	1	0	0	GMP synthase [glutamine-hydrolyzing]
group_258	0	0	0	hypothetical protein
group_347	0	0	0	hypothetical protein
group_533	0	0	0	hypothetical protein
group_766	1	0	0	Glycosyltransferase Gtf1
group_767	1	0	0	hypothetical protein
group_958	0	0	0	hypothetical protein
group_1542	1	0	0	hypothetical protein
group_1544	1	0	0	hypothetical protein
group_1547	1	0	0	hypothetical protein
group_1548	1	0	0	hypothetical protein
group_1925	0	0	0	hypothetical protein
group_24	1	0	0	hypothetical protein
tagD	1	0	0	Glycerol-3-phosphate cytidylyltransferase
group_284	1	0	0	hypothetical protein
group_452	0	0	0	hypothetical protein
purN_2	1	0	0	Phosphoribosylglycinamide formyltransferase
group_539	0	0	0	hypothetical protein
group_100	0	0	0	hypothetical protein
fcl_3	1	0	0	GDP-L-fucose synthase
group_1545	1	0	0	hypothetical protein
fcl_1	0	0	0	GDP-L-fucose synthase
group_2376	0	0	0	dTDP-4-dehydrorhamnose 3,5-epimerase
group_2405	1	0	0	hypothetical protein
group_2408	1	0	0	hypothetical protein
group_2409	1	0	0	hypothetical protein
group_2410	1	0	0	hypothetical protein
group_2411	1	0	0	hypothetical protein
group_2412	1	0	0	hypothetical protein
group_2413	1	0	0	hypothetical protein
group_2414	1	0	0	hypothetical protein
group_2415	1	0	0	hypothetical protein
group_2416	1	0	0	hypothetical protein
group_277	0	0	0	hypothetical protein
group_39	1	0	0	hypothetical protein
group_836	1	0	0	hypothetical protein
group_88	1	0	0	hypothetical protein
group_949	0	0	0	GDP-L-fucose synthase
group_159	1	0	0	Peptidoglycan O-acetyltransferase
group_2397	1	0	0	hypothetical protein
group_2398	1	0	0	hypothetical protein
group_2399	1	0	0	hypothetical protein
group_2400	1	0	0	hypothetical protein
group_2401	1	0	0	hypothetical protein
group_2402	1	0	0	hypothetical protein
group_2404	1	0	0	hypothetical protein
group_2406	1	0	0	hypothetical protein
group_2407	1	0	0	hypothetical protein
group_2417	1	0	0	hypothetical protein
group_2418	1	0	0	hypothetical protein
group_2419	1	0	0	hypothetical protein
group_2420	1	0	0	hypothetical protein
group_2421	1	0	0	hypothetical protein
group_2422	1	0	0	hypothetical protein
group_267	1	0	0	hypothetical protein
group_357	1	0	0	hypothetical protein
group_448	1	0	0	hypothetical protein
group_849	1	0	0	Octaprenyl diphosphate synthase
group_852	1	0	0	hypothetical protein
group_853	1	0	0	hypothetical protein
group_316	0	0	0	hypothetical protein
group_142	0	0	0	hypothetical protein
smc	0	0	0	hypothetical protein
guaA_1	0	0	0	GMP synthase [glutamine-hydrolyzing]
group_526	0	0	0	hypothetical protein
group_372	0	0	0	hypothetical protein
uvrC	0	0	0	UvrABC system protein C
group_86	0	0	0	hypothetical protein
group_1403	0	0	0	hypothetical protein
tdh	0	0	0	hypothetical protein
group_967	0	0	0	hypothetical protein
group_1886	0	0	0	hypothetical protein
group_547	0	0	0	hypothetical protein
adhA_1	0	0	0	putative formaldehyde dehydrogenase AdhA
group_203	0	0	0	Flagellin A
group_436	0	0	0	hypothetical protein
group_635	0	0	0	hypothetical protein
group_748	0	0	0	hypothetical protein
group_954	0	0	0	hypothetical protein
xerC	0	0	0	Tyrosine recombinase XerC
ytbE_2	0	0	0	putative oxidoreductase/MSMEI_2347
group_180	0	0	0	hypothetical protein
group_2219	0	0	0	hypothetical protein
group_338	1	0	0	hypothetical protein
group_612	0	0	0	hypothetical protein
group_941	0	0	0	Magnesium transport protein CorA
group_130	0	0	0	hypothetical protein
group_1409	0	0	0	1-deoxy-D-xylulose 5-phosphate reductoisomerase
[truncated: 2,065 more rows]
