# Supplementary material for: Comparative genomics of Helicobacter pullorum from different countries
Source: Gut Pathog. 2020 Dec 10;12:56. doi: 10.1186/s13099-020-00394-1 (PMC7727170; doi:10.1186/s13099-020-00394-1)
Supplement: Supplementary file 3 — Additional file 3. Distribution of virulence genes in H. pullorum. [file 13099_2020_394_MOESM3_ESM.xlsx]

## Sheet: virulence_genes
VFclass	Virulence factors	Related genes	35818/8	35818/9	229254/12	229313/12	229334/12	229336/12	MGYG-HGUT-01312	MIT98-5489	NAP1W4	NAP2W5	NAP3W17	NAP5W19	NAP6W24	NAP8W25	NAP10B8	NAP11B31	NAP12B32	NAP13B35	NAP14B36	NCTC12824	NCTC13154	NCTC13156	UBA817	2013BJHL
Adherence	LPS O-antigen (P. aeruginosa)(Pseudomonas)	wbpB	orf01172	orf01153	orf00796		orf01779	orf00771	orf00595	orf00595	orf01663	orf01344	orf01451	orf00665	-	-	orf01606	-	-	-	-	orf01596	orf00524	orf01294	orf00246	orf01857
		wbpD	-	orf01154	orf00797		orf01780	orf00772	orf00597	orf00597	orf01664	orf01345	orf01452	orf00664	-	-	orf01613	-	-	-	-	orf01595	orf00528	orf01293	orf00243	orf01854
		wbpG						orf01601				orf01008		orf01456	-	-		-	-	-	-	orf01904
		wbpI	orf01173	orf01152	orf00795			orf00770			orf01662	orf01343		orf00666	-	-	orf01605	-	-	-	-	orf01597	orf00523	orf01295	orf00247	orf01858
Immune evasion	Capsule(Acinetobacter)		orf00153; orf00568; orf00782	orf00524; orf01029	orf00504; orf01226; orf01657	orf00552; orf01256; orf01684	orf00408; orf00704; orf01360	orf00512; orf01578; orf01766	orf00762; orf01382; orf01597	orf00762; orf01382; orf01597	orf00016; orf00156; orf01487	orf00219; orf00461; orf00562	orf00334; orf00983; orf01003	orf00641; orf00690; orf01057	orf00198; orf00551; orf01189	orf00077; orf01005; orf01184	orf00151; orf01210; orf01349	orf00115; orf00542; orf00669	orf00669; orf00696; orf01040	orf00200; orf00538; orf01455	orf00200; orf00799; orf01053	orf00060; orf00325; orf00766	orf00181; orf00957; orf01218	orf00650; orf00927; orf01710	orf00347; orf00769; orf01370	orf00136; orf01000; orf01465
	LOS(Campylobacter)		orf00078; orf00079; orf01288	orf00759; orf00761; orf00766; orf00767; orf01005	orf00394; orf00647	orf00420; orf00669; orf01465; orf01466	orf00952; orf00953; orf00955; orf00956; orf00957; orf00960; orf00961; orf01233; orf01606	orf00183; orf00184; orf00189; orf00190; orf00191; orf00384; orf00617	orf00903; orf01230	orf00903; orf01230	orf01282; orf01746	orf00042; orf00043; orf00049; orf00050; orf01196; orf01399	orf00243; orf00244; orf00900; orf00902; orf00903; orf01227; orf01424; orf01585	orf00975; orf01404; orf01406; orf01411; orf01412	orf00594; orf00595; orf00596; orf00601; orf00602; orf00773; orf01454	orf00215; orf00369; orf00370; orf00372; orf00373	orf00499; orf00720; orf00721; orf00722; orf00727; orf00728; orf00917	orf01478; orf01490; orf01820	orf00732; orf01669; orf01684	orf01229; orf01656; orf01800	orf00718; orf01569; orf01792	orf00883; orf00895; orf01628	orf00050; orf00292	orf00152; orf00322; orf00323; orf00324; orf00331	orf00293; orf01199	orf00396; orf01243; orf01244; orf01249; orf01250; orf01251; orf01958
		Cj1135	-	orf00770				orf00194				orf00038			orf00590	orf00376	orf00716							orf00318
		gmhA	orf01289	orf01236	orf00393	orf00419	orf01232	orf00385	orf01229	orf01229	orf01281	orf01195	orf01423	orf00974	orf00772	orf00216	orf00916	orf01491	orf01670	orf01230	orf00719	orf00896	orf00049	orf00151	orf00292	orf00397
		rfaD	orf01287	orf00126	orf00395	orf00421	orf01234	orf00383	orf01231	orf01231	orf01283	orf01197	orf01425	orf00976	orf00774	orf00214	orf00918	orf01489	orf01668	orf01228	orf00717	orf00894	orf00051	orf00153	orf00294	orf00395
	LPS(Brucella)	acpXL			orf00425	orf00465	orf01266	orf00425			orf00759	orf00907	orf00797		orf01073		orf01063	orf00175	orf00269	orf00141	orf00155	orf00677	orf00095	orf01761	orf00431	orf01093
Immune modulator	Neutrophil-activating protein (HP-NAP)	napA	orf00127	orf01055	orf00473	orf00518	orf01325	orf00480	orf00736	orf00736	orf00123	orf00246	orf00949	orf01031	orf01679	orf00978	orf00183	orf00703	orf00729	orf00166	orf01085	orf00733	orf00146	orf01676	orf00380	orf01037
Motility	Flagella	flaA	orf01213	orf01114; orf01119	orf00760	orf00789	-	-	orf00548	orf00548	-	-	orf00587	-	orf01554	orf00681	-	orf01193	orf01728	orf01645	orf01140	orf01226; orf01229	orf00480	orf01354	orf00119	orf01725
		flaB	orf01187	orf01142	orf00792	orf00817	orf01752	orf00760	orf00572	orf00572	orf01768	orf00249	orf00561	orf01208	orf00938	orf00705	orf00989	orf01123	orf01112	orf01662	orf01151	orf01258	orf00510	orf01327; orf01356	orf00146	orf01752
		flgB	orf00215	orf00989	orf00626	orf00648	orf01449	orf00595	orf00831	orf00831	orf01254	orf00671	orf01468	orf00956	orf00370	orf01396	orf00478	orf01354	orf01247	orf01415	orf01005	orf00858	orf00270	orf01580	orf00973	orf01935
		flgC	orf00216	orf00990	orf00627	orf00649	orf01450	orf00596	-	-	orf01255	orf00670	orf01469	orf00957	orf00371	orf01395	orf00479	orf01353	orf01246	orf01416	orf01004	orf00859	orf00271	orf01579	orf00974	orf01936
		flgE_1	orf00137	orf01045	orf00484	orf00532	orf01341	orf00492	orf00746	orf00746	orf00136	orf00236	orf00964	orf01041	orf00179	orf00989	orf00170	orf00688	orf00715	orf00181	orf01073	orf00747	orf00162	orf01691	orf00366	orf01020
		flgE_2	orf00757	orf00505	orf01685	orf01706	orf00732	orf01792	orf01624	orf01624	orf00563	orf00539	orf00310	orf00894	orf01347	orf01296	orf00967	orf01597	orf00647	orf01439	orf00778	orf00037	orf00866	orf00625	orf00745	orf01438
		flgG_1	orf00213	orf00987	orf00624	orf00645	orf01447	orf00592	orf00829	orf00829	orf01252	orf00673	orf01465	orf00954	orf00367	orf01400	orf00475	orf01357	orf01250	orf01412	orf01007	orf00855	orf00267	orf01582	orf00971	orf01932
		flgG_2	orf00214	orf00988	orf00625	orf00646	orf01448	orf00593	orf00830	orf00830	orf01253	orf00672	orf01466	orf00955	orf00368	orf01399	orf00476	orf01356	orf01249	orf01413	orf01006	orf00856	orf00268	orf01581	orf00972	orf01933
		flgI	orf00218	orf00993	orf00630	orf00652	orf01587	orf00599	orf00890	orf00890	orf01713	orf00667	orf01473	orf00959	orf00374	orf01393	orf00482	orf01349	orf01242	orf01420	orf01000	orf00864	orf00274	orf01576	orf00978	orf01940
		flgK	orf01233	orf00056	orf01460	orf01399	orf02289	orf01295	orf00093	orf00093	orf00946	orf00501	orf01522	orf00307	orf00714	orf01134	orf01246	orf00594	orf00559	orf00253	orf01324	orf01381	orf00347	orf01489	orf01668	orf00329
		flgL	orf00669	orf00038	orf01160	orf00400	orf00362	orf01439	orf01353	orf01353	orf01560	orf00282	orf01125	orf01008	orf00098	orf00796	orf00408	orf01156	orf00026	orf00727	orf01391	orf00356	orf01245	orf00954	orf01399	orf00168
		flhA	orf00083	orf00773	orf00171	orf00128	orf00968	orf00198	orf01017	orf01017	orf01309	orf00034	orf00235	orf00671	orf00586	orf00379	orf00712	orf00458	orf00776	orf00658	orf00085	orf01623	orf01548	orf00314	orf00634	orf01260
		flhB_1	orf00419	orf01058	orf00469	orf00510	orf01314	orf00471	orf00730	orf00730	orf00715	orf00872	orf00750	orf00762	orf01116	orf00974	orf01107	orf00220	orf00314	orf00097	orf00111	orf00725	orf00140	orf01665	orf00385	orf01046
		flhB_2	-	-	orf00885	orf00910	orf01875	orf00865	-	-	orf01887	-	orf01351	-	orf01670	-	orf00536	orf01476	orf00930	orf01281	orf01196	orf01742	orf01426	orf01142	orf00567	orf00814
		flhF	orf01106	orf00161	orf00871	orf00896	orf01859	orf00848	orf00662	orf00662	orf01778	orf01284	orf01309	orf00793	orf00999	orf01044	orf00523	orf00009	orf01694	orf01703	orf01101	orf01531	orf00600	orf01227	orf01185	orf01771
		fliA	orf01108	orf00163	orf00868	orf00893	orf01856	orf00845	orf00658	orf00658	orf01775	orf01286	orf01306	orf00791	orf01002	orf01042	orf00520	orf00006	orf01697	orf01706	orf01098	orf01534	orf00597	orf01230	orf01182	orf01774
		fliD	orf00807	orf00549	orf01629	orf01656	orf00673	orf01736	orf01572	orf01572	orf00530	orf00587	orf00363	orf00615	orf00033	orf00840	orf00068	orf00142	orf00426	orf00511	orf00827	orf00088	orf00985	orf00678	orf00796	orf01493
		fliE	-	-	-	-	-	-	-	-	-	orf00669	-	-	-	-	-	-	-	-	-	-	-	-	-	-
		fliF	orf00575	orf00395	orf01219	orf01248	orf00401	orf01586	orf01374	orf01374	orf01480	orf00454	orf01010	orf00683	orf01196	orf00084	orf01217	orf00037	orf01033	orf01462	orf00193	orf00332	orf01225	orf00934	orf01377	orf00143
		fliG	orf00576	orf00396	orf01218	orf01247	orf00400	orf01587	orf01373	orf01373	orf01479	orf00453	orf01011	orf00682	orf01197	orf00085	orf01218	orf00036	orf01032	orf01463	orf00192	orf00333	orf01226	orf00935	orf01378	orf00144
		fliI	orf00380	orf00434	orf00085	orf00033	orf00870	orf00099	orf00934	orf00934	orf01456	orf01134	orf01132	orf01312	orf01637	orf00295	orf01496	orf01277	orf00740	orf00935	orf00498	orf01699	orf01454	orf01172	orf01720	orf00785
		fliM	orf01109	orf00164	orf00867	orf00892	orf01855	orf00844	orf00657	orf00657	orf01774	orf01287	orf01305	orf00790	orf01003	orf01041	orf00519	orf00005	orf01698	orf01707	orf01097	orf01535	orf00596	orf01231	orf01181	orf01775
		fliN	-	-	orf00708	orf00733	orf01670	orf00684	-	-	orf00700	-	orf01662	-	orf00891	-	orf01309	orf00084	orf01310	orf00614	orf01661	orf01174	orf00426	orf01408	orf00064	orf01666
		fliP	orf00469	orf00629	orf01341	orf01383	orf00545	orf01447	orf01489	orf01489	orf01338	orf00833	orf00138	orf00483	orf01366	orf01107	orf00336	orf01271	orf00587	orf00899	orf00322	orf00196	orf01092	orf00790	orf01581	orf00002
		fliQ	-	-	-	-	-	orf00150	-	-	orf00425	-	orf00936	-	orf00634	-	orf00762	orf01463	orf00076	orf00703	-	orf01665	orf01504	orf00365	orf00677	orf01210
		fliR	orf01277	orf00099	orf01510	orf01450	orf02340	orf01345	-	-	orf00073	orf01079	orf01440	orf01266	orf01513	orf01246	orf00438	orf01434	orf01762	orf01481	orf01399	orf01267	orf00297	orf01546	orf01299	orf00379
		fliS	-	-	orf01628	orf01655	orf00672	orf01735	-	-	orf00529	-	orf00364	-	orf00032	-	orf00067	orf00143	orf00425	orf00510	orf00828	orf00089	orf00986	orf00679	orf00797	orf01494
		fliY	orf01110	orf00165	orf00866	orf00891	orf01854	orf00843	-	-	orf01773	orf01288	orf01304	orf00789	orf01004	orf01040	orf00518	orf00004	orf01699	orf01708	orf01096	orf01536	orf00595	orf01232	orf01180	orf01776
		pflA	orf00838	orf00581	orf01584	orf01557	orf00629	orf01692	orf01538	orf01538	orf01018	orf00620	orf00407	orf00586	orf01151	orf00719	orf00024	orf00999	orf00382	orf00467	orf00871	orf00133	orf01028	orf00722	orf00840	orf01541
Secretion system	ACE T6SS(Escherichia)	aec16	-	orf00121	orf00017		orf00007	orf00035	orf01241	orf01241	orf01899							orf01588	orf01842	orf01821	orf01460	orf01781				orf00309
		aec17	-	orf00116	orf00026		orf00027	orf00046			orf00502								orf01817	orf01671	orf01590	orf01789				orf00301
	Lvh (Legionella vir homologs) type IVA secretion system(Legionella)	virB	-	orf01313				orf00005			orf00010															orf00468
	T6SS(Aeromonas)	-	-	orf00117	orf00025			orf00045	orf01246	orf01246	orf00501							orf01427	orf01816	orf01670	orf01591	orf01788				orf00302
	T6SS-II(Klebsiella)	clpB	orf01218			orf00783	orf01718	orf00726	orf00543	orf00543	orf01885	orf01292	orf00594	orf00199	orf01597	orf00676	orf01172	orf01186	orf01721	orf01652	orf01147	orf01220	orf00473	orf01362	orf00112	orf01714
	Type IV secretion system(Campylobacter)	virB10																orf01450	orf01573	orf01213	orf01275
		virB4																	orf01569	orf01217	orf01271
		virB8																orf01620	orf01571	orf01215	orf01273
		virB9																	orf01572	orf01214	orf01274
		virD4																orf01454	orf01577	orf01209
Toxin	Cytolethal distending toxin	cdtA	-	-	-	-	-	-	-	-	-	-	-	-	-	-	-		-	-	-	-	-	-	-	-
		cdtB	orf01122	orf00187	orf00852	orf00860	orf01833	orf00828	orf00644	orf00644	orf00583	orf01374	orf00490	orf00427	orf00822	orf01200	orf01582	orf01538	orf01343	orf00797	orf01015	orf01552	orf00578	orf01249	orf01165	orf01792
		cdtC	-	-	-	-	-	-	-	-	-	-	-	-	-	-	-		-	-	-	-	-	-	-	-
	Vacuolating cytotoxin	vacA	-	-	-	-	-	-	-	-	-	-	-	-	-	-	-		-	-	-	-	-	-	-	-
Antiphagocytosis	Capsule(Klebsiella)	uge		orf00788	orf00206	orf00164					orf00887			orf01366	orf00388										orf01235
	Capsular polysaccharide(Vibrio)	wbjD/wecB				orf00171																				orf01325
		wecC				orf00170					orf01249															orf01324
Colonization and Immune evasion	Capsule biosynthesis and transport(Campylobacter)		orf00105; orf00107; orf00110; orf01149; orf01152; orf01153; orf01156; orf01157; orf01159	orf00212; orf00215; orf00216; orf00218; orf00219; orf01164	orf00201; orf00203; orf00209; orf00211; orf00812; orf00814; orf00815; orf00818		orf01789; orf01793; orf01795; orf01796; orf01799	orf00227; orf00229; orf00232; orf00234; orf00782; orf00786; orf00789; orf00790; orf00794	orf00607; orf00609; orf00610; orf00612; orf00613; orf00616; orf01009; orf01046; orf01048; orf01050; orf01051; orf01066	orf00607; orf00609; orf00610; orf00612; orf00613; orf00616; orf01009; orf01046; orf01048; orf01050; orf01051; orf01066	orf00865; orf01737; orf01739; orf01741; orf01804; orf01854; orf01855	orf01030; orf01031; orf01358; orf01359; orf01361	orf00452; orf00455; orf00456; orf00459; orf01169; orf01170; orf01171; orf01172; orf01580	orf00003; orf00460	orf00784; orf00785; orf00788; orf01654; orf01655; orf01656; orf01657; orf01665; orf01667	orf01078; orf01079; orf01080; orf01081; orf01233	orf01143; orf01181; orf01633; orf01634; orf01635; orf01636; orf01638; orf01639; orf01660	orf00309; orf00311; orf00312; orf00313; orf00314	orf01552; orf01554; orf01555; orf01556; orf01557	orf01676; orf01786; orf01787; orf01788	orf00434; orf00435; orf00436; orf00437; orf00439	orf01104; orf01105; orf01106; orf01107; orf01108; orf01585; orf01586	orf00538; orf00539; orf00542; orf00543; orf00545; orf00546; orf00549; orf01579; orf01581; orf01584	orf00257; orf00261; orf00262; orf00264	orf00220; orf00223; orf00224; orf00226; orf00232	orf01311; orf01313; orf01315; orf01317; orf01830; orf01833; orf01834; orf01837; orf01842
		Cj1433c	orf00756	orf00504		orf01707	orf00733	orf01793				orf00538	orf00309			orf01297		orf01596	orf00646	orf01438	orf00777	orf00036	orf00865	orf00624	orf00744	orf01436
		Cj1429c			orf00208
		glf											orf01214		orf01278		orf01443
		fcl	orf00111								orf01803												orf01583			orf01316
		gmhA2	orf00106		orf00202			orf00228	orf01047	orf01047	orf01740												orf01580	orf00265		orf01312
		hddC																						orf00266
		kpsC							orf01067	orf01067	orf01324													orf00256
		kpsD	orf00241	orf00799	orf00221	orf00178	orf01013	orf00244	orf01072	orf01072	orf01329	orf01179	orf00699	orf00009	orf00403	orf00255	orf00395	orf00321	orf01000	orf01031	orf00427	orf01097	orf01597	orf00251	orf01729	orf01332
		kpsE	orf00240	orf00798	orf00220	orf00177	orf01012	orf00243	orf01071	orf01071	orf01328	orf01180	orf00698	orf00008	orf00402	orf00256	orf00396	orf00320	orf01001	orf01032	orf00428	orf01098	orf01596	orf00252	orf01728	orf01331
		kpsF				orf00842	orf01813	orf00806			orf00852		orf00472		orf00801		orf01193	orf01174	orf01328	orf00782	orf01031	orf01569	orf00561	orf01271	orf00208	orf01818
		kpsS	orf00242	orf00800	orf00222	orf00180	orf01014	orf00245	orf01073	orf01073		orf01178	orf00700		orf00404	orf00254	orf00394	orf00322	orf00999	orf01030	orf00426	orf01096	orf01598	orf00250		orf01333
		kpsT	orf00239	orf00797	orf00219	orf00176	orf01011	orf00242	orf01070	orf01070	orf01327	orf01181	orf00697	orf00007	orf00401	orf00257	orf00397	orf00319	orf01002	orf01033	orf00429	orf01099	orf01595	orf00253	orf01727	orf01330
		rfbC	orf00112			orf00163	orf00835	orf00233						orf01365											orf01236
		wcbK	orf00108		orf00207			orf00230	orf01049	orf01049	orf01738												orf01582	orf00263		orf01314
Enzyme	Streptococcal enolase(Streptococcus)	eno	orf00633										orf01671										orf00434
Glycosylation system	N-linked protein glycosylation(Campylobacter)	pglC		orf00450	orf00055	orf00014		orf00077	orf00908	orf00908	orf00997	orf01110	orf01250	orf01333	orf00959	orf00422	orf00944	orf00953	orf00904	orf00338	orf01431	orf01680	orf01433	orf01147	orf01685	orf00806
		pglE	orf01178	orf01228	orf01522	orf00440	orf02353	orf01355	orf00056	orf00056	orf01207	orf01072	orf00551	orf01166		orf00440	orf00509	orf00372	orf01382	orf01544	orf01819	orf01846	orf00069	orf00172		orf00515
		pglG	orf00294	orf00850	orf00283	orf00247	orf01093	orf00309	orf01130	orf01130	orf00229	orf00728	orf01346	orf00947	orf01031	orf00192	orf00227	orf01033	orf00151	orf01352	orf01484	orf01028	orf01665	orf00183	orf01075	orf01403
	O-linked flagellar glycosylation(Campylobacter)	pseB	orf00152	orf01030	orf00503	orf00551	orf01359	orf00511	orf00761	orf00761	orf00155	orf00220	orf00982	orf01056	orf00197	orf01004	orf00152	orf00670	orf00697	orf00199	orf01054	orf00765	orf00180	orf01709	orf00348	orf01001
		pseH			orf01210		orf02246	orf01596					orf01020				orf01227	orf00027	orf01023	orf01472	orf00183				orf01387
Iron uptake	Heme biosynthesis(Haemophilus)	hemC	orf00001	orf00444		orf00020			orf00914	orf00914	orf00991	orf01116	orf01256	orf01339	orf00953	orf00428						orf01686	orf01439	orf01153	orf01692	orf00799
		hemL	orf00549	orf00710		orf01278		orf01556	orf01400	orf01400	orf01593	orf00487	orf00031	orf00211	orf00300	orf00288	orf01154	orf01529	orf01064	orf01385	orf00223	orf00299	orf01195	orf00900		orf00109
Lipid and fatty acid metabolism	Pantothenate synthesis(Mycobacterium)	panD											orf00432		orf00149			orf00421	orf00357			orf00157	orf01051	orf00747	orf00864	orf01565
Motility and export apparatus	Flagella(Campylobacter)	flgH	orf01070	orf00246	orf01420	orf01047		orf01215	orf00256	orf00256	orf01100	orf00993	orf01286	orf01081	orf00459	orf00015	orf00601	orf01772	orf00190	orf01569	orf00695	orf00629	orf00642	orf00402	orf01445	orf00557
		flgR	orf00743	orf00491	orf01706	orf01723	orf00752	orf01811	orf01639	orf01639	orf00446	orf00016	orf00511	orf01221	orf01495	orf01366	orf00952	orf01723	orf01428	orf01266	orf00018		orf00849	orf00607	orf01215	orf01420
		flhG	orf01107	orf00162	orf00870	orf00895	orf01858	orf00847	orf00660	orf00660	orf01777	orf01285	orf01308	orf00792	orf01000	orf01043	orf00522	orf00008	orf01695	orf01704	orf01100	orf01532	orf00599	orf01228	orf01184	orf01772
Nutritional virulence	Pyrimidine biosynthesis(Francisella)			orf00905	orf00891	orf00916		orf00871	orf00293	orf00293		orf00757	orf01357	orf00992	orf01289	orf00226	orf00542	orf00761	orf00936	orf01287	orf01639	orf01748	orf01420	orf01136	orf00573	orf00821
Others	O-antigen(Yersinia)						orf01052
		ddhA					orf01053
Quorum sensing	Autoinducer-2(Vibrio)	luxS				orf00883	orf01847	orf00837			orf00869		orf01588	orf00419	orf01148		orf00790	orf00927	orf01798	orf01528	orf01776	orf01544	orf00587	orf01239	orf01173	orf01783
Serum resistance	LPS rfb locus(Klebsiella)		orf00016	orf00860	orf00951	orf00983	orf01917	orf00934	orf00350	orf00350		orf01158	orf00274	orf01137		orf00175	orf00826	orf00259	orf00459	orf00972	orf00739	orf01445	orf01356	orf01070	orf00695	orf00888
Serum resistance and immune evastion	LPS(Francisella)			orf00789	orf00205	orf00165								orf01367
Stress adaptation	Catalase(Neisseria)	katA	orf00166	orf01014	orf00530		orf01379	orf00528	orf00775	orf00775	orf00675	orf00205	orf01047	orf01439	orf00214	orf00455	orf00135	orf01319	orf00830	orf00079	orf00520	orf00784	orf00199	orf01729	orf00330	orf00967
